# Supplementary material for: A low-cost, portable 32-channel EIT system with four rings based on AFE4300 for body composition analysis
Source: HardwareX. 2023 Nov 18;16:e00494. doi: 10.1016/j.ohx.2023.e00494 (PMC10767629; doi:10.1016/j.ohx.2023.e00494)
Supplement: Supplementary data 2 [file mmc2.zip]

Archive with 3 entries (3 files):
- ESP32_Files/afe_43000_current_bcm_mode.ino
- ESP32_Files/afe_43000_current_inyection_matrix.ino
- ESP32_Files/TS3DV416_MUX_TEST.ino
