# Supplementary material for: A low-cost, portable 32-channel EIT system with four rings based on AFE4300 for body composition analysis
Source: HardwareX. 2023 Nov 18;16:e00494. doi: 10.1016/j.ohx.2023.e00494 (PMC10767629; doi:10.1016/j.ohx.2023.e00494)
Supplement: Supplementary data 2 [file mmc2.zip › ESP32_Files/afe_43000_current_bcm_mode.ino]

// Importación de librerias
#include <BluetoothSerial.h>
#include <SPI.h>

// Definiciones SPI
#define SPI_MISO   23 //MISO
#define SPI_MOSI   19 //MOSI
#define SPI_SCLK   18 //SCLK
#define SPI_CS      5 //
#define SS          5 // SS
#define CLK        15
#define DRDY       14
#define PIN_RESET  12

// Direcciones del AFE4300

#define ADC_DATA_RESULT         0x00
#define ADC_CONTROL_REGISTER    0x01
#define MISC1_REGISTER          0x02
#define MISC2_REGISTER          0x03
#define DEVICE_CONTROL_1        0x09
#define ISW_MATRIX              0x0A
#define VSW_MATRIX              0x0B
#define IQ_MODE_ENABLE          0x0C
#define WEIGHT_SCALE_CONTROL    0x0D
#define BCM_DAC_FREQ            0x0E
#define DEVICE_CONTROL_2        0x0F
#define ADC_CONTROL_REGISTER_2  0x10
#define MISC3_REGISTER          0x1A

bool read_data_flag = false;
// Declaración de variables
unsigned int freq = 0x0032; //frecuencia inicial
unsigned int direccion_medir, direccion_inyectar;

// Bluetooth
#if !defined(CONFIG_BT_ENABLED) || !defined(CONFIG_BLUEDROID_ENABLED)
#error Bluetooth is not enabled! Please run `make menuconfig` to and enable it
#endif

void IRAM_ATTR isr() {
  read_data_flag = true;
}

BluetoothSerial SerialBT;

void setup() {
  Serial.begin(115200); // Establecer la velocidad en baudios a 115200 para usart
  SerialBT.begin("ESP32"); // Inicializa la comunicación serial

  initSPIBus();
  resetAFE4300();
  initAFE4300();
  initBCM();
}

void initSPIBus() {
  pinMode(SPI_CS, OUTPUT);
  pinMode(SPI_SCLK, OUTPUT);
  pinMode(SPI_MOSI, OUTPUT);
  pinMode(SPI_MISO, INPUT);
  pinMode(SS, OUTPUT);
  pinMode(CLK, OUTPUT);
  pinMode(PIN_RESET, OUTPUT);
  pinMode(DRDY, INPUT);
  attachInterrupt(DRDY, isr, RISING);
  ledcSetup (2, 1000000, 6);
  ledcAttachPin (CLK, 2);
  ledcWrite(2, 32);

  SPI.begin (SPI_SCLK, SPI_MISO, SPI_MOSI);
  SPI.setClockDivider(SPI_CLOCK_DIV16); // dividir el reloj por 8=2 MHz @ESP32
}

void writeRegister(unsigned char address, unsigned int data)
{
  unsigned char firstByte = (unsigned char)(data >> 8); //LA CARA ES UN OCHO)
  unsigned char secondByte = (unsigned char)data;
  SPI.beginTransaction(SPISettings(1000000, MSBFIRST, SPI_MODE2));

  digitalWrite(SS, LOW);
  SPI.transfer(address);
  //Send 2 bytes to be written
  SPI.transfer(firstByte);
  SPI.transfer(secondByte);
  digitalWrite(SS, HIGH);

  SPI.endTransaction();
}

void resetAFE4300()
{
  digitalWrite(PIN_RESET , LOW);
  delay(100);
  digitalWrite(PIN_RESET , HIGH);
  writeRegister(MISC1_REGISTER, 0x0000);
  writeRegister(MISC2_REGISTER, 0xFFFF);
  writeRegister(MISC3_REGISTER, 0x0030);
}

void initAFE4300()
{
  writeRegister(ADC_CONTROL_REGISTER, 0x5140);
  writeRegister(DEVICE_CONTROL_1, 0x6004); //,0x6006
  writeRegister(ISW_MATRIX, 0x0000); //0x0804
  writeRegister(VSW_MATRIX, 0x0000); //0x0804
  writeRegister(IQ_MODE_ENABLE, 0x0000);
  writeRegister(WEIGHT_SCALE_CONTROL, 0x0000);
  writeRegister(BCM_DAC_FREQ, 0x0010); //0x0010
  writeRegister(DEVICE_CONTROL_2, 0x0000);
  writeRegister(ADC_CONTROL_REGISTER_2, 0x0011); //0x0063
  writeRegister(MISC1_REGISTER, 0x0000);
  writeRegister(MISC2_REGISTER, 0xFFFF);
  writeRegister(MISC3_REGISTER, 0x0030); //0x00C0//0x0030
}

void initBCM()
{
  writeRegister(ADC_CONTROL_REGISTER, 0x4120); //Differential measurement mode, 32 SPS //0x4120 4130: 64SPS
  writeRegister(DEVICE_CONTROL_1, 0x0006); //Power up BCM signal chain
  writeRegister(ISW_MATRIX, 0x0408); //Channels IOUTP1 and IOUTN0 0x0804
  writeRegister(VSW_MATRIX, 0x0408); //Channels VSENSEP1 and VSENSEN0
  writeRegister(ADC_CONTROL_REGISTER_2, 0x0063); //ADC selects output of BCM-I output
  writeRegister(WEIGHT_SCALE_CONTROL, 0x0000); //Gain = 1 DAC Offset = 0
  writeRegister(BCM_DAC_FREQ, 0x0010); //0x0010
  writeRegister(DEVICE_CONTROL_2, 0x0006);
}


void loop() {
  if (read_data_flag)
  {
    int result = readRegister(ADC_DATA_RESULT); // Guarda el valor registrado
    Serial.println(String(result));
    read_data_flag = false;
  }
}

int readRegister(unsigned char address)
{
  SPI.beginTransaction(SPISettings(1000000, MSBFIRST, SPI_MODE2));

  int spiReceive = 0;
  unsigned char spiReceiveFirst = 0;
  unsigned char spiReceiveSecond = 0;

  address = address & 0x1F; //Ultimos 5 bits especifican la direccion
  address = address | 0x20; //Los primeros 3 bits tienen que ser 001 por código de operación de lectura
  //SPI.begin();
  digitalWrite(SS, LOW);
  SPI.transfer(address);
  spiReceiveFirst  = SPI.transfer(0x00);
  spiReceiveSecond = SPI.transfer(0x00);
  digitalWrite (SS, HIGH);
  //SPI.end();
  SPI.endTransaction();

  //Combine the two received bytes into a signed int
  spiReceive = (spiReceiveFirst << 8);  //LA CARA ES UN OCHO)
  spiReceive |= spiReceiveSecond;
  return spiReceive;
}

void freqSet() {
  delay(3);
  while (!Serial.available()); // Espera a recibir un caracter por bluetooth
  char f = Serial.read(); // Lee el dato

  switch (f) { // Asigna la frecuencia que se va a usar en las mediciones
    case 'a': // 50KHz
      freq = 0x0032;
      break;
    case 'b': // 1KHz
      freq = 0x0001;
      break;
    case 'c': //10KHz
      freq = 0x000A;
      break;
    case 'd': //100KHz
      freq = 0x0064;
      break;
    case 'e': //20KHz
      freq = 0x00C8;
      break;
  }
}
