# Supplementary material for: A low-cost, portable 32-channel EIT system with four rings based on AFE4300 for body composition analysis
Source: HardwareX. 2023 Nov 18;16:e00494. doi: 10.1016/j.ohx.2023.e00494 (PMC10767629; doi:10.1016/j.ohx.2023.e00494)
Supplement: Supplementary data 2 [file mmc2.zip › ESP32_Files/afe_43000_current_inyection_matrix.ino]

  // Importación de librerias
#include <BluetoothSerial.h>
#include <SPI.h>

// Definiciones SPI
#define SPI_MISO   23 //MISO
#define SPI_MOSI   19 //MOSI
#define SPI_SCLK   18 //SCLK
#define SPI_CS      5 //
#define     SS      5 // SS
#define CLK        15
#define DRDY       14
#define PIN_RESET  12

SPISettings SPI_settings = SPISettings(1000000, MSBFIRST, SPI_MODE2);

// Direcciones del AFE4300

#define ADC_DATA_RESULT         0x00
#define ADC_CONTROL_REGISTER    0x01
#define MISC1_REGISTER          0x02
#define MISC2_REGISTER          0x03
#define DEVICE_CONTROL_1        0x09
#define ISW_MATRIX              0x0A
#define VSW_MATRIX              0x0B
#define IQ_MODE_ENABLE          0x0C
#define WEIGHT_SCALE_CONTROL    0x0D
#define BCM_DAC_FREQ            0x0E
#define DEVICE_CONTROL_2        0x0F
#define ADC_CONTROL_REGISTER_2  0x10
#define MISC3_REGISTER          0x1A

unsigned int medir[8] = {0x0408, 0x0810, 0x1020, 0x2040, 0x4080, 0x8002, 0x0201, 0x0104}; //combinaciones de electrodos por los que medir
unsigned int inyectar[8] = {0x0408, 0x0810, 0x1020, 0x2040, 0x4080, 0x8002, 0x0201, 0x0104}; //combinaciones de electrodos por los que inyectar
bool flag = false;
// Declaración de variables
short medidas[8][8] = { {0, 0, 0, 0, 0, 0, 0, 0}, {0, 0, 0, 0, 0, 0, 0, 0}, {0, 0, 0, 0, 0, 0, 0, 0}, {0, 0, 0, 0, 0, 0, 0, 0}, {0, 0, 0, 0, 0, 0, 0, 0}, {0, 0, 0, 0, 0, 0, 0, 0}, {0, 0, 0, 0, 0, 0, 0, 0}, {0, 0, 0, 0, 0, 0, 0, 0} }; // Matriz para guardar las medidas
unsigned int freq = 0x0032; //frecuencia inicial
unsigned int direccion_medir, direccion_inyectar;

// Bluetooth
#if !defined(CONFIG_BT_ENABLED) || !defined(CONFIG_BLUEDROID_ENABLED)
#error Bluetooth is not enabled! Please run `make menuconfig` to and enable it
#endif

void IRAM_ATTR isr() {
  flag = true;
}

BluetoothSerial SerialBT;

void initSPIBus() {
  pinMode(SPI_CS, OUTPUT);
  pinMode(SPI_SCLK, OUTPUT);
  pinMode(SPI_MOSI, OUTPUT);
  pinMode(SPI_MISO, INPUT);
  pinMode(SS, OUTPUT);
  pinMode(CLK, OUTPUT);
  pinMode(PIN_RESET, OUTPUT);
  pinMode(DRDY, INPUT);
  attachInterrupt(DRDY, isr, RISING);

  // Init 1MHZ signal on CLK pin
  ledcSetup (2, 1000000, 6);
  ledcAttachPin (CLK, 2);
  ledcWrite(2, 32);

  SPI.begin (SPI_SCLK, SPI_MISO, SPI_MOSI);
  SPI.setClockDivider(SPI_CLOCK_DIV16);
}

void writeRegister(unsigned char address, unsigned int data)
{
  unsigned char firstByte = (unsigned char)(data >> 8); //LA CARA ES UN OCHO)
  unsigned char secondByte = (unsigned char)data;
  SPI.beginTransaction(SPI_settings);

  digitalWrite(SS, LOW);
  SPI.transfer(address);
  //Send 2 bytes to be written
  SPI.transfer(firstByte);
  SPI.transfer(secondByte);
  digitalWrite(SS, HIGH);

  SPI.endTransaction();
}


int readRegister(unsigned char address)
{

  SPI.beginTransaction(SPI_settings);

  int spiReceive = 0;
  unsigned char spiReceiveFirst = 0;
  unsigned char spiReceiveSecond = 0;

  address = address & 0x1F; //Ultimos 5 bits especifican la direccion
  address = address | 0x20; //Los primeros 3 bits tienen que ser 001 por código de operación de lectura
  //SPI.begin();
  digitalWrite(SS, LOW);
  SPI.transfer(address);
  spiReceiveFirst  = SPI.transfer(0x00);
  spiReceiveSecond = SPI.transfer(0x00);
  digitalWrite (SS, HIGH);

  SPI.endTransaction();

  //Combine the two received bytes into a signed int
  spiReceive = (spiReceiveFirst << 8);  //LA CARA ES UN OCHO)
  spiReceive |= spiReceiveSecond;
  return spiReceive;
}

void initStantardMode() {
  writeRegister(ADC_CONTROL_REGISTER, 0x0000);

  writeRegister(ADC_CONTROL_REGISTER, 0x4140); // 4140 128 SPS, 4150 para 250 SPS, 4160 para 475 SPS, 4170 para 860 SPS

  writeRegister(MISC1_REGISTER, 0x0000);

  writeRegister(MISC2_REGISTER, 0xFFFF);

  writeRegister(DEVICE_CONTROL_1, 0x6006);

  writeRegister(IQ_MODE_ENABLE, 0x0000);

  writeRegister(WEIGHT_SCALE_CONTROL, 0x0000);

  writeRegister(ADC_CONTROL_REGISTER_2, 0x0063);

  writeRegister(MISC3_REGISTER, 0x0030);

  writeRegister(BCM_DAC_FREQ, freq);

  writeRegister(DEVICE_CONTROL_2, 0x0800);
}

void setup() {
  Serial.begin(115200);
  SerialBT.begin("ESP32");

  initSPIBus();
  resetAFE4300();
  initAFE4300();
  initStantardMode();
}

void resetAFE4300()
{
  digitalWrite(PIN_RESET , LOW);
  delay(100);
  digitalWrite(PIN_RESET , HIGH);
  writeRegister(MISC1_REGISTER, 0x0000);
  writeRegister(MISC2_REGISTER, 0xFFFF);
  writeRegister(MISC3_REGISTER, 0x0030);
}

void initAFE4300()
{
  writeRegister(ADC_CONTROL_REGISTER, 0x5140);
  writeRegister(DEVICE_CONTROL_1, 0x6004); //,0x6006
  writeRegister(ISW_MATRIX, 0x0000); //0x0804
  writeRegister(VSW_MATRIX, 0x0000); //0x0804
  writeRegister(IQ_MODE_ENABLE, 0x0000);
  writeRegister(WEIGHT_SCALE_CONTROL, 0x0000);
  writeRegister(BCM_DAC_FREQ, 0x0010); //0x0010
  writeRegister(DEVICE_CONTROL_2, 0x0000);
  writeRegister(ADC_CONTROL_REGISTER_2, 0x0011); //0x0063
  writeRegister(MISC1_REGISTER, 0x0000);
  writeRegister(MISC2_REGISTER, 0xFFFF);
  writeRegister(MISC3_REGISTER, 0x0030); //0x00C0//0x0030

}

void mide_electrodos(unsigned int inyec, unsigned int med, unsigned int freq) {
  writeRegister(BCM_DAC_FREQ, freq);
  writeRegister(ISW_MATRIX, inyec);
  writeRegister(VSW_MATRIX, med);
}


void loop() {
  readSensorValuesMatrix();
  printSensedValuesMatrix();
  getSerialInstructions();
}


void readSensorValuesMatrix() {
  for (int8_t i = 0; i < 8; i++) { // Se recorren todos los electrodos de inyección
    for (int8_t j = 0; j < 8; j++) { // Se recorren todos los electrodos de medición
      // De manera que se realizan todas las combinaciones
      direccion_medir     = medir[j];     // Selección de la dirección del electrodo de medición
      direccion_inyectar  = inyectar[i];  // Selección de la dirección del electrodo de inyección
      mide_electrodos(direccion_inyectar, direccion_medir, freq); // Ejecuta la medición
      delay(20);  // Da una espera para que la medición se lleve a cabo
      int result = readRegister(ADC_DATA_RESULT); // Guarda el valor registrado
      medidas[i][j] = result;
    }
  }
}

void printSensedValuesMatrix() {
  for (int8_t i = 0; i < 8; i++) {
    for (int8_t j = 0; j < 8; j++) { // Se recorren todos los datos registrados
      String sensorValue = "[" + String(i) + " , " + String(j) + "]: " + String(medidas[i][j]) + "; \t";
      SerialBT.print(sensorValue); // Se envían los datos por bluetooth
      Serial.print(sensorValue);
    }
    Serial.println("");
    SerialBT.println("");
  }
  Serial.println("");
  SerialBT.println("");
}

void getSerialInstructions () {
  SerialBT.flush(); // Vaciar buffer del bluetooth
  Serial.flush();
  if (Serial.available()) {
    // Espera a recibir un caracter
    char reset = Serial.read(); // Guarda el caracter recibido en la variable reset
    if (reset == 'r') {
      Serial.println("Resetting AFE4300");
      delay(10);
      resetAFE4300();
      delay(10);
      initAFE4300();
      delay(10);
      initStantardMode();
      //delay(10);
      //setDACFreqBySerial();
    }
  }
}

void setDACFreqBySerial() {
  delay(3);
  Serial.println("Press value to set frequency");
  Serial.println("a: 50KHz");
  Serial.println("b: 1KHz");
  Serial.println("c: 10KHz");
  Serial.println("d: 100KHz");
  Serial.println("e: 20KHz");
  Serial.println("Waiting for frecuency char... ");
  while (!Serial.available()){}; // Espera a recibir un caracter
  char f = Serial.read(); // Lee el dato

  switch (f) { // Asigna la frecuencia que se va a usar en las mediciones
    case 'a': // 50KHz
      freq = 0x0032;
      break;
    case 'b': // 1KHz
      freq = 0x0001;
      break;
    case 'c': //10KHz
      freq = 0x000A;
      break;
    case 'd': //100KHz
      freq = 0x0064;
      break;
    case 'e': //20KHz
      freq = 0x00C8;
      break;
  }
}
