# Supplementary material for: A low-cost, portable 32-channel EIT system with four rings based on AFE4300 for body composition analysis
Source: HardwareX. 2023 Nov 18;16:e00494. doi: 10.1016/j.ohx.2023.e00494 (PMC10767629; doi:10.1016/j.ohx.2023.e00494)
Supplement: Supplementary data 2 [file mmc2.zip › ESP32_Files/TS3DV416_MUX_TEST.ino]

#define CTRL2 32
#define CTRL3 33

#define SEL1 25
#define SEL2 26
#define SEL3 21

void setupMuxPins () {
  pinMode(SEL3, OUTPUT);
  pinMode(SEL2, OUTPUT);
  pinMode(SEL1, OUTPUT);
  pinMode(CTRL2, OUTPUT);
  pinMode(CTRL3, OUTPUT);
}

int selPinState[4] = {0b000, 0b010, 0b100, 0b110};

void setMuxGroup(int index) {
  int lastBitState = bitRead(selPinState[index], 2);
  String state = String(index) + " = SEL1: " + String(lastBitState) + " - SEL2: " + String( bitRead(selPinState[index], 1))
                 + " SEL3: " + String( bitRead(selPinState[index], 0)) + " CTRL2: " + String(!lastBitState) + " CTRL3: " + String(lastBitState) ;
  Serial.println(state);
  digitalWrite(SEL3, bitRead(selPinState[index], 0));
  digitalWrite(SEL2, bitRead(selPinState[index], 1));
  digitalWrite(SEL1, lastBitState);

  digitalWrite(CTRL2, !lastBitState);
  digitalWrite(CTRL3, lastBitState);
}

void routineTest() {
  for (int i = 0; i <= 3; i++) {
    setMuxGroup(i);
    delay(1000);
  }
}

void setup() {
  Serial.begin(9600);
  setupMuxPins();
}

void loop() {

  if (Serial.available() > 0) {
    int index = Serial.readStringUntil('\n').toInt();
    setMuxGroup(index);
  }
}
