# Supplementary material for: A low-cost, portable 32-channel EIT system with four rings based on AFE4300 for body composition analysis
Source: HardwareX. 2023 Nov 18;16:e00494. doi: 10.1016/j.ohx.2023.e00494 (PMC10767629; doi:10.1016/j.ohx.2023.e00494)
Supplement: Supplementary data 3 [file mmc3.zip]

Archive with 17 entries (17 files):
- Matlab_Script/10_ms.txt
- Matlab_Script/20_ms.txt
- Matlab_Script/30_ms.txt
- Matlab_Script/40_ms.txt
- Matlab_Script/50_ms.txt
- Matlab_Script/readSerialData.m
- Matlab_Script/Reconstruction3D_GI.m
- Matlab_Script/Ring1_NoConductor.txt
- Matlab_Script/Ring1_Reference.txt
- Matlab_Script/Ring2_NoConductor.txt
- Matlab_Script/Ring2_Reference.txt
- Matlab_Script/Ring3_NoConductor.txt
- Matlab_Script/Ring3_Reference.txt
- Matlab_Script/Ring4_NoConductor.txt
- Matlab_Script/Ring4_Reference.txt
- Matlab_Script/serial_read_main.m
- Matlab_Script/SNR.m
