# Supplementary material for: A low-cost, portable 32-channel EIT system with four rings based on AFE4300 for body composition analysis
Source: HardwareX. 2023 Nov 18;16:e00494. doi: 10.1016/j.ohx.2023.e00494 (PMC10767629; doi:10.1016/j.ohx.2023.e00494)
Supplement: Supplementary data 3 [file mmc3.zip › Matlab_Script/10_ms.txt]

12779
12791
12777
12787
12745
12791
12783
12813
12769
12757
12747
12713
12767
12771
12747
12741
12771
12793
12769
12779
12769
12771
12739
12787
12783
12763
12797
12765
12765
12773
12773
12741
12729
12809
12769
12809
12803
12781
12763
12783
12763
12727
12785
12757
12753
12771
12773
12761
12753
12793
12759
12747
12743
12795
12793
12779
12797
12783
12785
12781
12783
12763
12761
12767
;
12787
12789
12743
12797
12773
12759
12739
12815
12803
12793
12771
12743
12763
12757
12769
12737
12725
12807
12797
12775
12785
12797
12759
12777
12785
12751
12773
12793
12751
12763
12769
12749
12769
12793
12789
12785
12767
12793
12771
12767
12751
12743
12765
12763
12767
12773
12761
12733
12743
12779
12771
12781
12751
12765
12797
12759
12763
12761
12737
12719
12751
12741
12769
12755
;
12777
12791
12761
12761
12783
12775
12761
12773
12797
12745
12759
12739
12739
12719
12753
12709
12717
12797
12777
12771
12739
12783
12767
12765
12753
12735
12769
12783
12777
12729
12765
12739
12769
12787
12793
12829
12779
12783
12765
12773
12761
12733
12759
12735
12757
12761
12745
12697
12747
12739
12741
12769
12775
12761
12755
12789
12767
12777
12777
12733
12743
12737
12769
12769
;
12779
12779
12763
12787
12793
12785
12743
12775
12767
12735
12753
12747
12765
12727
12743
12747
12751
12801
12789
12753
12731
12781
12783
12793
12761
12745
12727
12733
12761
12763
12743
12721
12759
12783
12779
12803
12777
12773
12737
12767
12755
12743
12757
12737
12755
12781
12745
12735
12745
12765
12759
12783
12783
12795
12773
12769
12773
12755
12761
12751
12749
12753
12801
12773
;
12767
12783
12755
12751
12757
12791
12767
12749
12767
12763
12769
12761
12791
12731
12767
12713
12749
12779
12795
12775
12737
12741
12767
12799
12765
12753
12787
12775
12761
12763
12761
12747
12761
12783
12769
12819
12801
12789
12769
12783
12799
12709
12773
12773
12795
12753
12765
12745
12729
12767
12749
12757
12779
12773
12773
12751
12771
12723
12741
12751
12755
12721
12757
12767
;
12791
12787
12785
12787
12771
12787
12793
12811
12773
12773
12733
12717
12735
12747
12759
12731
12755
12767
12753
12775
12783
12747
12749
12763
12775
12767
12775
12759
12735
12715
12759
12721
12763
12803
12741
12809
12793
12789
12765
12775
12773
12741
12755
12741
12763
12749
12751
12763
12729
12757
12771
12739
12757
12769
12777
12757
12793
12741
12719
12721
12759
12733
12753
12747
;
12799
12793
12775
12791
12771
12779
12753
12819
12831
12777
12735
12733
12731
12737
12741
12723
12721
12787
12791
12765
12761
12773
12749
12771
12767
12721
12757
12769
12759
12739
12735
12749
12741
12795
12763
12779
12787
12787
12783
12765
12781
12721
12707
12753
12785
12743
12747
12731
12747
12749
12803
12781
12735
12761
12801
12787
12777
12737
12741
12727
12745
12747
12769
12753
;
12753
12763
12769
12791
12785
12773
12765
12781
12789
12729
12761
12727
12737
12713
12731
12731
12763
12799
12783
12761
12743
12765
12749
12761
12775
12737
12767
12759
12789
12741
12741
12703
12749
12761
12777
12813
12795
12773
12781
12793
12743
12743
12725
12705
12773
12757
12749
12727
12741
12773
12745
12779
12763
12761
12767
12767
12791
12753
12763
12723
12731
12743
12785
12761
;
12763
12785
12753
12799
12787
12759
12739
12793
12793
12733
12765
12713
12737
12705
12767
12721
12745
12797
12759
12787
12767
12747
12751
12761
12759
12731
12777
12809
12757
12763
12735
12749
12765
12795
12771
12753
12783
12777
12783
12767
12747
12739
12719
12715
12753
12767
12757
12721
12739
12773
12755
12779
12735
12761
12751
12773
12791
12745
12759
12755
12735
12761
12783
12743
;
12759
12775
12753
12751
12773
12795
12739
12791
12801
12749
12763
12757
12763
12731
12745
12749
12743
12829
12781
12759
12725
12767
12755
12747
12745
12737
12739
12749
12781
12761
12717
12723
12755
12789
12781
12813
12779
12787
12777
12777
12763
12735
12741
12725
12759
12765
12749
12745
12745
12775
12741
12769
12747
12743
12755
12795
12767
12721
12753
12739
12711
12715
12771
12743
;
12789
12785
12767
12767
12753
12795
12761
12759
12791
12757
12761
12729
12763
12711
12713
12715
12747
12819
12811
12763
12749
12739
12767
12795
12785
12771
12755
12747
12761
12715
12737
12735
12745
12779
12745
12781
12777
12785
12775
12789
12781
12739
12753
12729
12747
12727
12767
12737
12717
12775
12741
12747
12769
12779
12789
12789
12775
12731
12755
12753
12759
12751
12765
12759
;
12795
12813
12771
12783
12761
12777
12759
12785
12803
12749
12739
12723
12781
12723
12745
12729
12715
12755
12773
12775
12747
12745
12739
12789
12773
12753
12795
12757
12779
12773
12755
12743
12731
12787
12753
12799
12813
12795
12757
12755
12761
12721
12743
12727
12745
12763
12727
12735
12739
12759
12747
12743
12737
12783
12765
12765
12769
12725
12773
12757
12743
12723
12755
12737
;
12789
12785
12759
12809
12783
12795
12743
12809
12811
12765
12785
12773
12753
12795
12743
12735
12749
12809
12767
12785
12761
12791
12767
12761
12805
12723
12773
12789
12731
12737
12765
12763
12751
12793
12767
12795
12801
12805
12785
12755
12771
12753
12759
12789
12791
12773
12791
12725
12747
12783
12785
12797
12755
12773
12791
12789
12785
12773
12749
12731
12777
12767
12813
12769
;
12769
12785
12761
12791
12789
12797
12761
12803
12819
12757
12759
12763
12739
12743
12745
12735
12727
12819
12769
12777
12759
12769
12777
12763
12763
12769
12779
12781
12763
12741
12733
12749
12761
12781
12757
12805
12801
12791
12795
12809
12749
12719
12735
12737
12765
12743
12745
12771
12729
12781
12755
12773
12757
12769
12769
12767
12771
12757
12759
12745
12723
12757
12759
12747
;
12771
12777
12773
12769
12799
12787
12733
12777
12785
12759
12751
12729
12761
12711
12733
12737
12727
12793
12787
12799
12763
12777
12773
12779
12763
12745
12747
12759
12783
12749
12725
12723
12731
12775
12789
12803
12781
12799
12759
12785
12767
12723
12757
12741
12777
12789
12761
12729
12739
12747
12733
12765
12761
12797
12761
12765
12801
12745
12757
12733
12721
12707
12769
12767
;
12789
12773
12757
12759
12751
12771
12769
12753
12785
12757
12753
12739
12769
12733
12743
12727
12753
12805
12785
12783
12763
12755
12765
12795
12749
12737
12785
12735
12767
12763
12767
12729
12745
12783
12767
12791
12803
12777
12745
12791
12761
12727
12745
12745
12743
12741
12757
12745
12717
12775
12779
12763
12787
12823
12777
12769
12781
12741
12773
12775
12799
12737
12757
12791
;
12761
12779
12749
12777
12777
12741
12733
12787
12805
12731
12755
12731
12747
12723
12763
12747
12741
12805
12797
12779
12775
12767
12755
12761
12749
12737
12771
12749
12741
12749
12751
12773
12771
12783
12779
12775
12769
12783
12791
12797
12763
12737
12741
12723
12775
12725
12739
12717
12737
12765
12777
12759
12753
12767
12787
12787
12763
12775
12765
12741
12747
12745
12793
12761
;
12781
12765
12785
12777
12781
12793
12761
12789
12783
12757
12739
12721
12751
12723
12747
12719
12745
12817
12775
12779
12735
12761
12761
12753
12773
12711
12751
12773
12785
12749
12761
12723
12743
12787
12771
12821
12779
12769
12773
12793
12759
12743
12779
12739
12793
12775
12765
12727
12723
12759
12733
12795
12761
12749
12769
12775
12753
12727
12761
12729
12761
12743
12793
12775
;
12781
12791
12775
12777
12751
12793
12753
12775
12803
12761
12745
12763
12785
12745
12753
12737
12743
12799
12809
12807
12779
12753
12787
12791
12779
12759
12765
12759
12791
12747
12751
12703
12749
12767
12757
12793
12797
12769
12739
12777
12769
12747
12743
12701
12741
12751
12757
12739
12725
12769
12737
12741
12773
12807
12769
12761
12775
12719
12755
12751
12759
12741
12763
12775
;
12775
12769
12759
12789
12775
12781
12763
12817
12779
12771
12753
12675
12745
12731
12709
12713
12725
12767
12779
12771
12767
12769
12729
12793
12795
12739
12787
12767
12763
12783
12771
12729
12733
12773
12763
12773
12791
12783
12757
12755
12775
12713
12767
12739
12735
12755
12759
12737
12739
12769
12771
12743
12735
12797
12759
12769
12779
12745
12747
12743
12789
12747
12763
12761
;
12777
12797
12775
12793
12759
12777
12771
12811
12811
12785
12777
12745
12757
12767
12783
12723
12761
12779
12791
12781
12777
12759
12751
12771
12797
12735
12807
12787
12783
12759
12793
12755
12749
12791
12761
12785
12819
12789
12781
12771
12799
12747
12761
12767
12801
12779
12761
12749
12735
12795
12779
12753
12763
12789
12773
12761
12785
12749
12735
12735
12771
12761
12755
12749
;
12785
12787
12763
12795
12757
12753
12759
12815
12783
12775
12757
12721
12725
12745
12755
12727
12747
12833
12775
12769
12791
12769
12755
12765
12781
12739
12777
12781
12769
12761
12759
12769
12747
12787
12771
12775
12747
12777
12763
12759
12745
12747
12723
12705
12777
12763
12747
12719
12733
12767
12775
12773
12731
12771
12787
12775
12793
12753
12779
12757
12771
12769
12797
12779
;
12769
12797
12773
12787
12781
12773
12773
12805
12805
12749
12775
12755
12749
12741
12791
12761
12761
12821
12805
12783
12763
12785
12765
12773
12799
12745
12775
12805
12805
12761
12753
12727
12763
12787
12791
12803
12787
12793
12795
12801
12765
12737
12723
12711
12743
12767
12755
12723
12747
12755
12739
12781
12757
12773
12769
12763
12787
12757
12763
12745
12757
12713
12777
12765
;
12761
12777
12775
12757
12751
12797
12761
12779
12801
12745
12775
12771
12763
12739
12755
12763
12743
12789
12773
12761
12749
12755
12767
12785
12783
12727
12747
12757
12769
12761
12727
12737
12741
12765
12743
12803
12769
12779
12757
12783
12773
12753
12751
12721
12755
12783
12755
12725
12737
12799
12741
12783
12757
12783
12755
12745
12757
12725
12737
12753
12725
12725
12747
12767
;
12787
12783
12789
12783
12757
12765
12769
12813
12781
12751
12735
12719
12755
12741
12763
12699
12737
12757
12775
12783
12773
12751
12743
12791
12763
12781
12803
12761
12767
12775
12791
12759
12771
12779
12757
12787
12791
12813
12763
12771
12789
12729
12751
12745
12717
12747
12755
12725
12747
12743
12775
12749
12743
12781
12759
12769
12773
12725
12747
12755
12785
12737
12753
12745
;
12785
12761
12751
12761
12773
12775
12751
12795
12791
12767
12753
12755
12735
12765
12753
12737
12731
12815
12777
12793
12785
12785
12759
12775
12791
12753
12805
12783
12783
12759
12773
12757
12763
12797
12783
12785
12785
12805
12795
12771
12773
12761
12767
12771
12807
12751
12773
12741
12741
12787
12761
12807
12775
12781
12795
12783
12771
12765
12749
12723
12743
12743
12745
12747
;
12761
12781
12739
12779
12777
12787
12765
12791
12809
12749
12753
12741
12721
12717
12767
12755
12729
12801
12773
12793
12757
12781
12745
12771
12787
12745
12757
12773
12761
12727
12751
12751
12749
12789
12769
12813
12779
12775
12765
12767
12761
12751
12711
12717
12743
12765
12751
12729
12731
12777
12743
12769
12753
12779
12747
12765
12781
12771
12785
12749
12735
12763
12761
12765
;
12777
12763
12795
12779
12783
12787
12765
12781
12781
12737
12753
12753
12765
12719
12725
12757
12749
12783
12791
12769
12769
12791
12773
12793
12799
12761
12771
12773
12765
12777
12771
12743
12759
12765
12753
12801
12795
12767
12739
12787
12773
12735
12747
12725
12777
12759
12701
12727
12739
12767
12749
12793
12759
12805
12749
12765
12775
12709
12767
12747
12733
12719
12773
12765
;
12753
12777
12755
12759
12781
12783
12753
12797
12803
12741
12769
12709
12739
12717
12757
12727
12763
12787
12779
12777
12729
12771
12761
12755
12777
12745
12771
12749
12761
12721
12751
12721
12739
12785
12795
12817
12789
12783
12775
12793
12783
12761
12767
12731
12759
12769
12745
12721
12733
12739
12735
12767
12755
12765
12765
12777
12767
12729
12779
12749
12739
12709
12761
12761
;
12795
12789
12759
12765
12743
12781
12763
12751
12783
12729
12733
12739
12749
12773
12741
12709
12755
12783
12783
12783
12757
12789
12737
12787
12749
12759
12739
12745
12767
12751
12787
12729
12751
12769
12745
12801
12805
12771
12761
12773
12769
12757
12753
12719
12749
12735
12773
12721
12737
12783
12749
12767
12767
12787
12765
12767
12755
12725
12725
12727
12737
12737
12761
12775
