# Supplementary material for: A low-cost, portable 32-channel EIT system with four rings based on AFE4300 for body composition analysis
Source: HardwareX. 2023 Nov 18;16:e00494. doi: 10.1016/j.ohx.2023.e00494 (PMC10767629; doi:10.1016/j.ohx.2023.e00494)
Supplement: Supplementary data 3 [file mmc3.zip › Matlab_Script/20_ms.txt]

12823
12813
12783
12815
12783
12815
12779
12855
12813
12783
12789
12761
12795
12759
12787
12755
12799
12837
12813
12825
12797
12817
12799
12825
12801
12765
12821
12783
12803
12771
12805
12767
12791
12825
12791
12839
12809
12823
12789
12823
12793
12759
12793
12767
12809
12777
12795
12759
12775
12807
12773
12813
12779
12825
12791
12809
12817
12765
12797
12767
12797
12761
12811
12801
;
12821
12813
12779
12815
12783
12809
12779
12855
12815
12783
12789
12763
12793
12757
12791
12755
12799
12839
12813
12825
12799
12823
12795
12829
12803
12769
12815
12785
12807
12775
12801
12767
12791
12827
12789
12837
12807
12827
12787
12825
12793
12763
12795
12763
12803
12779
12793
12761
12775
12807
12775
12809
12777
12829
12795
12809
12815
12765
12799
12761
12795
12761
12809
12801
;
12821
12811
12783
12815
12787
12811
12781
12859
12815
12783
12791
12763
12791
12761
12791
12757
12797
12839
12813
12829
12797
12821
12791
12825
12803
12765
12815
12785
12805
12775
12799
12769
12793
12821
12789
12839
12811
12823
12785
12821
12793
12761
12795
12761
12809
12779
12789
12763
12779
12807
12773
12807
12781
12827
12793
12805
12817
12765
12797
12763
12795
12765
12807
12799
;
12825
12813
12781
12813
12783
12813
12779
12853
12811
12783
12793
12761
12791
12761
12785
12753
12793
12841
12811
12823
12795
12819
12795
12825
12801
12767
12817
12787
12803
12777
12799
12769
12793
12825
12795
12839
12807
12821
12787
12821
12793
12765
12797
12763
12805
12779
12791
12761
12779
12807
12775
12809
12779
12825
12795
12811
12819
12767
12799
12763
12797
12763
12809
12801
;
12819
12819
12785
12811
12783
12813
12783
12853
12811
12781
12795
12763
12795
12761
12793
12755
12801
12845
12819
12829
12797
12827
12801
12831
12801
12765
12817
12789
12805
12771
12797
12765
12793
12823
12785
12841
12809
12817
12785
12819
12793
12757
12795
12763
12811
12779
12791
12759
12779
12809
12775
12807
12779
12825
12795
12809
12817
12767
12797
12759
12795
12765
12811
12801
;
12817
12817
12783
12813
12789
12815
12781
12851
12811
12783
12795
12761
12793
12763
12793
12753
12803
12843
12817
12827
12805
12821
12801
12829
12799
12763
12819
12787
12803
12775
12799
12767
12793
12827
12791
12843
12809
12821
12789
12819
12789
12757
12801
12763
12809
12779
12793
12759
12779
12805
12775
12809
12781
12823
12791
12811
12817
12763
12799
12761
12793
12763
12807
12803
;
12823
12813
12783
12815
12777
12807
12781
12859
12813
12781
12791
12763
12791
12761
12785
12755
12795
12833
12809
12827
12797
12823
12795
12825
12803
12765
12815
12787
12805
12773
12799
12761
12791
12825
12787
12837
12807
12819
12785
12825
12789
12761
12799
12761
12803
12781
12795
12757
12777
12809
12773
12807
12775
12829
12793
12805
12817
12767
12799
12761
12793
12763
12811
12801
;
12819
12811
12783
12807
12781
12813
12781
12855
12811
12781
12789
12761
12789
12759
12787
12759
12789
12837
12811
12821
12791
12819
12793
12823
12799
12767
12815
12781
12807
12771
12803
12767
12791
12827
12791
12839
12805
12825
12785
12823
12789
12759
12795
12763
12807
12777
12791
12761
12777
12805
12775
12809
12777
12827
12789
12805
12819
12767
12799
12761
12795
12765
12809
12799
;
12821
12815
12781
12811
12781
12807
12781
12859
12809
12783
12789
12765
12793
12757
12787
12755
12795
12839
12813
12825
12799
12819
12799
12831
12803
12765
12815
12785
12805
12771
12795
12763
12793
12823
12789
12837
12809
12823
12785
12819
12795
12759
12795
12763
12805
12781
12793
12761
12777
12809
12777
12809
12777
12829
12793
12809
12817
12761
12795
12763
12797
12767
12811
12803
;
12821
12813
12785
12813
12783
12813
12779
12859
12813
12781
12787
12765
12793
12759
12791
12757
12797
12839
12819
12827
12797
12815
12797
12831
12799
12765
12817
12787
12807
12775
12799
12765
12789
12819
12787
12839
12809
12821
12785
12821
12793
12759
12797
12767
12807
12775
12793
12759
12779
12805
12771
12809
12779
12827
12795
12809
12821
12767
12797
12761
12801
12763
12807
12799
;
12823
12811
12779
12811
12779
12811
12775
12855
12817
12783
12789
12757
12791
12761
12787
12755
12789
12837
12805
12819
12791
12813
12795
12819
12799
12769
12813
12783
12803
12775
12797
12765
12791
12821
12791
12839
12807
12817
12789
12817
12793
12761
12797
12761
12807
12773
12793
12757
12779
12805
12777
12811
12775
12825
12795
12807
12817
12765
12795
12763
12793
12761
12803
12799
;
12821
12813
12781
12811
12781
12809
12777
12859
12815
12779
12791
12763
12791
12759
12789
12753
12791
12837
12803
12817
12789
12811
12793
12819
12801
12765
12809
12787
12805
12771
12801
12765
12791
12821
12791
12835
12807
12819
12789
12815
12791
12761
12795
12763
12801
12779
12795
12757
12777
12807
12773
12809
12773
12827
12793
12809
12813
12761
12801
12761
12789
12763
12809
12803
;
12821
12811
12781
12811
12783
12809
12775
12849
12813
12783
12787
12759
12793
12755
12787
12753
12795
12839
12809
12823
12791
12819
12795
12825
12803
12769
12813
12785
12801
12777
12803
12763
12791
12825
12787
12839
12805
12821
12787
12825
12791
12759
12797
12765
12807
12779
12795
12761
12777
12809
12777
12811
12775
12825
12795
12809
12817
12763
12797
12763
12795
12767
12807
12799
;
12823
12813
12781
12813
12779
12805
12779
12853
12813
12781
12789
12767
12789
12757
12787
12757
12797
12839
12811
12821
12797
12823
12793
12827
12803
12763
12817
12785
12809
12773
12797
12767
12789
12821
12787
12835
12811
12823
12785
12821
12795
12759
12791
12763
12811
12781
12793
12759
12777
12809
12773
12809
12775
12827
12791
12807
12817
12769
12799
12761
12793
12763
12811
12801
;
12821
12811
12781
12813
12783
12811
12781
12853
12811
12781
12793
12761
12787
12763
12789
12757
12799
12841
12809
12825
12797
12823
12799
12827
12797
12767
12819
12787
12803
12771
12803
12765
12789
12825
12787
12839
12807
12821
12783
12821
12797
12759
12795
12767
12805
12775
12789
12757
12779
12807
12773
12811
12775
12825
12795
12805
12819
12763
12797
12757
12795
12765
12807
12805
;
12823
12809
12781
12813
12785
12809
12779
12855
12813
12783
12787
12761
12787
12759
12785
12755
12795
12841
12813
12823
12795
12817
12793
12825
12799
12767
12817
12785
12805
12775
12799
12765
12789
12827
12787
12837
12807
12821
12787
12825
12789
12761
12795
12763
12803
12783
12795
12761
12775
12807
12777
12809
12775
12825
12793
12809
12821
12767
12797
12763
12797
12763
12807
12801
;
12823
12811
12783
12811
12785
12809
12783
12853
12815
12785
12793
12763
12799
12763
12787
12753
12799
12839
12817
12829
12799
12829
12797
12829
12801
12769
12817
12785
12801
12773
12795
12765
12791
12821
12789
12839
12811
12821
12787
12823
12789
12759
12799
12763
12809
12781
12793
12759
12779
12805
12777
12809
12777
12821
12793
12807
12817
12763
12799
12763
12795
12761
12813
12811
;
12819
12813
12783
12815
12779
12807
12779
12855
12811
12781
12785
12763
12791
12755
12785
12755
12797
12835
12811
12825
12797
12815
12791
12825
12801
12767
12813
12787
12807
12775
12799
12761
12793
12827
12785
12839
12807
12819
12785
12819
12793
12761
12795
12763
12807
12781
12791
12763
12777
12805
12773
12807
12777
12827
12793
12807
12815
12767
12801
12761
12795
12763
12809
12803
;
12823
12813
12781
12809
12777
12809
12777
12857
12811
12783
12793
12761
12793
12757
12787
12755
12797
12839
12811
12819
12791
12817
12793
12825
12801
12767
12819
12785
12805
12771
12799
12765
12789
12821
12789
12839
12803
12821
12785
12825
12789
12757
12795
12765
12805
12779
12793
12757
12777
12805
12771
12807
12777
12825
12789
12807
12817
12767
12797
12765
12799
12763
12803
12803
;
12821
12811
12781
12809
12781
12809
12775
12859
12815
12783
12787
12759
12795
12759
12785
12755
12793
12835
12809
12819
12797
12817
12795
12827
12801
12767
12815
12783
12801
12771
12801
12765
12785
12827
12787
12841
12809
12819
12785
12825
12793
12757
12797
12763
12803
12779
12797
12757
12773
12805
12775
12809
12777
12825
12793
12807
12819
12767
12797
12759
12799
12763
12807
12805
;
12825
12809
12785
12815
12779
12809
12781
12857
12813
12781
12789
12761
12791
12757
12787
12761
12789
12837
12811
12829
12791
12821
12795
12827
12805
12763
12813
12787
12809
12769
12801
12765
12793
12823
12785
12839
12807
12821
12785
12823
12793
12759
12797
12761
12803
12777
12793
12761
12779
12807
12773
12811
12777
12827
12793
12809
12817
12765
12797
12761
12795
12765
12809
12803
;
12823
12811
12781
12811
12779
12813
12779
12851
12813
12781
12793
12761
12789
12761
12789
12753
12789
12833
12807
12827
12795
12819
12789
12819
12799
12767
12817
12787
12805
12771
12803
12767
12791
12819
12791
12841
12805
12819
12785
12819
12793
12759
12795
12761
12807
12777
12789
12759
12775
12805
12771
12807
12777
12833
12791
12811
12821
12761
12799
12761
12793
12759
12809
12801
;
12827
12809
12783
12813
12781
12807
12779
12855
12819
12783
12787
12759
12793
12757
12785
12753
12785
12839
12807
12819
12793
12817
12787
12823
12799
12769
12809
12783
12809
12771
12797
12763
12787
12821
12791
12837
12807
12819
12785
12819
12791
12753
12799
12761
12805
12773
12793
12759
12775
12807
12773
12809
12779
12835
12793
12809
12815
12763
12793
12763
12793
12763
12809
12805
;
12821
12813
12783
12815
12783
12811
12777
12853
12813
12779
12787
12761
12791
12759
12789
12753
12793
12835
12807
12821
12795
12815
12795
12823
12805
12767
12817
12785
12807
12771
12803
12765
12791
12827
12789
12837
12805
12819
12785
12819
12791
12761
12793
12761
12805
12777
12793
12753
12777
12807
12771
12809
12775
12827
12793
12803
12815
12765
12795
12759
12795
12767
12805
12805
;
12823
12813
12781
12815
12777
12809
12779
12855
12811
12783
12791
12765
12789
12761
12783
12759
12797
12833
12811
12823
12793
12819
12801
12829
12799
12769
12817
12785
12807
12773
12799
12765
12791
12821
12789
12839
12811
12819
12783
12823
12791
12759
12797
12759
12807
12777
12793
12757
12775
12807
12773
12805
12779
12827
12791
12805
12819
12765
12799
12761
12797
12761
12809
12803
;
12823
12811
12779
12811
12779
12809
12783
12859
12811
12781
12789
12761
12793
12759
12787
12757
12793
12839
12815
12819
12791
12817
12799
12819
12797
12767
12823
12787
12807
12773
12797
12769
12789
12823
12785
12839
12807
12827
12787
12819
12789
12761
12797
12763
12805
12775
12793
12761
12775
12807
12775
12805
12779
12823
12791
12807
12821
12763
12799
12759
12797
12763
12809
12807
;
12825
12813
12785
12811
12781
12805
12779
12859
12815
12783
12791
12761
12789
12757
12787
12757
12793
12839
12809
12823
12795
12819
12795
12825
12801
12769
12819
12787
12801
12773
12803
12763
12789
12825
12789
12839
12807
12823
12785
12821
12795
12763
12795
12763
12801
12777
12791
12759
12775
12805
12775
12805
12775
12825
12793
12813
12821
12763
12797
12761
12793
12761
12809
12803
;
12823
12809
12783
12813
12777
12809
12777
12859
12809
12781
12789
12763
12793
12759
12783
12759
12795
12835
12811
12823
12793
12819
12797
12825
12803
12763
12815
12785
12807
12771
12797
12763
12793
12821
12787
12837
12809
12823
12785
12819
12795
12761
12795
12767
12805
12775
12791
12759
12775
12807
12773
12807
12775
12823
12793
12805
12819
12763
12795
12761
12795
12763
12805
12803
;
12823
12807
12781
12811
12779
12811
12775
12865
12813
12779
12793
12761
12791
12755
12787
12757
12795
12835
12811
12817
12795
12821
12795
12827
12805
12767
12817
12785
12805
12771
12797
12765
12791
12823
12791
12839
12807
12821
12787
12817
12791
12763
12795
12759
12809
12777
12793
12757
12779
12805
12775
12809
12775
12823
12793
12809
12821
12767
12799
12763
12791
12761
12809
12805
;
12823
12813
12785
12811
12781
12807
12777
12853
12815
12781
12791
12759
12787
12757
12791
12757
12785
12837
12809
12826
12797
12819
12791
12823
12797
12767
12815
12789
12803
12771
12803
12763
12791
12823
12785
12841
12807
12821
12783
12825
12793
12757
12793
12761
12809
12779
12793
12759
12775
12807
12773
12811
12777
12829
12791
12803
12823
12765
12799
12759
12795
12765
12809
12803
