# Supplementary material for: A low-cost, portable 32-channel EIT system with four rings based on AFE4300 for body composition analysis
Source: HardwareX. 2023 Nov 18;16:e00494. doi: 10.1016/j.ohx.2023.e00494 (PMC10767629; doi:10.1016/j.ohx.2023.e00494)
Supplement: Supplementary data 3 [file mmc3.zip › Matlab_Script/30_ms.txt]

12793
12775
12741
12777
12741
12783
12733
12813
12787
12715
12737
12715
12779
12673
12751
12731
12729
12831
12767
12791
12741
12781
12741
12793
12773
12733
12763
12757
12789
12719
12775
12725
12751
12795
12751
12805
12767
12797
12737
12785
12773
12703
12773
12703
12761
12745
12745
12689
12729
12791
12737
12785
12745
12809
12751
12775
12761
12731
12763
12729
12777
12745
12791
12777
;
12813
12789
12745
12761
12753
12765
12739
12809
12801
12743
12767
12741
12809
12765
12791
12727
12755
12817
12783
12789
12765
12795
12743
12825
12755
12715
12797
12741
12805
12743
12809
12779
12753
12793
12759
12815
12791
12787
12757
12819
12799
12735
12771
12709
12789
12713
12769
12729
12749
12751
12751
12755
12739
12799
12761
12779
12797
12741
12775
12753
12763
12735
12783
12763
;
12783
12779
12751
12787
12761
12797
12749
12807
12797
12753
12777
12749
12801
12727
12799
12705
12735
12797
12747
12771
12737
12787
12769
12797
12781
12695
12779
12749
12775
12709
12759
12703
12765
12795
12759
12827
12761
12773
12771
12789
12787
12731
12781
12735
12777
12761
12747
12719
12759
12781
12731
12785
12733
12799
12765
12779
12785
12735
12761
12729
12779
12727
12789
12759
;
12773
12759
12763
12799
12755
12773
12761
12817
12807
12793
12777
12755
12793
12745
12775
12717
12739
12807
12743
12785
12747
12769
12737
12801
12775
12735
12779
12769
12777
12717
12763
12699
12759
12807
12759
12803
12763
12799
12731
12807
12743
12725
12787
12721
12793
12737
12783
12749
12741
12771
12729
12783
12723
12789
12741
12775
12757
12731
12781
12725
12743
12713
12779
12749
;
12789
12811
12779
12779
12753
12809
12759
12823
12799
12755
12755
12721
12763
12749
12789
12731
12769
12821
12771
12797
12757
12795
12763
12819
12791
12739
12809
12777
12795
12759
12799
12743
12767
12795
12769
12825
12785
12801
12763
12811
12801
12715
12769
12707
12805
12753
12789
12757
12741
12811
12759
12793
12779
12833
12767
12799
12783
12773
12789
12743
12781
12753
12829
12767
;
12793
12799
12751
12789
12761
12811
12739
12807
12801
12769
12779
12753
12779
12747
12781
12761
12751
12809
12779
12799
12753
12789
12769
12781
12791
12731
12811
12729
12781
12693
12763
12731
12747
12801
12781
12835
12767
12797
12739
12801
12751
12699
12785
12743
12791
12711
12787
12727
12737
12807
12753
12787
12745
12807
12769
12827
12789
12717
12785
12723
12747
12711
12783
12753
;
12765
12793
12745
12789
12757
12771
12751
12807
12779
12737
12767
12721
12765
12703
12773
12715
12757
12799
12761
12805
12739
12793
12779
12801
12795
12733
12795
12745
12781
12719
12773
12717
12759
12801
12721
12811
12769
12809
12763
12793
12771
12725
12759
12721
12787
12745
12759
12693
12749
12765
12749
12777
12755
12795
12747
12773
12779
12751
12791
12747
12765
12753
12771
12747
;
12789
12799
12745
12783
12731
12769
12727
12797
12773
12743
12769
12729
12757
12725
12775
12689
12743
12795
12771
12787
12725
12793
12743
12781
12769
12723
12797
12747
12765
12747
12779
12753
12743
12781
12745
12811
12773
12783
12767
12809
12755
12719
12791
12717
12777
12729
12769
12717
12729
12759
12749
12767
12737
12795
12755
12785
12783
12727
12777
12729
12745
12719
12801
12757
;
12781
12799
12765
12777
12753
12793
12751
12801
12811
12735
12761
12733
12771
12751
12787
12743
12739
12819
12769
12795
12767
12801
12743
12811
12819
12743
12811
12749
12791
12759
12793
12733
12755
12825
12751
12815
12767
12789
12753
12789
12779
12711
12757
12721
12771
12725
12779
12711
12729
12769
12729
12793
12741
12819
12755
12783
12793
12751
12795
12739
12775
12777
12807
12771
;
12771
12793
12757
12805
12751
12821
12749
12807
12805
12771
12767
12735
12797
12765
12769
12733
12767
12809
12797
12821
12749
12785
12757
12797
12787
12759
12799
12775
12811
12743
12773
12737
12795
12819
12759
12815
12775
12789
12753
12813
12795
12755
12793
12745
12793
12747
12783
12703
12737
12787
12755
12789
12769
12801
12791
12769
12779
12747
12783
12739
12795
12735
12799
12799
;
12785
12809
12761
12793
12763
12795
12761
12821
12779
12763
12777
12745
12797
12755
12789
12743
12749
12797
12781
12773
12753
12771
12751
12783
12781
12737
12809
12753
12773
12739
12775
12737
12751
12783
12755
12781
12773
12809
12729
12789
12767
12717
12789
12739
12779
12737
12769
12741
12775
12795
12751
12789
12729
12811
12753
12779
12795
12735
12759
12735
12771
12719
12803
12751
;
12803
12785
12745
12797
12745
12775
12745
12821
12795
12741
12757
12711
12785
12737
12769
12717
12749
12823
12765
12805
12759
12797
12741
12779
12767
12729
12799
12729
12759
12709
12793
12727
12759
12797
12737
12805
12779
12765
12735
12791
12761
12711
12745
12699
12757
12733
12775
12717
12723
12783
12733
12783
12751
12813
12765
12787
12791
12729
12765
12703
12763
12707
12785
12773
;
12789
12801
12741
12801
12761
12795
12767
12817
12819
12767
12769
12747
12771
12739
12785
12739
12775
12837
12795
12779
12753
12801
12753
12795
12785
12739
12801
12741
12787
12767
12797
12761
12775
12799
12757
12823
12769
12805
12745
12799
12779
12719
12799
12715
12779
12725
12777
12717
12743
12775
12755
12787
12757
12807
12745
12781
12787
12745
12767
12737
12751
12733
12795
12731
;
12781
12797
12745
12791
12743
12775
12751
12813
12805
12757
12795
12729
12775
12731
12799
12721
12741
12799
12769
12781
12753
12789
12757
12805
12773
12733
12813
12751
12799
12741
12777
12759
12757
12807
12759
12829
12765
12795
12737
12783
12775
12701
12787
12741
12805
12773
12783
12739
12731
12785
12713
12787
12733
12779
12737
12757
12775
12723
12765
12709
12757
12747
12799
12787
;
12781
12787
12779
12781
12749
12795
12751
12805
12783
12749
12765
12719
12745
12711
12775
12697
12753
12803
12775
12769
12747
12775
12739
12783
12793
12743
12781
12735
12791
12707
12775
12743
12765
12813
12753
12793
12773
12805
12745
12799
12763
12729
12773
12695
12773
12731
12753
12739
12747
12787
12739
12781
12735
12811
12745
12799
12751
12735
12761
12727
12749
12717
12779
12761
;
12755
12791
12745
12775
12741
12761
12731
12821
12767
12715
12779
12723
12765
12713
12767
12695
12747
12807
12763
12799
12741
12767
12745
12807
12767
12731
12831
12761
12765
12721
12761
12741
12761
12783
12755
12811
12785
12785
12745
12779
12765
12721
12795
12725
12797
12741
12785
12701
12725
12777
12755
12777
12747
12817
12765
12795
12771
12721
12765
12743
12765
12723
12805
12737
;
12779
12785
12741
12781
12753
12795
12749
12811
12807
12755
12777
12725
12789
12711
12779
12737
12747
12817
12757
12783
12751
12763
12761
12781
12747
12715
12783
12733
12763
12709
12763
12701
12753
12803
12755
12817
12763
12799
12757
12799
12797
12701
12769
12723
12765
12751
12791
12721
12743
12765
12751
12775
12735
12801
12763
12767
12769
12695
12741
12691
12763
12733
12801
12731
;
12781
12769
12741
12771
12721
12789
12739
12821
12797
12737
12749
12719
12747
12741
12753
12725
12725
12817
12777
12801
12749
12757
12741
12803
12781
12727
12779
12731
12765
12729
12755
12727
12767
12791
12749
12805
12755
12775
12759
12783
12761
12729
12741
12721
12761
12745
12749
12717
12731
12789
12765
12771
12733
12805
12759
12775
12777
12721
12771
12713
12775
12713
12799
12741
;
12783
12799
12733
12773
12747
12779
12745
12797
12775
12725
12775
12715
12765
12749
12741
12719
12755
12799
12751
12769
12751
12791
12765
12807
12805
12747
12795
12733
12767
12723
12765
12717
12745
12789
12755
12825
12773
12809
12745
12803
12765
12711
12779
12721
12765
12741
12759
12715
12747
12789
12729
12785
12755
12795
12759
12805
12785
12731
12773
12721
12761
12719
12811
12781
;
12773
12767
12729
12765
12759
12765
12745
12807
12771
12737
12767
12709
12763
12701
12767
12703
12741
12791
12767
12775
12751
12763
12737
12795
12789
12727
12801
12733
12807
12733
12779
12731
12773
12801
12763
12835
12763
12773
12735
12809
12773
12701
12767
12707
12789
12753
12757
12721
12733
12755
12727
12769
12729
12797
12759
12773
12791
12733
12793
12727
12785
12739
12809
12781
;
12779
12805
12759
12787
12739
12781
12749
12803
12803
12759
12793
12705
12763
12727
12757
12715
12751
12809
12757
12771
12751
12769
12751
12801
12731
12721
12763
12739
12803
12737
12763
12751
12759
12791
12747
12805
12765
12793
12751
12795
12767
12693
12783
12723
12795
12749
12775
12731
12767
12803
12735
12775
12731
12807
12779
12771
12773
12721
12775
12723
12777
12707
12799
12765
;
12785
12799
12735
12805
12737
12789
12731
12827
12809
12759
12771
12725
12783
12723
12757
12717
12767
12803
12787
12791
12759
12783
12749
12795
12771
12729
12797
12759
12779
12737
12777
12729
12741
12811
12759
12789
12765
12773
12721
12767
12773
12709
12753
12723
12787
12747
12779
12707
12743
12779
12733
12783
12739
12815
12799
12785
12809
12745
12785
12747
12797
12747
12787
12761
;
12783
12807
12743
12789
12765
12783
12747
12835
12811
12751
12763
12731
12787
12705
12749
12721
12759
12821
12781
12795
12749
12767
12719
12795
12757
12735
12781
12729
12769
12719
12763
12699
12759
12795
12725
12813
12791
12801
12743
12803
12763
12711
12805
12707
12789
12731
12757
12749
12731
12779
12725
12781
12739
12811
12765
12769
12761
12761
12795
12721
12791
12713
12789
12733
;
12789
12765
12733
12779
12759
12777
12723
12827
12781
12721
12765
12723
12779
12721
12761
12687
12731
12797
12763
12781
12749
12777
12729
12787
12763
12723
12775
12731
12769
12743
12779
12735
12759
12807
12751
12785
12763
12807
12741
12801
12751
12675
12769
12743
12785
12749
12759
12741
12733
12761
12747
12793
12729
12811
12751
12775
12789
12747
12785
12713
12757
12731
12801
12773
;
12769
12803
12761
12799
12739
12789
12751
12813
12795
12729
12757
12731
12783
12743
12753
12725
12745
12809
12795
12791
12753
12789
12739
12793
12769
12731
12789
12749
12777
12721
12783
12717
12749
12785
12727
12799
12747
12785
12745
12771
12753
12725
12783
12733
12789
12749
12757
12729
12739
12785
12759
12795
12749
12787
12757
12807
12777
12743
12771
12729
12761
12731
12771
12737
;
12771
12789
12761
12775
12721
12773
12741
12809
12801
12733
12745
12719
12777
12685
12765
12709
12755
12817
12767
12787
12755
12787
12757
12793
12781
12733
12803
12751
12777
12731
12757
12735
12761
12803
12765
12817
12751
12787
12739
12799
12767
12715
12757
12721
12761
12737
12761
12725
12731
12799
12741
12771
12737
12781
12741
12771
12775
12733
12765
12701
12757
12717
12793
12741
;
12801
12781
12737
12779
12739
12781
12745
12791
12773
12737
12765
12715
12765
12707
12769
12709
12745
12817
12763
12787
12759
12769
12747
12775
12777
12775
12799
12757
12785
12721
12773
12725
12755
12793
12733
12801
12761
12783
12725
12783
12749
12727
12779
12707
12771
12737
12755
12697
12745
12779
12745
12767
12727
12803
12745
12775
12771
12721
12765
12719
12785
12701
12795
12717
;
12763
12799
12745
12771
12749
12801
12739
12807
12785
12733
12759
12725
12743
12719
12765
12705
12747
12803
12753
12777
12753
12779
12739
12797
12769
12713
12781
12761
12779
12753
12799
12771
12755
12781
12741
12811
12771
12775
12761
12801
12775
12693
12747
12731
12797
12751
12771
12717
12767
12763
12747
12807
12729
12803
12771
12803
12797
12733
12795
12735
12813
12725
12783
12759
;
12755
12789
12751
12787
12753
12765
12745
12815
12789
12755
12787
12717
12761
12687
12757
12717
12749
12809
12771
12791
12741
12773
12749
12797
12769
12721
12787
12757
12753
12721
12779
12729
12741
12795
12749
12815
12759
12785
12747
12771
12757
12693
12749
12729
12795
12745
12739
12691
12737
12773
12733
12779
12741
12797
12767
12785
12779
12707
12789
12729
12785
12727
12781
12731
;
12809
12787
12741
12799
12767
12753
12727
12803
12777
12747
12747
12697
12731
12719
12753
12709
12743
12799
12767
12779
12763
12795
12753
12789
12753
12713
12787
12719
12777
12723
12787
12743
12759
12797
12741
12803
12757
12795
12753
12785
12761
12701
12781
12717
12775
12701
12769
12719
12727
12769
12737
12767
12737
12797
12759
12781
12785
12719
12765
12727
12783
12711
12783
12743
