# Supplementary material for: A low-cost, portable 32-channel EIT system with four rings based on AFE4300 for body composition analysis
Source: HardwareX. 2023 Nov 18;16:e00494. doi: 10.1016/j.ohx.2023.e00494 (PMC10767629; doi:10.1016/j.ohx.2023.e00494)
Supplement: Supplementary data 3 [file mmc3.zip › Matlab_Script/40_ms.txt]

12757
12769
12741
12779
12733
12767
12743
12797
12777
12731
12749
12703
12751
12715
12751
12703
12709
12795
12759
12787
12765
12761
12765
12779
12785
12719
12807
12755
12765
12723
12761
12721
12739
12801
12741
12783
12765
12779
12743
12815
12773
12689
12783
12709
12789
12753
12773
12715
12749
12793
12745
12795
12735
12781
12757
12779
12773
12739
12769
12721
12811
12703
12741
12717
;
12753
12767
12725
12775
12733
12785
12733
12805
12789
12713
12727
12723
12731
12723
12771
12713
12735
12823
12739
12787
12727
12807
12713
12777
12785
12699
12795
12745
12791
12699
12771
12697
12735
12767
12755
12807
12759
12793
12721
12789
12761
12699
12765
12725
12767
12731
12765
12723
12717
12779
12725
12795
12739
12789
12735
12769
12785
12705
12743
12725
12781
12713
12793
12743
;
12789
12767
12739
12775
12747
12789
12733
12823
12791
12723
12769
12731
12757
12707
12759
12729
12729
12813
12765
12783
12731
12747
12739
12757
12771
12697
12797
12761
12783
12707
12765
12741
12747
12783
12739
12813
12781
12787
12729
12793
12749
12697
12775
12707
12769
12707
12761
12711
12721
12779
12713
12801
12719
12771
12753
12773
12781
12709
12759
12701
12761
12707
12781
12731
;
12753
12761
12731
12763
12747
12771
12731
12813
12783
12713
12763
12689
12767
12713
12739
12715
12731
12799
12747
12791
12739
12803
12753
12797
12775
12729
12785
12727
12803
12703
12733
12731
12745
12789
12743
12807
12765
12797
12721
12767
12771
12715
12763
12717
12775
12725
12769
12733
12745
12777
12739
12771
12731
12793
12755
12775
12787
12729
12753
12719
12753
12703
12779
12733
;
12793
12767
12745
12775
12723
12793
12745
12817
12803
12747
12767
12711
12763
12717
12789
12721
12737
12793
12779
12785
12731
12771
12725
12761
12771
12689
12789
12731
12777
12715
12765
12713
12753
12797
12751
12803
12775
12793
12755
12781
12751
12711
12757
12721
12773
12739
12771
12695
12749
12775
12715
12773
12711
12797
12769
12769
12791
12709
12777
12695
12771
12725
12799
12747
;
12761
12783
12729
12793
12737
12773
12719
12805
12775
12745
12743
12725
12745
12695
12765
12711
12709
12807
12749
12771
12749
12779
12749
12781
12759
12727
12799
12745
12785
12725
12779
12717
12743
12795
12743
12811
12753
12797
12751
12813
12769
12705
12743
12695
12795
12737
12735
12695
12735
12785
12727
12787
12757
12801
12759
12793
12793
12731
12777
12737
12769
12695
12787
12721
;
12777
12779
12725
12795
12745
12771
12755
12805
12791
12725
12747
12715
12745
12701
12751
12701
12745
12797
12741
12761
12749
12791
12751
12789
12785
12739
12773
12757
12763
12723
12791
12691
12757
12783
12743
12799
12759
12797
12737
12775
12763
12713
12785
12709
12757
12715
12757
12693
12733
12767
12723
12775
12745
12811
12735
12747
12779
12721
12765
12701
12753
12741
12781
12745
;
12745
12779
12733
12793
12749
12773
12717
12817
12783
12733
12759
12719
12769
12721
12761
12699
12737
12803
12765
12785
12723
12777
12725
12787
12775
12705
12781
12749
12759
12705
12761
12691
12729
12805
12739
12821
12745
12793
12739
12771
12765
12703
12769
12679
12767
12747
12719
12703
12741
12777
12727
12775
12719
12785
12751
12765
12765
12707
12763
12713
12755
12699
12787
12731
;
12773
12809
12765
12779
12747
12757
12731
12791
12785
12725
12769
12745
12763
12727
12781
12715
12733
12827
12753
12791
12751
12783
12723
12785
12783
12729
12795
12719
12763
12749
12747
12715
12753
12785
12749
12779
12759
12785
12739
12807
12767
12731
12801
12735
12783
12747
12781
12713
12723
12765
12737
12773
12701
12803
12757
12757
12757
12727
12775
12713
12753
12713
12779
12725
;
12779
12783
12725
12783
12733
12775
12715
12807
12783
12749
12757
12725
12731
12707
12757
12713
12729
12799
12755
12773
12723
12783
12747
12767
12779
12721
12787
12723
12753
12707
12755
12699
12753
12789
12757
12811
12753
12799
12751
12793
12757
12711
12767
12699
12805
12739
12737
12703
12737
12795
12729
12749
12741
12807
12737
12779
12781
12707
12755
12719
12757
12699
12767
12723
;
12751
12779
12713
12771
12737
12761
12721
12791
12753
12733
12751
12739
12747
12725
12767
12691
12739
12805
12757
12807
12745
12757
12721
12767
12777
12706
12777
12735
12767
12733
12771
12705
12755
12783
12731
12793
12767
12767
12737
12769
12739
12697
12747
12693
12789
12699
12771
12711
12749
12785
12727
12803
12713
12777
12743
12755
12789
12713
12761
12715
12753
12695
12777
12743
;
12765
12781
12699
12777
12711
12763
12709
12825
12769
12729
12765
12709
12765
12679
12777
12699
12713
12821
12775
12791
12725
12793
12747
12785
12771
12699
12765
12737
12763
12747
12773
12725
12751
12795
12753
12795
12747
12779
12735
12789
12757
12709
12773
12721
12787
12751
12755
12723
12747
12787
12727
12765
12731
12791
12745
12781
12755
12699
12747
12721
12757
12715
12785
12727
;
12783
12783
12753
12791
12735
12783
12721
12799
12773
12733
12753
12713
12773
12709
12775
12705
12759
12799
12771
12767
12755
12777
12715
12827
12771
12701
12797
12745
12761
12717
12785
12735
12753
12791
12745
12809
12785
12767
12761
12785
12765
12731
12775
12725
12781
12767
12769
12725
12739
12781
12757
12789
12725
12829
12757
12779
12805
12723
12757
12741
12783
12727
12785
12733
;
12755
12771
12735
12803
12751
12791
12753
12797
12771
12769
12759
12727
12795
12707
12781
12709
12753
12819
12747
12751
12737
12775
12755
12781
12749
12713
12793
12741
12773
12729
12781
12747
12737
12805
12729
12815
12783
12761
12723
12797
12755
12719
12763
12719
12763
12709
12781
12723
12737
12801
12749
12773
12735
12771
12749
12777
12791
12729
12803
12707
12773
12757
12759
12735
;
12773
12757
12765
12765
12711
12757
12745
12801
12799
12727
12769
12697
12771
12705
12763
12701
12743
12799
12753
12795
12721
12769
12733
12773
12753
12721
12777
12719
12783
12713
12753
12719
12743
12767
12747
12805
12751
12781
12737
12791
12785
12701
12753
12727
12783
12719
12763
12687
12733
12791
12717
12761
12731
12805
12745
12755
12763
12695
12779
12695
12771
12723
12777
12737
;
12773
12761
12711
12797
12737
12771
12727
12789
12751
12729
12763
12703
12769
12705
12781
12699
12745
12817
12765
12791
12749
12783
12735
12789
12785
12701
12783
12745
12755
12731
12767
12697
12753
12773
12751
12815
12771
12769
12759
12807
12763
12721
12765
12717
12783
12739
12743
12717
12729
12755
12735
12765
12737
12789
12751
12761
12801
12705
12763
12689
12771
12689
12797
12747
;
12753
12771
12725
12769
12741
12743
12719
12807
12775
12723
12757
12671
12787
12681
12791
12703
12753
12815
12767
12775
12723
12779
12741
12799
12755
12701
12755
12747
12761
12693
12757
12735
12753
12797
12727
12783
12725
12797
12753
12797
12771
12699
12773
12717
12783
12719
12753
12701
12719
12765
12721
12771
12729
12811
12767
12783
12759
12717
12767
12699
12779
12719
12765
12707
;
12733
12773
12719
12781
12715
12771
12735
12803
12793
12727
12763
12663
12755
12693
12757
12715
12717
12795
12767
12795
12737
12765
12741
12775
12785
12695
12799
12731
12799
12711
12767
12703
12755
12763
12743
12807
12757
12769
12733
12789
12753
12709
12775
12713
12779
12733
12783
12721
12709
12803
12727
12791
12737
12785
12757
12779
12787
12683
12783
12713
12775
12691
12777
12761
;
12767
12789
12725
12769
12731
12795
12729
12797
12795
12719
12745
12729
12769
12697
12757
12705
12743
12795
12731
12773
12737
12781
12725
12801
12751
12691
12787
12701
12787
12713
12767
12715
12737
12793
12735
12837
12757
12779
12737
12751
12773
12717
12785
12739
12761
12743
12763
12701
12713
12773
12717
12769
12731
12785
12741
12761
12753
12701
12741
12709
12749
12697
12791
12729
;
12745
12789
12755
12781
12725
12765
12731
12797
12821
12737
12765
12687
12749
12711
12763
12699
12739
12819
12771
12771
12741
12775
12729
12803
12779
12707
12773
12725
12765
12737
12753
12685
12751
12781
12743
12785
12751
12795
12727
12803
12765
12701
12759
12707
12763
12743
12751
12717
12743
12793
12737
12763
12739
12773
12761
12757
12761
12707
12769
12701
12773
12697
12769
12737
;
12755
12779
12745
12777
12723
12765
12747
12819
12763
12719
12773
12725
12747
12699
12747
12691
12723
12783
12757
12773
12741
12777
12759
12783
12761
12713
12779
12733
12775
12707
12779
12703
12757
12791
12735
12797
12749
12775
12743
12765
12763
12685
12745
12737
12771
12713
12759
12699
12759
12777
12729
12801
12735
12795
12743
12757
12753
12683
12795
12685
12743
12723
12775
12757
;
12749
12765
12727
12763
12717
12761
12739
12799
12789
12757
12733
12689
12783
12733
12755
12699
12721
12789
12763
12783
12729
12759
12731
12767
12763
12719
12751
12737
12773
12727
12785
12689
12727
12795
12731
12775
12759
12793
12725
12785
12745
12711
12775
12723
12777
12733
12767
12713
12719
12769
12737
12781
12723
12759
12737
12771
12761
12727
12765
12723
12771
12715
12753
12723
;
12755
12787
12723
12779
12749
12765
12719
12803
12773
12731
12777
12709
12757
12707
12757
12693
12725
12799
12749
12769
12769
12771
12723
12781
12791
12713
12767
12727
12785
12745
12759
12711
12741
12771
12727
12797
12749
12781
12721
12785
12743
12707
12745
12727
12789
12727
12769
12715
12707
12785
12747
12787
12743
12797
12751
12781
12771
12693
12759
12701
12751
12731
12763
12721
;
12757
12779
12757
12769
12723
12771
12719
12819
12797
12731
12769
12749
12761
12729
12769
12721
12737
12817
12761
12805
12753
12789
12747
12797
12763
12733
12775
12733
12785
12733
12771
12705
12749
12783
12731
12789
12745
12789
12741
12757
12767
12707
12747
12697
12769
12727
12735
12705
12725
12779
12717
12783
12725
12795
12747
12773
12751
12699
12777
12713
12761
12723
12767
12741
;
12761
12787
12729
12777
12737
12783
12743
12831
12757
12729
12755
12705
12781
12709
12783
12721
12733
12787
12761
12789
12729
12765
12747
12763
12753
12735
12795
12737
12779
12737
12763
12715
12727
12781
12739
12797
12753
12785
12749
12775
12763
12707
12751
12703
12805
12719
12783
12703
12717
12775
12731
12755
12709
12801
12747
12779
12761
12735
12769
12729
12763
12729
12761
12767
;
12767
12785
12743
12791
12751
12797
12721
12833
12795
12721
12771
12711
12765
12711
12781
12739
12723
12809
12767
12793
12729
12759
12725
12797
12767
12729
12793
12735
12781
12723
12785
12725
12737
12809
12739
12795
12765
12793
12747
12771
12763
12699
12757
12715
12771
12729
12755
12687
12737
12785
12735
12765
12731
12783
12761
12779
12775
12711
12783
12711
12789
12703
12795
12765
;
12785
12753
12751
12759
12735
12783
12733
12801
12791
12753
12761
12715
12757
12715
12765
12695
12727
12819
12757
12779
12715
12785
12751
12783
12785
12715
12769
12749
12763
12725
12751
12715
12751
12809
12735
12787
12755
12787
12747
12787
12739
12715
12757
12713
12801
12745
12765
12701
12741
12761
12727
12775
12757
12787
12765
12751
12781
12721
12765
12715
12745
12711
12781
12729
;
12747
12773
12721
12771
12749
12755
12735
12801
12775
12745
12749
12711
12753
12723
12743
12689
12719
12801
12751
12763
12719
12787
12713
12753
12783
12721
12803
12713
12777
12731
12747
12729
12765
12803
12743
12809
12763
12789
12749
12775
12805
12707
12773
12707
12777
12717
12739
12725
12719
12753
12741
12775
12765
12791
12759
12775
12777
12695
12759
12731
12753
12703
12773
12723
;
12779
12787
12761
12781
12725
12783
12715
12798
12789
12755
12771
12705
12735
12729
12755
12713
12755
12811
12769
12793
12753
12779
12759
12779
12757
12717
12797
12769
12809
12723
12769
12725
12757
12801
12733
12815
12761
12767
12741
12793
12783
12715
12761
12737
12805
12745
12745
12705
12743
12765
12737
12765
12735
12815
12749
12773
12769
12731
12811
12705
12753
12687
12781
12785
;
12765
12791
12741
12775
12733
12747
12731
12833
12789
12751
12759
12731
12739
12717
12759
12711
12715
12807
12737
12761
12739
12779
12741
12783
12765
12729
12785
12721
12755
12711
12755
12701
12751
12783
12749
12807
12779
12785
12715
12793
12747
12685
12763
12745
12779
12717
12763
12711
12721
12755
12739
12799
12727
12805
12759
12759
12773
12723
12763
12723
12763
12723
12791
12749
