# Supplementary material for: A low-cost, portable 32-channel EIT system with four rings based on AFE4300 for body composition analysis
Source: HardwareX. 2023 Nov 18;16:e00494. doi: 10.1016/j.ohx.2023.e00494 (PMC10767629; doi:10.1016/j.ohx.2023.e00494)
Supplement: Supplementary data 3 [file mmc3.zip › Matlab_Script/50_ms.txt]

12731
12781
12746
12765
12731
12765
12707
12819
12801
12701
12779
12719
12765
12729
12779
12663
12737
12789
12719
12801
12737
12763
12747
12813
12773
12693
12805
12725
12807
12725
12741
12717
12765
12763
12761
12795
12749
12781
12755
12783
12775
12725
12759
12727
12767
12711
12775
12703
12725
12749
12707
12771
12753
12789
12723
12789
12787
12733
12781
12717
12805
12717
12783
12751
;
12751
12775
12735
12759
12753
12761
12721
12799
12781
12715
12793
12707
12779
12701
12781
12661
12735
12777
12747
12767
12727
12747
12745
12789
12745
12739
12779
12715
12801
12737
12739
12723
12747
12769
12753
12819
12747
12781
12755
12765
12773
12711
12737
12729
12779
12697
12789
12733
12713
12765
12727
12741
12733
12797
12733
12767
12783
12677
12795
12701
12745
12725
12767
12735
;
12747
12759
12711
12777
12717
12767
12709
12785
12767
12695
12721
12689
12739
12677
12749
12669
12711
12805
12755
12749
12723
12757
12725
12769
12733
12695
12801
12729
12757
12723
12753
12687
12733
12767
12725
12779
12729
12757
12743
12759
12747
12713
12735
12695
12783
12705
12773
12709
12725
12753
12733
12779
12699
12793
12743
12741
12771
12709
12755
12719
12753
12689
12803
12671
;
12761
12757
12711
12727
12703
12767
12727
12765
12779
12731
12755
12711
12757
12725
12753
12715
12735
12789
12763
12775
12725
12791
12753
12807
12765
12741
12781
12725
12805
12723
12781
12695
12743
12791
12737
12801
12761
12781
12729
12785
12763
12715
12779
12715
12765
12757
12747
12731
12727
12779
12739
12769
12731
12773
12743
12759
12799
12697
12761
12713
12773
12707
12795
12729
;
12741
12753
12707
12747
12731
12759
12707
12773
12737
12717
12761
12697
12747
12693
12719
12667
12727
12771
12745
12755
12723
12771
12727
12747
12721
12697
12763
12693
12771
12715
12735
12691
12729
12743
12749
12777
12771
12745
12733
12745
12723
12691
12711
12693
12759
12689
12747
12677
12701
12759
12725
12733
12739
12775
12735
12737
12725
12699
12735
12665
12721
12669
12755
12743
;
12753
12757
12717
12773
12735
12781
12751
12811
12767
12709
12743
12673
12793
12715
12739
12711
12729
12781
12743
12765
12727
12767
12741
12773
12799
12719
12797
12731
12785
12691
12779
12705
12735
12781
12765
12767
12775
12789
12715
12793
12751
12683
12755
12731
12761
12723
12769
12679
12723
12761
12721
12775
12731
12775
12751
12755
12759
12695
12789
12679
12757
12723
12769
12731
;
12759
12747
12759
12777
12743
12757
12733
12817
12791
12721
12789
12697
12777
12709
12781
12731
12719
12775
12763
12797
12735
12771
12733
12767
12783
12705
12757
12704
12783
12719
12751
12711
12743
12753
12771
12819
12763
12771
12749
12773
12789
12697
12717
12689
12797
12697
12761
12727
12705
12773
12729
12757
12717
12779
12747
12791
12761
12677
12749
12727
12727
12711
12805
12719
;
12729
12763
12737
12741
12737
12781
12725
12781
12799
12699
12727
12713
12749
12677
12791
12671
12723
12787
12745
12745
12737
12763
12729
12767
12757
12703
12811
12709
12725
12725
12739
12705
12733
12749
12743
12809
12769
12773
12739
12775
12733
12685
12749
12701
12783
12689
12731
12693
12735
12737
12741
12735
12707
12787
12731
12749
12785
12699
12735
12717
12749
12697
12807
12717
;
12767
12737
12707
12773
12729
12743
12723
12791
12771
12743
12779
12669
12761
12735
12747
12723
12723
12763
12767
12811
12729
12761
12741
12753
12797
12733
12769
12743
12801
12699
12799
12717
12747
12779
12737
12779
12767
12807
12725
12785
12761
12693
12781
12719
12767
12721
12805
12707
12745
12779
12727
12771
12725
12775
12759
12763
12755
12743
12779
12691
12797
12699
12761
12761
;
12739
12771
12711
12749
12731
12753
12705
12799
12769
12699
12767
12691
12723
12715
12721
12671
12739
12781
12751
12767
12715
12731
12745
12781
12769
12709
12773
12697
12763
12685
12751
12731
12713
12757
12755
12785
12749
12797
12729
12783
12767
12663
12725
12709
12763
12697
12787
12671
12713
12779
12725
12769
12724
12761
12737
12751
12751
12689
12743
12707
12731
12669
12773
12703
;
12741
12729
12727
12749
12729
12767
12723
12779
12777
12693
12721
12725
12751
12663
12771
12675
12727
12791
12761
12733
12737
12743
12739
12781
12745
12685
12775
12711
12757
12697
12741
12687
12731
12769
12727
12785
12753
12787
12739
12765
12743
12681
12727
12695
12767
12707
12751
12691
12721
12767
12735
12751
12719
12769
12733
12745
12765
12681
12761
12705
12723
12693
12807
12731
;
12765
12767
12727
12779
12753
12745
12719
12799
12817
12733
12767
12699
12765
12729
12745
12703
12741
12785
12757
12773
12733
12773
12745
12761
12771
12699
12785
12735
12771
12699
12757
12719
12737
12789
12739
12797
12755
12793
12729
12781
12747
12693
12779
12741
12757
12745
12745
12681
12727
12751
12717
12777
12749
12775
12747
12769
12731
12729
12799
12689
12747
12713
12779
12743
;
12747
12745
12727
12749
12713
12767
12735
12805
12819
12737
12737
12723
12751
12677
12751
12685
12711
12787
12777
12749
12731
12759
12723
12757
12749
12671
12821
12731
12765
12737
12765
12695
12747
12767
12741
12797
12775
12773
12751
12757
12741
12723
12759
12713
12789
12725
12733
12711
12713
12757
12735
12771
12725
12799
12751
12765
12773
12721
12753
12715
12759
12697
12813
12725
;
12759
12747
12713
12735
12713
12739
12725
12785
12767
12721
12745
12683
12751
12675
12741
12671
12735
12775
12751
12733
12725
12763
12711
12751
12745
12675
12773
12715
12741
12717
12757
12707
12739
12761
12711
12779
12759
12747
12727
12797
12739
12711
12735
12695
12743
12705
12751
12709
12725
12749
12705
12757
12719
12773
12745
12751
12765
12715
12755
12651
12773
12689
12751
12713
;
12773
12769
12715
12753
12743
12733
12717
12797
12765
12725
12755
12675
12779
12703
12733
12695
12721
12765
12751
12781
12723
12779
12725
12741
12763
12709
12745
12749
12771
12689
12745
12725
12707
12777
12747
12783
12753
12773
12729
12789
12731
12689
12771
12675
12755
12735
12777
12687
12753
12763
12705
12761
12739
12777
12743
12759
12735
12719
12743
12691
12767
12707
12755
12725
;
12749
12739
12703
12765
12721
12773
12713
12761
12775
12689
12741
12707
12721
12705
12747
12683
12717
12775
12751
12787
12731
12743
12737
12759
12745
12725
12771
12679
12749
12691
12743
12725
12709
12767
12739
12771
12747
12777
12719
12761
12777
12681
12757
12725
12753
12705
12747
12689
12709
12765
12721
12741
12733
12759
12733
12751
12767
12703
12745
12693
12715
12699
12755
12703
;
12747
12773
12715
12763
12709
12769
12703
12771
12763
12699
12753
12685
12741
12657
12749
12681
12721
12779
12741
12781
12725
12745
12733
12777
12733
12675
12771
12709
12737
12717
12763
12701
12719
12755
12741
12793
12755
12755
12743
12777
12727
12705
12733
12699
12759
12699
12727
12723
12715
12761
12729
12765
12715
12797
12725
12741
12747
12669
12743
12703
12771
12727
12775
12717
;
12731
12765
12745
12763
12729
12741
12715
12799
12733
12729
12729
12699
12761
12687
12745
12699
12737
12791
12761
12787
12735
12773
12717
12775
12769
12701
12805
12733
12763
12711
12781
12685
12743
12781
12725
12783
12753
12781
12733
12771
12745
12703
12755
12703
12769
12723
12741
12699
12717
12767
12731
12761
12737
12769
12761
12779
12761
12667
12747
12707
12729
12695
12759
12735
;
12769
12763
12703
12775
12731
12723
12713
12781
12767
12717
12727
12661
12739
12699
12717
12721
12731
12759
12767
12731
12717
12759
12731
12755
12771
12687
12733
12729
12757
12709
12751
12695
12741
12785
12723
12789
12755
12739
12711
12775
12727
12669
12769
12685
12749
12749
12737
12679
12721
12733
12715
12763
12731
12779
12743
12759
12743
12675
12759
12653
12751
12703
12777
12737
;
12739
12759
12707
12763
12725
12761
12689
12803
12749
12717
12759
12697
12741
12697
12725
12655
12723
12793
12745
12793
12735
12761
12739
12749
12745
12693
12741
12699
12761
12687
12731
12689
12731
12769
12751
12789
12743
12757
12709
12759
12753
12681
12721
12723
12763
12727
12757
12679
12741
12777
12751
12749
12707
12795
12727
12771
12721
12709
12767
12689
12751
12721
12775
12733
;
12751
12755
12723
12767
12723
12761
12707
12797
12795
12707
12749
12695
12741
12685
12743
12669
12719
12789
12757
12749
12713
12789
12723
12763
12795
12723
12775
12721
12741
12721
12775
12719
12739
12765
12745
12801
12743
12769
12737
12773
12739
12683
12765
12697
12767
12733
12753
12669
12721
12771
12729
12759
12731
12795
12751
12755
12765
12709
12753
12703
12755
12697
12769
12705
;
12747
12767
12727
12759
12725
12763
12733
12783
12745
12729
12753
12691
12727
12697
12739
12677
12723
12785
12743
12735
12715
12751
12729
12755
12733
12715
12763
12721
12767
12701
12761
12709
12705
12765
12725
12807
12753
12763
12707
12775
12741
12667
12735
12703
12767
12675
12733
12689
12699
12739
12727
12749
12735
12773
12737
12791
12741
12687
12761
12691
12727
12693
12761
12713
;
12755
12767
12721
12763
12737
12785
12719
12771
12813
12713
12741
12719
12751
12683
12751
12675
12729
12809
12761
12739
12739
12755
12727
12777
12741
12665
12815
12721
12767
12745
12747
12701
12749
12761
12739
12835
12751
12777
12737
12755
12737
12699
12733
12677
12799
12703
12737
12689
12719
12751
12735
12753
12713
12809
12741
12755
12769
12697
12753
12719
12739
12683
12819
12707
;
12757
12753
12739
12771
12741
12779
12721
12835
12801
12749
12801
12709
12777
12721
12741
12719
12737
12791
12751
12789
12743
12769
12729
12771
12783
12739
12755
12769
12783
12715
12771
12733
12733
12781
12731
12785
12775
12781
12725
12767
12731
12665
12759
12707
12759
12725
12761
12683
12759
12769
12717
12755
12753
12777
12727
12761
12763
12753
12769
12693
12785
12711
12771
12741
;
12749
12767
12731
12765
12711
12767
12721
12807
12747
12713
12743
12701
12739
12671
12747
12699
12717
12823
12743
12741
12723
12751
12721
12787
12775
12683
12813
12723
12733
12723
12755
12723
12727
12789
12737
12797
12755
12765
12737
12765
12739
12721
12739
12697
12759
12725
12739
12701
12743
12735
12745
12773
12739
12775
12745
12765
12791
12701
12759
12701
12751
12669
12789
12727
;
12727
12723
12721
12735
12719
12745
12709
12805
12765
12709
12747
12685
12731
12679
12741
12679
12717
12767
12749
12779
12733
12755
12729
12741
12755
12713
12781
12705
12761
12707
12743
12697
12729
12773
12731
12765
12759
12763
12723
12755
12739
12685
12729
12707
12757
12679
12753
12665
12711
12737
12717
12749
12735
12777
12727
12733
12765
12691
12767
12669
12757
12675
12757
12713
;
12753
12749
12715
12761
12717
12729
12731
12775
12821
12711
12751
12713
12747
12691
12761
12665
12715
12805
12739
12747
12755
12743
12727
12779
12755
12715
12815
12713
12765
12729
12729
12713
12753
12737
12735
12803
12755
12773
12757
12761
12763
12735
12759
12697
12787
12709
12765
12705
12721
12741
12755
12743
12705
12797
12731
12743
12793
12683
12771
12723
12725
12693
12789
12721
;
12747
12749
12737
12755
12733
12771
12721
12787
12771
12725
12723
12723
12763
12685
12763
12709
12723
12801
12759
12753
12755
12763
12723
12791
12779
12681
12789
12743
12749
12721
12771
12671
12743
12763
12711
12785
12765
12771
12749
12781
12735
12703
12753
12677
12783
12721
12733
12729
12741
12741
12683
12763
12731
12773
12759
12755
12783
12717
12757
12723
12747
12705
12801
12759
;
12741
12745
12743
12743
12755
12775
12705
12811
12793
12731
12755
12711
12743
12687
12733
12675
12729
12777
12747
12771
12739
12743
12733
12787
12785
12713
12785
12693
12769
12751
12769
12707
12749
12775
12729
12805
12767
12779
12735
12781
12747
12715
12757
12721
12775
12729
12785
12723
12735
12767
12727
12781
12731
12785
12753
12787
12795
12701
12769
12697
12765
12739
12777
12743
;
12761
12753
12735
12765
12721
12739
12741
12821
12787
12715
12767
12673
12755
12737
12725
12697
12723
12783
12759
12773
12709
12759
12727
12751
12767
12699
12781
12751
12765
12663
12759
12723
12733
12775
12753
12799
12759
12777
12739
12789
12793
12693
12757
12697
12767
12739
12781
12693
12735
12785
12717
12783
12727
12783
12747
12775
12775
12709
12775
12693
12783
12729
12785
12743
