# Supplementary material for: A low-cost, portable 32-channel EIT system with four rings based on AFE4300 for body composition analysis
Source: HardwareX. 2023 Nov 18;16:e00494. doi: 10.1016/j.ohx.2023.e00494 (PMC10767629; doi:10.1016/j.ohx.2023.e00494)
Supplement: Supplementary data 3 [file mmc3.zip › Matlab_Script/readSerialData.m]

function readSerialData(src,~)
    global current_data current_item current_index file_name
    data = readline(src);
    disp(data);
    try
        deserialized_data = jsondecode(""+ data);
        current_item = [current_item deserialized_data];
        current_item_struct = struct('index', current_index, 'data', current_item, 'time', datestr(clock,'YYYY/mm/dd HH:MM:SS:FFF'));
        current_data(current_index) = current_item_struct;
        if deserialized_data.muxIndex == 3
            current_index = current_index + 1;
            current_item = [];
        end
        save(file_name, 'current_data');
        disp(deserialized_data);
    catch ME
        disp(ME)
    end 
end
