# Supplementary material for: A low-cost, portable 32-channel EIT system with four rings based on AFE4300 for body composition analysis
Source: HardwareX. 2023 Nov 18;16:e00494. doi: 10.1016/j.ohx.2023.e00494 (PMC10767629; doi:10.1016/j.ohx.2023.e00494)
Supplement: Supplementary data 3 [file mmc3.zip › Matlab_Script/Reconstruction3D_GI.m]

  close all, clc

bkgnd   = 1; 
n_elecs = 8;      % Electrodes number
ring_vert_pos = [3.5, 7, 10.5, 14]; % Rings position

% FEM  models for each ring

fmdl1= ng_mk_cyl_models([15.5,7.5,1.2],[n_elecs,ring_vert_pos(1)],[.1,0,.025]); 
fmdl2= ng_mk_cyl_models([15.5,7.5,1.2],[n_elecs,ring_vert_pos(2)],[.1,0,.025]); 
fmdl3= ng_mk_cyl_models([15.5,7.5,1.2],[n_elecs,ring_vert_pos(3)],[.1,0,.025]); 
fmdl4= ng_mk_cyl_models([15.5,7.5,1.2],[n_elecs,ring_vert_pos(4)],[.1,0,.025]); 

imdl1 = mk_common_model('a2c2',8);
imdl1.fwd_model = fmdl1;
imdl1.fwd_model.stimulation = mk_stim_patterns(n_elecs,1,'{ad}','{ad}',{'meas_current'});
img1 = mk_image(imdl1,bkgnd);

imdl2 = mk_common_model('a2c2',8);
imdl2.fwd_model = fmdl2;
imdl2.fwd_model.stimulation = mk_stim_patterns(n_elecs,1,'{ad}','{ad}',{'meas_current'});
img2 = mk_image(imdl2,bkgnd);

imdl3 = mk_common_model('a2c2',8);
imdl3.fwd_model = fmdl3;
imdl3.fwd_model.stimulation = mk_stim_patterns(n_elecs,1,'{ad}','{ad}',{'meas_current'});
img3 = mk_image(imdl3,bkgnd);

imdl4 = mk_common_model('a2c2',8);
imdl4.fwd_model = fmdl4;
imdl4.fwd_model.stimulation = mk_stim_patterns(n_elecs,1,'{ad}','{ad}',{'meas_current'});
img4 = mk_image(imdl4,bkgnd);


vh1= load('Ring1_Reference.txt');     % Homogeneous Measurement Ring_1
vi1= load('Ring1_NoConductor.txt');   % Non-Homogeneous Measurement Ring_1 

vh2= load('Ring2_Reference.txt');    % Homogeneous Measurement Ring_2
vi2= load('Ring2_NoConductor.txt');  % Non-Homogeneous Measurement Ring_2

vh3= load('Ring3_Reference.txt');     % Homogeneous Measurement Ring_3
vi3= load('Ring3_NoConductor.txt');   % Non-Homogeneous Measurement Ring_3

vh4= load('Ring4_Reference.txt');    % Homogeneous Measurement Ring_4
vi4= load('Ring4_NoConductor.txt');  % Non-Homogeneous Measurement Ring_4


% Reconstrution Definition 
J1           = calc_jacobian(calc_jacobian_bkgnd(imdl1));
iRtR1        = inv(prior_noser(imdl1));
hp1          = 0.17;
iRN1         = hp1^2 * speye(size(J1,1));
RM1          = iRtR1*J1'/(J1*iRtR1*J1' + iRN1);
imdl1.solve  = @solve_use_matrix; 
imdl1.solve_use_matrix.RM  = RM1;
imgr1        = inv_solve(imdl1, vh1, vi1);

J2           = calc_jacobian(calc_jacobian_bkgnd(imdl2));
iRtR2        = inv(prior_noser(imdl2));
hp2          = 0.17;
iRN2         = hp2^2 * speye(size(J2,1));
RM2          = iRtR2*J2'/(J2*iRtR2*J2' + iRN2);
imdl2.solve = @solve_use_matrix; 
imdl2.solve_use_matrix.RM  = RM2;
imgr2 = inv_solve(imdl2, vh2, vi2);

J3           = calc_jacobian(calc_jacobian_bkgnd(imdl3));
iRtR3        = inv(prior_noser(imdl3));
hp3          = 0.17;
iRN3         = hp3^2 * speye(size(J3,1));
RM3          = iRtR3*J3'/(J3*iRtR3*J3' + iRN3);
imdl3.solve = @solve_use_matrix; 
imdl3.solve_use_matrix.RM  = RM3;
imgr3 = inv_solve(imdl3, vh3, vi3);

J4           = calc_jacobian(calc_jacobian_bkgnd(imdl4));
iRtR4        = inv(prior_noser(imdl4));
hp4          = 0.17;
iRN4         = hp4^2 * speye(size(J4,1));
RM4          = iRtR4*J4'/(J4*iRtR4*J4' + iRN4);
imdl4.solve = @solve_use_matrix; 
imdl4.solve_use_matrix.RM  = RM4;
imgr4 = inv_solve(imdl4, vh4, vi4);

%   Figures  %

figure, 
show_3d_slices(imgr1,3.5,7.49999,7.49999);hold on
show_3d_slices(imgr2,7,7.49999,7.49999);hold on
show_3d_slices(imgr3,10.5,7.49999,7.49999);hold on
show_3d_slices(imgr4,14,7.49999,7.49999)

% Global impedance calculation for each ring 
GI1   = abs(sum(sum(RM1*(vi1-vh1)/vh1)));
GI2   = abs(sum(sum(RM2*(vi2-vh2)/vh2)));
GI3   = abs(sum(sum(RM3*(vi3-vh3)/vh3)));
GI4   = abs(sum(sum(RM4*(vi4-vh4)/vh4)));
% GI mean
GI = mean(GI1+GI2+GI3+GI4)
