# Supplementary material for: A low-cost, portable 32-channel EIT system with four rings based on AFE4300 for body composition analysis
Source: HardwareX. 2023 Nov 18;16:e00494. doi: 10.1016/j.ohx.2023.e00494 (PMC10767629; doi:10.1016/j.ohx.2023.e00494)
Supplement: Supplementary data 3 [file mmc3.zip › Matlab_Script/Ring1_NoConductor.txt]

851
427
-303
-313
-383
-231
-399
161
275
1019
529
-279
-329
-191
-627
-111
-429
389
1001
419
-235
-163
-727
-93
-531
-435
277
875
393
-141
-693
-85
-467
-457
-381
245
843
397
-473
-93
-351
-379
-443
-191
243
929
467
-101
-239
-295
-451
-285
-307
353
1015
471
347
-219
-405
-343
-361
-265
323
883
