# Supplementary material for: A low-cost, portable 32-channel EIT system with four rings based on AFE4300 for body composition analysis
Source: HardwareX. 2023 Nov 18;16:e00494. doi: 10.1016/j.ohx.2023.e00494 (PMC10767629; doi:10.1016/j.ohx.2023.e00494)
Supplement: Supplementary data 3 [file mmc3.zip › Matlab_Script/Ring1_Reference.txt]

847
429
-341
-299
-367
-245
-463
179
285
1021
529
-263
-333
-217
-715
-99
-465
399
1003
421
-219
-179
-719
-85
-529
-413
285
877
397
-147
-715
-85
-473
-425
-463
257
847
399
-485
-103
-409
-365
-589
-143
253
929
471
-113
-283
-319
-589
-233
-331
363
1011
475
349
-231
-559
-291
-425
-303
333
877
