# Supplementary material for: A low-cost, portable 32-channel EIT system with four rings based on AFE4300 for body composition analysis
Source: HardwareX. 2023 Nov 18;16:e00494. doi: 10.1016/j.ohx.2023.e00494 (PMC10767629; doi:10.1016/j.ohx.2023.e00494)
Supplement: Supplementary data 3 [file mmc3.zip › Matlab_Script/Ring2_NoConductor.txt]

695
323
-333
-237
-327
-143
-377
153
181
703
317
-205
-317
-151
-555
-71
-343
185
733
353
-225
-157
-579
-13
-431
-229
199
749
347
-141
-573
9
-435
-239
-373
197
843
441
-415
29
-423
-235
-459
-235
279
783
305
5
-301
-223
-439
-275
-283
175
669
303
307
-175
-385
-269
-325
-139
141
677
