# Supplementary material for: A low-cost, portable 32-channel EIT system with four rings based on AFE4300 for body composition analysis
Source: HardwareX. 2023 Nov 18;16:e00494. doi: 10.1016/j.ohx.2023.e00494 (PMC10767629; doi:10.1016/j.ohx.2023.e00494)
Supplement: Supplementary data 3 [file mmc3.zip › Matlab_Script/Ring2_Reference.txt]

689
323
-399
-209
-305
-133
-433
153
181
697
317
-179
-295
-139
-579
-65
-365
183
729
355
-213
-145
-579
3
-439
-225
195
747
349
-131
-579
17
-437
-241
-433
195
839
443
-421
33
-427
-237
-537
-203
279
777
307
3
-337
-233
-527
-233
-283
177
661
305
309
-185
-493
-227
-319
-127
143
669
