# Supplementary material for: A low-cost, portable 32-channel EIT system with four rings based on AFE4300 for body composition analysis
Source: HardwareX. 2023 Nov 18;16:e00494. doi: 10.1016/j.ohx.2023.e00494 (PMC10767629; doi:10.1016/j.ohx.2023.e00494)
Supplement: Supplementary data 3 [file mmc3.zip › Matlab_Script/Ring3_NoConductor.txt]

903
365
-273
-117
-393
-173
-501
327
235
773
343
-113
-341
-171
-677
-107
-147
195
749
353
-273
-159
-725
-43
-181
-441
207
721
315
-147
-733
7
-223
-559
-307
173
741
369
-523
41
-253
-547
-387
-121
213
765
349
39
-217
-489
-375
-125
-373
211
785
379
481
-343
-377
-131
-437
-153
207
919
