# Supplementary material for: A low-cost, portable 32-channel EIT system with four rings based on AFE4300 for body composition analysis
Source: HardwareX. 2023 Nov 18;16:e00494. doi: 10.1016/j.ohx.2023.e00494 (PMC10767629; doi:10.1016/j.ohx.2023.e00494)
Supplement: Supplementary data 3 [file mmc3.zip › Matlab_Script/Ring3_Reference.txt]

895
367
-295
-111
-403
-165
-581
325
233
767
345
-105
-365
-163
-751
-101
-163
195
745
355
-279
-155
-757
-27
-211
-443
205
717
317
-141
-755
25
-243
-547
-311
171
737
369
-549
67
-273
-523
-393
-121
211
759
351
47
-247
-503
-387
-129
-373
211
779
381
483
-359
-387
-133
-433
-165
209
913
