# Supplementary material for: A low-cost, portable 32-channel EIT system with four rings based on AFE4300 for body composition analysis
Source: HardwareX. 2023 Nov 18;16:e00494. doi: 10.1016/j.ohx.2023.e00494 (PMC10767629; doi:10.1016/j.ohx.2023.e00494)
Supplement: Supplementary data 3 [file mmc3.zip › Matlab_Script/Ring4_NoConductor.txt]

835
375
-329
-383
-301
-225
-315
221
211
909
467
-279
-235
-247
-473
-73
-451
343
929
395
-163
-243
-591
3
-629
-277
251
823
361
-205
-511
75
-715
-219
-321
199
913
485
-387
133
-697
-103
-477
-275
331
931
395
107
-451
-53
-515
-371
-389
245
825
383
389
-41
-437
-403
-431
-181
165
835
