# Supplementary material for: A low-cost, portable 32-channel EIT system with four rings based on AFE4300 for body composition analysis
Source: HardwareX. 2023 Nov 18;16:e00494. doi: 10.1016/j.ohx.2023.e00494 (PMC10767629; doi:10.1016/j.ohx.2023.e00494)
Supplement: Supplementary data 3 [file mmc3.zip › Matlab_Script/Ring4_Reference.txt]

831
379
-355
-435
-331
-219
-333
223
215
909
471
-285
-231
-243
-569
-61
-451
343
927
399
-165
-237
-615
17
-699
-303
253
823
365
-193
-545
91
-735
-219
-311
197
913
489
-387
139
-745
-129
-511
-303
333
929
399
105
-469
-69
-537
-447
-361
247
823
385
393
-31
-485
-461
-413
-199
169
833
