# Supplementary material for: A low-cost, portable 32-channel EIT system with four rings based on AFE4300 for body composition analysis
Source: HardwareX. 2023 Nov 18;16:e00494. doi: 10.1016/j.ohx.2023.e00494 (PMC10767629; doi:10.1016/j.ohx.2023.e00494)
Supplement: Supplementary data 3 [file mmc3.zip › Matlab_Script/serial_read_main.m]

 clc;
clear all;
global current_data current_item current_index file_name;
current_index = 1;
current_item = [];
current_data = [struct('index', current_index, 'data', current_item, 'time', datestr(clock,'YYYY/mm/dd HH:MM:SS:FFF'))];

file_name = datestr(datetime( 'now' ), 'yyyymmddTHHMMSS') + ".mat";
s = serialport("COM4",115200);
configureCallback(s,"terminator",@readSerialData)
