# Supplementary material for: A low-cost, portable 32-channel EIT system with four rings based on AFE4300 for body composition analysis
Source: HardwareX. 2023 Nov 18;16:e00494. doi: 10.1016/j.ohx.2023.e00494 (PMC10767629; doi:10.1016/j.ohx.2023.e00494)
Supplement: Supplementary data 3 [file mmc3.zip › Matlab_Script/SNR.m]

clc;
clear all;
close all
A =load('20_ms.txt');
B = reshape(A,8,8,30);
for i=1:8
    for j=1:8
        med(i,j) = mean(B(i,j,:));
        sd(i,j) = std(B(i,j,:));
     end
end
snr = 20*log10(med./sd)

Max = max(max(snr))
Min = min(min(snr))

Mean_SNR = mean(mean(snr))
