# Supplementary material for: A low-cost, portable 32-channel EIT system with four rings based on AFE4300 for body composition analysis
Source: HardwareX. 2023 Nov 18;16:e00494. doi: 10.1016/j.ohx.2023.e00494 (PMC10767629; doi:10.1016/j.ohx.2023.e00494)
Supplement: Supplementary data 4 [file mmc4.zip]

Archive with 4 entries (4 files):
- PCB_Files/3_TS3DV416_Board.brd
- PCB_Files/3_TS3DV416_Board.sch
- PCB_Files/Afe_Board.brd
- PCB_Files/Afe_Board.sch
