# Supplementary material for: A low-cost, portable 32-channel EIT system with four rings based on AFE4300 for body composition analysis
Source: HardwareX. 2023 Nov 18;16:e00494. doi: 10.1016/j.ohx.2023.e00494 (PMC10767629; doi:10.1016/j.ohx.2023.e00494)
Supplement: Supplementary data 4 [file mmc4.zip › PCB_Files/3_TS3DV416_Board.brd]

<?xml version="1.0" encoding="utf-8"?>
<!DOCTYPE eagle SYSTEM "eagle.dtd">
<eagle version="9.6.2">
<drawing>
<settings>
<setting alwaysvectorfont="no"/>
<setting verticaltext="up"/>
</settings>
<grid distance="3.125" unitdist="mil" unit="mil" style="dots" multiple="1" display="yes" altdistance="5" altunitdist="mil" altunit="mil"/>
<layers>
<layer number="1" name="Top" color="4" fill="1" visible="yes" active="yes"/>
<layer number="2" name="Route2" color="16" fill="1" visible="no" active="no"/>
<layer number="3" name="Route3" color="17" fill="1" visible="no" active="no"/>
<layer number="4" name="Route4" color="18" fill="1" visible="no" active="no"/>
<layer number="5" name="Route5" color="19" fill="1" visible="no" active="no"/>
<layer number="6" name="Route6" color="25" fill="1" visible="no" active="no"/>
<layer number="7" name="Route7" color="26" fill="1" visible="no" active="no"/>
<layer number="8" name="Route8" color="27" fill="1" visible="no" active="no"/>
<layer number="9" name="Route9" color="28" fill="1" visible="no" active="no"/>
<layer number="10" name="Route10" color="29" fill="1" visible="no" active="no"/>
<layer number="11" name="Route11" color="30" fill="1" visible="no" active="no"/>
<layer number="12" name="Route12" color="20" fill="1" visible="no" active="no"/>
<layer number="13" name="Route13" color="21" fill="1" visible="no" active="no"/>
<layer number="14" name="Route14" color="22" fill="1" visible="no" active="no"/>
<layer number="15" name="Route15" color="23" fill="1" visible="no" active="no"/>
<layer number="16" name="Bottom" color="1" fill="1" visible="yes" active="yes"/>
<layer number="17" name="Pads" color="2" fill="1" visible="yes" active="yes"/>
<layer number="18" name="Vias" color="2" fill="1" visible="yes" active="yes"/>
<layer number="19" name="Unrouted" color="6" fill="1" visible="yes" active="yes"/>
<layer number="20" name="Dimension" color="24" fill="1" visible="yes" active="yes"/>
<layer number="21" name="tPlace" color="7" fill="1" visible="yes" active="yes"/>
<layer number="22" name="bPlace" color="7" fill="1" visible="yes" active="yes"/>
<layer number="23" name="tOrigins" color="15" fill="1" visible="yes" active="yes"/>
<layer number="24" name="bOrigins" color="15" fill="1" visible="no" active="yes"/>
<layer number="25" name="tNames" color="7" fill="1" visible="no" active="yes"/>
<layer number="26" name="bNames" color="7" fill="1" visible="no" active="yes"/>
<layer number="27" name="tValues" color="7" fill="1" visible="no" active="yes"/>
<layer number="28" name="bValues" color="7" fill="1" visible="no" active="yes"/>
<layer number="29" name="tStop" color="7" fill="3" visible="yes" active="yes"/>
<layer number="30" name="bStop" color="7" fill="6" visible="no" active="yes"/>
<layer number="31" name="tCream" color="7" fill="4" visible="no" active="yes"/>
<layer number="32" name="bCream" color="7" fill="5" visible="no" active="yes"/>
<layer number="33" name="tFinish" color="6" fill="3" visible="no" active="yes"/>
<layer number="34" name="bFinish" color="6" fill="6" visible="no" active="yes"/>
<layer number="35" name="tGlue" color="7" fill="4" visible="no" active="yes"/>
<layer number="36" name="bGlue" color="7" fill="5" visible="no" active="yes"/>
<layer number="37" name="tTest" color="7" fill="1" visible="no" active="yes"/>
<layer number="38" name="bTest" color="7" fill="1" visible="no" active="yes"/>
<layer number="39" name="tKeepout" color="4" fill="11" visible="no" active="yes"/>
<layer number="40" name="bKeepout" color="1" fill="11" visible="no" active="yes"/>
<layer number="41" name="tRestrict" color="4" fill="10" visible="no" active="yes"/>
<layer number="42" name="bRestrict" color="1" fill="10" visible="no" active="yes"/>
<layer number="43" name="vRestrict" color="2" fill="10" visible="no" active="yes"/>
<layer number="44" name="Drills" color="7" fill="1" visible="no" active="yes"/>
<layer number="45" name="Holes" color="7" fill="1" visible="no" active="yes"/>
<layer number="46" name="Milling" color="3" fill="1" visible="no" active="yes"/>
<layer number="47" name="Measures" color="7" fill="1" visible="no" active="yes"/>
<layer number="48" name="Document" color="7" fill="1" visible="no" active="yes"/>
<layer number="49" name="Reference" color="7" fill="1" visible="no" active="yes"/>
<layer number="50" name="dxf" color="7" fill="1" visible="no" active="no"/>
<layer number="51" name="tDocu" color="7" fill="1" visible="no" active="yes"/>
<layer number="52" name="bDocu" color="7" fill="1" visible="no" active="yes"/>
<layer number="53" name="tGND_GNDA" color="7" fill="9" visible="no" active="no"/>
<layer number="54" name="bGND_GNDA" color="1" fill="9" visible="no" active="no"/>
<layer number="56" name="wert" color="7" fill="1" visible="no" active="no"/>
<layer number="57" name="tCAD" color="7" fill="1" visible="no" active="no"/>
<layer number="59" name="tCarbon" color="7" fill="1" visible="no" active="no"/>
<layer number="60" name="bCarbon" color="7" fill="1" visible="no" active="no"/>
<layer number="88" name="SimResults" color="9" fill="1" visible="no" active="no"/>
<layer number="89" name="SimProbes" color="9" fill="1" visible="no" active="no"/>
<layer number="90" name="Modules" color="5" fill="1" visible="no" active="no"/>
<layer number="91" name="Nets" color="2" fill="1" visible="no" active="no"/>
<layer number="92" name="Busses" color="1" fill="1" visible="no" active="no"/>
<layer number="93" name="Pins" color="2" fill="1" visible="no" active="no"/>
<layer number="94" name="Symbols" color="4" fill="1" visible="no" active="no"/>
<layer number="95" name="Names" color="7" fill="1" visible="no" active="no"/>
<layer number="96" name="Values" color="7" fill="1" visible="no" active="no"/>
<layer number="97" name="Info" color="7" fill="1" visible="no" active="no"/>
<layer number="98" name="Guide" color="6" fill="1" visible="no" active="no"/>
<layer number="99" name="SpiceOrder" color="7" fill="1" visible="no" active="no"/>
<layer number="100" name="Muster" color="7" fill="1" visible="no" active="no"/>
<layer number="101" name="Patch_Top" color="12" fill="4" visible="yes" active="yes"/>
<layer number="102" name="Vscore" color="7" fill="1" visible="yes" active="yes"/>
<layer number="103" name="tMap" color="7" fill="1" visible="yes" active="yes"/>
<layer number="104" name="Name" color="16" fill="1" visible="yes" active="yes"/>
<layer number="105" name="tPlate" color="7" fill="1" visible="yes" active="yes"/>
<layer number="106" name="bPlate" color="7" fill="1" visible="yes" active="yes"/>
<layer number="107" name="Crop" color="7" fill="1" visible="yes" active="yes"/>
<layer number="108" name="tplace-old" color="10" fill="1" visible="yes" active="yes"/>
<layer number="109" name="ref-old" color="11" fill="1" visible="yes" active="yes"/>
<layer number="110" name="fp0" color="7" fill="1" visible="yes" active="yes"/>
<layer number="111" name="LPC17xx" color="7" fill="1" visible="yes" active="yes"/>
<layer number="112" name="tSilk" color="7" fill="1" visible="yes" active="yes"/>
<layer number="113" name="IDFDebug" color="4" fill="1" visible="yes" active="yes"/>
<layer number="114" name="Badge_Outline" color="7" fill="1" visible="no" active="yes"/>
<layer number="115" name="ReferenceISLANDS" color="7" fill="1" visible="no" active="yes"/>
<layer number="116" name="Patch_BOT" color="9" fill="4" visible="yes" active="yes"/>
<layer number="117" name="BACKMAAT1" color="7" fill="1" visible="yes" active="yes"/>
<layer number="118" name="Rect_Pads" color="7" fill="1" visible="no" active="yes"/>
<layer number="119" name="KAP_TEKEN" color="7" fill="1" visible="yes" active="yes"/>
<layer number="120" name="KAP_MAAT1" color="7" fill="1" visible="yes" active="yes"/>
<layer number="121" name="_tsilk" color="7" fill="1" visible="yes" active="yes"/>
<layer number="122" name="_bsilk" color="7" fill="1" visible="yes" active="yes"/>
<layer number="123" name="tTestmark" color="7" fill="1" visible="yes" active="yes"/>
<layer number="124" name="bTestmark" color="7" fill="1" visible="yes" active="yes"/>
<layer number="125" name="_tNames" color="7" fill="1" visible="yes" active="yes"/>
<layer number="126" name="_bNames" color="7" fill="1" visible="yes" active="yes"/>
<layer number="127" name="_tValues" color="7" fill="1" visible="yes" active="yes"/>
<layer number="128" name="_bValues" color="7" fill="1" visible="yes" active="yes"/>
<layer number="129" name="Mask" color="7" fill="1" visible="yes" active="yes"/>
<layer number="130" name="SMDSTROOK" color="7" fill="1" visible="yes" active="yes"/>
<layer number="131" name="tAdjust" color="7" fill="1" visible="yes" active="yes"/>
<layer number="132" name="bAdjust" color="7" fill="1" visible="yes" active="yes"/>
<layer number="144" name="Drill_legend" color="7" fill="1" visible="yes" active="yes"/>
<layer number="150" name="Notes" color="7" fill="1" visible="yes" active="yes"/>
<layer number="151" name="HeatSink" color="7" fill="1" visible="yes" active="yes"/>
<layer number="152" name="_bDocu" color="7" fill="1" visible="yes" active="yes"/>
<layer number="153" name="FabDoc1" color="7" fill="1" visible="yes" active="yes"/>
<layer number="154" name="FabDoc2" color="7" fill="1" visible="yes" active="yes"/>
<layer number="155" name="FabDoc3" color="7" fill="1" visible="yes" active="yes"/>
<layer number="199" name="Contour" color="7" fill="1" visible="yes" active="yes"/>
<layer number="200" name="200bmp" color="1" fill="10" visible="yes" active="yes"/>
<layer number="201" name="201bmp" color="2" fill="10" visible="yes" active="yes"/>
<layer number="202" name="202bmp" color="3" fill="10" visible="yes" active="yes"/>
<layer number="203" name="203bmp" color="4" fill="10" visible="yes" active="yes"/>
<layer number="204" name="204bmp" color="5" fill="10" visible="yes" active="yes"/>
<layer number="205" name="205bmp" color="6" fill="10" visible="yes" active="yes"/>
<layer number="206" name="206bmp" color="7" fill="10" visible="yes" active="yes"/>
<layer number="207" name="207bmp" color="8" fill="10" visible="yes" active="yes"/>
<layer number="208" name="208bmp" color="9" fill="10" visible="yes" active="yes"/>
<layer number="209" name="209bmp" color="7" fill="1" visible="yes" active="yes"/>
<layer number="210" name="210bmp" color="7" fill="1" visible="yes" active="yes"/>
<layer number="211" name="211bmp" color="7" fill="1" visible="yes" active="yes"/>
<layer number="212" name="212bmp" color="7" fill="1" visible="yes" active="yes"/>
<layer number="213" name="213bmp" color="7" fill="1" visible="yes" active="yes"/>
<layer number="214" name="214bmp" color="7" fill="1" visible="yes" active="yes"/>
<layer number="215" name="215bmp" color="7" fill="1" visible="yes" active="yes"/>
<layer number="216" name="216bmp" color="7" fill="1" visible="yes" active="yes"/>
<layer number="217" name="217bmp" color="18" fill="1" visible="no" active="no"/>
<layer number="218" name="218bmp" color="19" fill="1" visible="no" active="no"/>
<layer number="219" name="219bmp" color="20" fill="1" visible="no" active="no"/>
<layer number="220" name="220bmp" color="21" fill="1" visible="no" active="no"/>
<layer number="221" name="221bmp" color="22" fill="1" visible="no" active="no"/>
<layer number="222" name="222bmp" color="23" fill="1" visible="no" active="no"/>
<layer number="223" name="223bmp" color="24" fill="1" visible="no" active="no"/>
<layer number="224" name="224bmp" color="25" fill="1" visible="no" active="no"/>
<layer number="225" name="225bmp" color="7" fill="1" visible="yes" active="yes"/>
<layer number="226" name="226bmp" color="7" fill="1" visible="yes" active="yes"/>
<layer number="227" name="227bmp" color="7" fill="1" visible="yes" active="yes"/>
<layer number="228" name="228bmp" color="7" fill="1" visible="yes" active="yes"/>
<layer number="229" name="229bmp" color="7" fill="1" visible="yes" active="yes"/>
<layer number="230" name="230bmp" color="7" fill="1" visible="yes" active="yes"/>
<layer number="231" name="231bmp" color="7" fill="1" visible="yes" active="yes"/>
<layer number="232" name="Eagle3D_PG2" color="7" fill="1" visible="yes" active="yes"/>
<layer number="233" name="Eagle3D_PG3" color="7" fill="1" visible="yes" active="yes"/>
<layer number="248" name="Housing" color="7" fill="1" visible="yes" active="yes"/>
<layer number="249" name="Edge" color="7" fill="1" visible="yes" active="yes"/>
<layer number="250" name="Descript" color="3" fill="1" visible="no" active="no"/>
<layer number="251" name="SMDround" color="12" fill="11" visible="no" active="no"/>
<layer number="254" name="cooling" color="7" fill="1" visible="yes" active="yes"/>
<layer number="255" name="routoute" color="7" fill="1" visible="yes" active="yes"/>
</layers>
<board>
<plain>
<wire x1="0" y1="81.571875" x2="0" y2="1.99624375" width="0.2032" layer="20"/>
<wire x1="0" y1="1.99624375" x2="1.996240625" y2="-0.003753125" width="0.2032" layer="20" curve="89.892302"/>
<wire x1="1.996240625" y1="-0.003753125" x2="40.211240625" y2="0.00376875" width="0.2032" layer="20"/>
<wire x1="40.211240625" y1="0.00376875" x2="42.215" y2="1.924390625" width="0.2032" layer="20" curve="90.125188"/>
<wire x1="42.215" y1="1.924390625" x2="42.215" y2="81.571875" width="0.2032" layer="20"/>
<wire x1="42.215" y1="81.571875" x2="40.215" y2="83.571875" width="0.2032" layer="20" curve="90"/>
<wire x1="40.215" y1="83.571875" x2="2" y2="83.571875" width="0.2032" layer="20"/>
<wire x1="2" y1="83.571875" x2="0" y2="81.571875" width="0.2032" layer="20" curve="90"/>
<wire x1="22.38375" y1="78.58125" x2="22.5425" y2="78.74" width="0.2032" layer="22"/>
<text x="5.000625" y="71.675625" size="1.016" layer="21" font="vector" ratio="9">VDD_3V3</text>
<text x="5.23875" y="69.294375" size="1.016" layer="21" font="vector" ratio="9">CTRL2</text>
<text x="5.23875" y="66.754375" size="1.016" layer="21" font="vector" ratio="9">CTRL3</text>
<text x="5.318125" y="64.135" size="1.016" layer="21" font="vector" ratio="9">GND</text>
<text x="5.318125" y="61.674375" size="1.016" layer="21" font="vector" ratio="9">GND</text>
<text x="5.318125" y="59.134375" size="1.016" layer="21" font="vector" ratio="9">SEL1</text>
<text x="5.23875" y="56.67375" size="1.016" layer="21" font="vector" ratio="9">SEL2</text>
<text x="5.08" y="54.054375" size="1.016" layer="21" font="vector" ratio="9">SEL3</text>
<text x="33.81375" y="80.645" size="1.016" layer="21" font="vector" ratio="10">B0</text>
<text x="33.81375" y="78.105" size="1.016" layer="21" font="vector" ratio="10">B1</text>
<text x="33.81375" y="1.74625" size="1.016" layer="21" font="vector" ratio="10">B31</text>
<text x="33.81375" y="4.28625" size="1.016" layer="21" font="vector" ratio="10">B30</text>
<text x="33.81375" y="6.82625" size="1.016" layer="21" font="vector" ratio="10">B29</text>
<text x="33.81375" y="9.445625" size="1.016" layer="21" font="vector" ratio="10">B28</text>
<text x="33.81375" y="11.985625" size="1.016" layer="21" font="vector" ratio="10">B27</text>
<text x="33.734375" y="14.525625" size="1.016" layer="21" font="vector" ratio="10">B26</text>
<text x="33.81375" y="17.065625" size="1.016" layer="21" font="vector" ratio="10">B25</text>
<text x="33.81375" y="19.605625" size="1.016" layer="21" font="vector" ratio="10">B24</text>
<text x="33.81375" y="21.9075" size="1.016" layer="21" font="vector" ratio="10">B23</text>
<text x="33.81375" y="24.526875" size="1.016" layer="21" font="vector" ratio="10">B22</text>
<text x="33.81375" y="27.14625" size="1.016" layer="21" font="vector" ratio="10">B21</text>
<text x="33.81375" y="29.68625" size="1.016" layer="21" font="vector" ratio="10">B20</text>
<text x="33.81375" y="32.22625" size="1.016" layer="21" font="vector" ratio="10">B19</text>
<text x="33.81375" y="37.30625" size="1.016" layer="21" font="vector" ratio="10">B17</text>
<text x="33.81375" y="34.76625" size="1.016" layer="21" font="vector" ratio="10">B18</text>
<text x="33.81375" y="39.84625" size="1.016" layer="21" font="vector" ratio="10">B16</text>
<text x="33.81375" y="42.545" size="1.016" layer="21" font="vector" ratio="10">B15</text>
<text x="33.81375" y="45.085" size="1.016" layer="21" font="vector" ratio="10">B14</text>
<text x="33.81375" y="47.545625" size="1.016" layer="21" font="vector" ratio="10">B13</text>
<text x="33.81375" y="50.165" size="1.016" layer="21" font="vector" ratio="10">B12</text>
<text x="33.81375" y="52.705" size="1.016" layer="21" font="vector" ratio="10">B11</text>
<text x="33.81375" y="55.245" size="1.016" layer="21" font="vector" ratio="10">B10</text>
<text x="33.81375" y="57.785" size="1.016" layer="21" font="vector" ratio="10">B9</text>
<text x="33.81375" y="60.325" size="1.016" layer="21" font="vector" ratio="10">B8</text>
<text x="33.81375" y="62.785625" size="1.016" layer="21" font="vector" ratio="10">B7</text>
<text x="33.81375" y="65.325625" size="1.016" layer="21" font="vector" ratio="10">B6</text>
<text x="33.81375" y="67.865625" size="1.016" layer="21" font="vector" ratio="10">B5</text>
<text x="33.81375" y="70.485" size="1.016" layer="21" font="vector" ratio="10">B4</text>
<text x="33.81375" y="73.025" size="1.016" layer="21" font="vector" ratio="10">B3</text>
<text x="33.81375" y="75.565" size="1.016" layer="21" font="vector" ratio="10">B2</text>
<text x="5.159375" y="48.10125" size="1.016" layer="21" font="vector" ratio="10">A0</text>
<text x="5.159375" y="45.640625" size="1.016" layer="21" font="vector" ratio="10">A1</text>
<text x="5.08" y="43.02125" size="1.016" layer="21" font="vector" ratio="10">A2</text>
<text x="5.159375" y="38.020625" size="1.016" layer="21" font="vector" ratio="10">A4</text>
<text x="5.08" y="40.48125" size="1.016" layer="21" font="vector" ratio="10">A3</text>
<text x="5.08" y="35.321875" size="1.016" layer="21" font="vector" ratio="10">A5</text>
<text x="5.08" y="32.7025" size="1.016" layer="21" font="vector" ratio="10">A6</text>
<text x="5.08" y="30.083125" size="1.016" layer="21" font="vector" ratio="10">A7</text>
</plain>
<libraries>
<library name="Texas Instruments - TS3DV416DGGR">
<description>Upverter Parts Library

Created by Upverter.com</description>
<packages>
<package name="TEXAS_INSTRUMENTS_TS3DV416DGGR_2">
<description>TI-TS3DV416-TSSOP_DGG-48</description>
<wire x1="-2.7" y1="-6.3" x2="-2.7" y2="6.3" width="0.15" layer="21"/>
<wire x1="2.7" y1="-6.3" x2="2.7" y2="6.3" width="0.15" layer="21"/>
<wire x1="-2.7" y1="6.3" x2="2.7" y2="6.3" width="0.15" layer="21"/>
<wire x1="-2.7" y1="-6.3" x2="2.7" y2="-6.3" width="0.15" layer="21"/>
<wire x1="-3.1" y1="-6.3" x2="-3.1" y2="6.3" width="0.1" layer="51"/>
<wire x1="3.1" y1="-6.3" x2="3.1" y2="6.3" width="0.1" layer="51"/>
<wire x1="-3.1" y1="6.3" x2="3.1" y2="6.3" width="0.1" layer="51"/>
<wire x1="-3.1" y1="-6.3" x2="3.1" y2="-6.3" width="0.1" layer="51"/>
<wire x1="-5.2" y1="-6.8" x2="-5.2" y2="6.8" width="0.1" layer="39"/>
<wire x1="-5.2" y1="6.8" x2="5.2" y2="6.8" width="0.1" layer="39"/>
<wire x1="5.2" y1="6.8" x2="5.2" y2="-6.8" width="0.1" layer="39"/>
<wire x1="5.2" y1="-6.8" x2="-5.2" y2="-6.8" width="0.1" layer="39"/>
<text x="-2.794" y="-0.508" size="1.4" layer="25">&gt;NAME</text>
<circle x="-3.9" y="6.475" radius="0.125" width="0.25" layer="21"/>
<circle x="-1.7" y="5.3" radius="0.3" width="0.6" layer="21"/>
<circle x="-2.2" y="5.4" radius="0.5" width="0.1" layer="51"/>
<smd name="1" x="-3.9" y="5.75" dx="0.3" dy="1.6" layer="1" roundness="66" rot="R90"/>
<smd name="48" x="3.9" y="5.75" dx="0.3" dy="1.6" layer="1" roundness="66" rot="R90"/>
<smd name="2" x="-3.9" y="5.25" dx="0.3" dy="1.6" layer="1" roundness="66" rot="R90"/>
<smd name="3" x="-3.9" y="4.75" dx="0.3" dy="1.6" layer="1" roundness="66" rot="R90"/>
<smd name="4" x="-3.9" y="4.25" dx="0.3" dy="1.6" layer="1" roundness="66" rot="R90"/>
<smd name="5" x="-3.9" y="3.75" dx="0.3" dy="1.6" layer="1" roundness="66" rot="R90"/>
<smd name="6" x="-3.9" y="3.25" dx="0.3" dy="1.6" layer="1" roundness="66" rot="R90"/>
<smd name="7" x="-3.9" y="2.75" dx="0.3" dy="1.6" layer="1" roundness="66" rot="R90"/>
<smd name="8" x="-3.9" y="2.25" dx="0.3" dy="1.6" layer="1" roundness="66" rot="R90"/>
<smd name="9" x="-3.9" y="1.75" dx="0.3" dy="1.6" layer="1" roundness="66" rot="R90"/>
<smd name="10" x="-3.9" y="1.25" dx="0.3" dy="1.6" layer="1" roundness="66" rot="R90"/>
<smd name="11" x="-3.9" y="0.75" dx="0.3" dy="1.6" layer="1" roundness="66" rot="R90"/>
<smd name="12" x="-3.9" y="0.25" dx="0.3" dy="1.6" layer="1" roundness="66" rot="R90"/>
<smd name="13" x="-3.9" y="-0.25" dx="0.3" dy="1.6" layer="1" roundness="66" rot="R90"/>
<smd name="14" x="-3.9" y="-0.75" dx="0.3" dy="1.6" layer="1" roundness="66" rot="R90"/>
<smd name="15" x="-3.9" y="-1.25" dx="0.3" dy="1.6" layer="1" roundness="66" rot="R90"/>
<smd name="16" x="-3.9" y="-1.75" dx="0.3" dy="1.6" layer="1" roundness="66" rot="R90"/>
<smd name="17" x="-3.9" y="-2.25" dx="0.3" dy="1.6" layer="1" roundness="66" rot="R90"/>
<smd name="18" x="-3.9" y="-2.75" dx="0.3" dy="1.6" layer="1" roundness="66" rot="R90"/>
<smd name="19" x="-3.9" y="-3.25" dx="0.3" dy="1.6" layer="1" roundness="66" rot="R90"/>
<smd name="20" x="-3.9" y="-3.75" dx="0.3" dy="1.6" layer="1" roundness="66" rot="R90"/>
<smd name="21" x="-3.9" y="-4.25" dx="0.3" dy="1.6" layer="1" roundness="66" rot="R90"/>
<smd name="22" x="-3.9" y="-4.75" dx="0.3" dy="1.6" layer="1" roundness="66" rot="R90"/>
<smd name="23" x="-3.9" y="-5.25" dx="0.3" dy="1.6" layer="1" roundness="66" rot="R90"/>
<smd name="24" x="-3.9" y="-5.75" dx="0.3" dy="1.6" layer="1" roundness="66" rot="R90"/>
<smd name="47" x="3.9" y="5.25" dx="0.3" dy="1.6" layer="1" roundness="66" rot="R90"/>
<smd name="46" x="3.9" y="4.75" dx="0.3" dy="1.6" layer="1" roundness="66" rot="R90"/>
<smd name="45" x="3.9" y="4.25" dx="0.3" dy="1.6" layer="1" roundness="66" rot="R90"/>
<smd name="44" x="3.9" y="3.75" dx="0.3" dy="1.6" layer="1" roundness="66" rot="R90"/>
<smd name="43" x="3.9" y="3.25" dx="0.3" dy="1.6" layer="1" roundness="66" rot="R90"/>
<smd name="42" x="3.9" y="2.75" dx="0.3" dy="1.6" layer="1" roundness="66" rot="R90"/>
<smd name="41" x="3.9" y="2.25" dx="0.3" dy="1.6" layer="1" roundness="66" rot="R90"/>
<smd name="40" x="3.9" y="1.75" dx="0.3" dy="1.6" layer="1" roundness="66" rot="R90"/>
<smd name="39" x="3.9" y="1.25" dx="0.3" dy="1.6" layer="1" roundness="66" rot="R90"/>
<smd name="38" x="3.9" y="0.75" dx="0.3" dy="1.6" layer="1" roundness="66" rot="R90"/>
<smd name="37" x="3.9" y="0.25" dx="0.3" dy="1.6" layer="1" roundness="66" rot="R90"/>
<smd name="36" x="3.9" y="-0.25" dx="0.3" dy="1.6" layer="1" roundness="66" rot="R90"/>
<smd name="35" x="3.9" y="-0.75" dx="0.3" dy="1.6" layer="1" roundness="66" rot="R90"/>
<smd name="34" x="3.9" y="-1.25" dx="0.3" dy="1.6" layer="1" roundness="66" rot="R90"/>
<smd name="33" x="3.9" y="-1.75" dx="0.3" dy="1.6" layer="1" roundness="66" rot="R90"/>
<smd name="32" x="3.9" y="-2.25" dx="0.3" dy="1.6" layer="1" roundness="66" rot="R90"/>
<smd name="31" x="3.9" y="-2.75" dx="0.3" dy="1.6" layer="1" roundness="66" rot="R90"/>
<smd name="30" x="3.9" y="-3.25" dx="0.3" dy="1.6" layer="1" roundness="66" rot="R90"/>
<smd name="29" x="3.9" y="-3.75" dx="0.3" dy="1.6" layer="1" roundness="66" rot="R90"/>
<smd name="28" x="3.9" y="-4.25" dx="0.3" dy="1.6" layer="1" roundness="66" rot="R90"/>
<smd name="27" x="3.9" y="-4.75" dx="0.3" dy="1.6" layer="1" roundness="66" rot="R90"/>
<smd name="26" x="3.9" y="-5.25" dx="0.3" dy="1.6" layer="1" roundness="66" rot="R90"/>
<smd name="25" x="3.9" y="-5.75" dx="0.3" dy="1.6" layer="1" roundness="66" rot="R90"/>
</package>
</packages>
</library>
<library name="pinhead" urn="urn:adsk.eagle:library:325">
<description>&lt;b&gt;Pin Header Connectors&lt;/b&gt;&lt;p&gt;
&lt;author&gt;Created by librarian@cadsoft.de&lt;/author&gt;</description>
<packages>
<package name="1X08" urn="urn:adsk.eagle:footprint:22262/1" library_version="4">
<description>&lt;b&gt;PIN HEADER&lt;/b&gt;</description>
<wire x1="5.715" y1="1.27" x2="6.985" y2="1.27" width="0.1524" layer="21"/>
<wire x1="6.985" y1="1.27" x2="7.62" y2="0.635" width="0.1524" layer="21"/>
<wire x1="7.62" y1="0.635" x2="7.62" y2="-0.635" width="0.1524" layer="21"/>
<wire x1="7.62" y1="-0.635" x2="6.985" y2="-1.27" width="0.1524" layer="21"/>
<wire x1="2.54" y1="0.635" x2="3.175" y2="1.27" width="0.1524" layer="21"/>
<wire x1="3.175" y1="1.27" x2="4.445" y2="1.27" width="0.1524" layer="21"/>
<wire x1="4.445" y1="1.27" x2="5.08" y2="0.635" width="0.1524" layer="21"/>
<wire x1="5.08" y1="0.635" x2="5.08" y2="-0.635" width="0.1524" layer="21"/>
<wire x1="5.08" y1="-0.635" x2="4.445" y2="-1.27" width="0.1524" layer="21"/>
<wire x1="4.445" y1="-1.27" x2="3.175" y2="-1.27" width="0.1524" layer="21"/>
<wire x1="3.175" y1="-1.27" x2="2.54" y2="-0.635" width="0.1524" layer="21"/>
<wire x1="5.715" y1="1.27" x2="5.08" y2="0.635" width="0.1524" layer="21"/>
<wire x1="5.08" y1="-0.635" x2="5.715" y2="-1.27" width="0.1524" layer="21"/>
<wire x1="6.985" y1="-1.27" x2="5.715" y2="-1.27" width="0.1524" layer="21"/>
<wire x1="-1.905" y1="1.27" x2="-0.635" y2="1.27" width="0.1524" layer="21"/>
<wire x1="-0.635" y1="1.27" x2="0" y2="0.635" width="0.1524" layer="21"/>
<wire x1="0" y1="0.635" x2="0" y2="-0.635" width="0.1524" layer="21"/>
<wire x1="0" y1="-0.635" x2="-0.635" y2="-1.27" width="0.1524" layer="21"/>
<wire x1="0" y1="0.635" x2="0.635" y2="1.27" width="0.1524" layer="21"/>
<wire x1="0.635" y1="1.27" x2="1.905" y2="1.27" width="0.1524" layer="21"/>
<wire x1="1.905" y1="1.27" x2="2.54" y2="0.635" width="0.1524" layer="21"/>
<wire x1="2.54" y1="0.635" x2="2.54" y2="-0.635" width="0.1524" layer="21"/>
<wire x1="2.54" y1="-0.635" x2="1.905" y2="-1.27" width="0.1524" layer="21"/>
<wire x1="1.905" y1="-1.27" x2="0.635" y2="-1.27" width="0.1524" layer="21"/>
<wire x1="0.635" y1="-1.27" x2="0" y2="-0.635" width="0.1524" layer="21"/>
<wire x1="-5.08" y1="0.635" x2="-4.445" y2="1.27" width="0.1524" layer="21"/>
<wire x1="-4.445" y1="1.27" x2="-3.175" y2="1.27" width="0.1524" layer="21"/>
<wire x1="-3.175" y1="1.27" x2="-2.54" y2="0.635" width="0.1524" layer="21"/>
<wire x1="-2.54" y1="0.635" x2="-2.54" y2="-0.635" width="0.1524" layer="21"/>
<wire x1="-2.54" y1="-0.635" x2="-3.175" y2="-1.27" width="0.1524" layer="21"/>
<wire x1="-3.175" y1="-1.27" x2="-4.445" y2="-1.27" width="0.1524" layer="21"/>
<wire x1="-4.445" y1="-1.27" x2="-5.08" y2="-0.635" width="0.1524" layer="21"/>
<wire x1="-1.905" y1="1.27" x2="-2.54" y2="0.635" width="0.1524" layer="21"/>
<wire x1="-2.54" y1="-0.635" x2="-1.905" y2="-1.27" width="0.1524" layer="21"/>
<wire x1="-0.635" y1="-1.27" x2="-1.905" y2="-1.27" width="0.1524" layer="21"/>
<wire x1="-9.525" y1="1.27" x2="-8.255" y2="1.27" width="0.1524" layer="21"/>
<wire x1="-8.255" y1="1.27" x2="-7.62" y2="0.635" width="0.1524" layer="21"/>
<wire x1="-7.62" y1="0.635" x2="-7.62" y2="-0.635" width="0.1524" layer="21"/>
<wire x1="-7.62" y1="-0.635" x2="-8.255" y2="-1.27" width="0.1524" layer="21"/>
<wire x1="-7.62" y1="0.635" x2="-6.985" y2="1.27" width="0.1524" layer="21"/>
<wire x1="-6.985" y1="1.27" x2="-5.715" y2="1.27" width="0.1524" layer="21"/>
<wire x1="-5.715" y1="1.27" x2="-5.08" y2="0.635" width="0.1524" layer="21"/>
<wire x1="-5.08" y1="0.635" x2="-5.08" y2="-0.635" width="0.1524" layer="21"/>
<wire x1="-5.08" y1="-0.635" x2="-5.715" y2="-1.27" width="0.1524" layer="21"/>
<wire x1="-5.715" y1="-1.27" x2="-6.985" y2="-1.27" width="0.1524" layer="21"/>
<wire x1="-6.985" y1="-1.27" x2="-7.62" y2="-0.635" width="0.1524" layer="21"/>
<wire x1="-10.16" y1="0.635" x2="-10.16" y2="-0.635" width="0.1524" layer="21"/>
<wire x1="-9.525" y1="1.27" x2="-10.16" y2="0.635" width="0.1524" layer="21"/>
<wire x1="-10.16" y1="-0.635" x2="-9.525" y2="-1.27" width="0.1524" layer="21"/>
<wire x1="-8.255" y1="-1.27" x2="-9.525" y2="-1.27" width="0.1524" layer="21"/>
<wire x1="8.255" y1="1.27" x2="9.525" y2="1.27" width="0.1524" layer="21"/>
<wire x1="9.525" y1="1.27" x2="10.16" y2="0.635" width="0.1524" layer="21"/>
<wire x1="10.16" y1="0.635" x2="10.16" y2="-0.635" width="0.1524" layer="21"/>
<wire x1="10.16" y1="-0.635" x2="9.525" y2="-1.27" width="0.1524" layer="21"/>
<wire x1="8.255" y1="1.27" x2="7.62" y2="0.635" width="0.1524" layer="21"/>
<wire x1="7.62" y1="-0.635" x2="8.255" y2="-1.27" width="0.1524" layer="21"/>
<wire x1="9.525" y1="-1.27" x2="8.255" y2="-1.27" width="0.1524" layer="21"/>
<pad name="1" x="-8.89" y="0" drill="1.016" shape="long" rot="R90"/>
<pad name="2" x="-6.35" y="0" drill="1.016" shape="long" rot="R90"/>
<pad name="3" x="-3.81" y="0" drill="1.016" shape="long" rot="R90"/>
<pad name="4" x="-1.27" y="0" drill="1.016" shape="long" rot="R90"/>
<pad name="5" x="1.27" y="0" drill="1.016" shape="long" rot="R90"/>
<pad name="6" x="3.81" y="0" drill="1.016" shape="long" rot="R90"/>
<pad name="7" x="6.35" y="0" drill="1.016" shape="long" rot="R90"/>
<pad name="8" x="8.89" y="0" drill="1.016" shape="long" rot="R90"/>
<text x="-10.2362" y="1.8288" size="1.27" layer="25" ratio="10">&gt;NAME</text>
<text x="-10.16" y="-3.175" size="1.27" layer="27">&gt;VALUE</text>
<rectangle x1="6.096" y1="-0.254" x2="6.604" y2="0.254" layer="51"/>
<rectangle x1="3.556" y1="-0.254" x2="4.064" y2="0.254" layer="51"/>
<rectangle x1="1.016" y1="-0.254" x2="1.524" y2="0.254" layer="51"/>
<rectangle x1="-1.524" y1="-0.254" x2="-1.016" y2="0.254" layer="51"/>
<rectangle x1="-4.064" y1="-0.254" x2="-3.556" y2="0.254" layer="51"/>
<rectangle x1="-6.604" y1="-0.254" x2="-6.096" y2="0.254" layer="51"/>
<rectangle x1="-9.144" y1="-0.254" x2="-8.636" y2="0.254" layer="51"/>
<rectangle x1="8.636" y1="-0.254" x2="9.144" y2="0.254" layer="51"/>
</package>
<package name="1X16" urn="urn:adsk.eagle:footprint:22297/1" library_version="4">
<description>&lt;b&gt;PIN HEADER&lt;/b&gt;</description>
<wire x1="15.24" y1="0.635" x2="15.875" y2="1.27" width="0.1524" layer="21"/>
<wire x1="15.875" y1="1.27" x2="17.145" y2="1.27" width="0.1524" layer="21"/>
<wire x1="17.145" y1="1.27" x2="17.78" y2="0.635" width="0.1524" layer="21"/>
<wire x1="17.78" y1="0.635" x2="17.78" y2="-0.635" width="0.1524" layer="21"/>
<wire x1="17.78" y1="-0.635" x2="17.145" y2="-1.27" width="0.1524" layer="21"/>
<wire x1="17.145" y1="-1.27" x2="15.875" y2="-1.27" width="0.1524" layer="21"/>
<wire x1="15.875" y1="-1.27" x2="15.24" y2="-0.635" width="0.1524" layer="21"/>
<wire x1="10.795" y1="1.27" x2="12.065" y2="1.27" width="0.1524" layer="21"/>
<wire x1="12.065" y1="1.27" x2="12.7" y2="0.635" width="0.1524" layer="21"/>
<wire x1="12.7" y1="0.635" x2="12.7" y2="-0.635" width="0.1524" layer="21"/>
<wire x1="12.7" y1="-0.635" x2="12.065" y2="-1.27" width="0.1524" layer="21"/>
<wire x1="12.7" y1="0.635" x2="13.335" y2="1.27" width="0.1524" layer="21"/>
<wire x1="13.335" y1="1.27" x2="14.605" y2="1.27" width="0.1524" layer="21"/>
<wire x1="14.605" y1="1.27" x2="15.24" y2="0.635" width="0.1524" layer="21"/>
<wire x1="15.24" y1="0.635" x2="15.24" y2="-0.635" width="0.1524" layer="21"/>
<wire x1="15.24" y1="-0.635" x2="14.605" y2="-1.27" width="0.1524" layer="21"/>
<wire x1="14.605" y1="-1.27" x2="13.335" y2="-1.27" width="0.1524" layer="21"/>
<wire x1="13.335" y1="-1.27" x2="12.7" y2="-0.635" width="0.1524" layer="21"/>
<wire x1="7.62" y1="0.635" x2="8.255" y2="1.27" width="0.1524" layer="21"/>
<wire x1="8.255" y1="1.27" x2="9.525" y2="1.27" width="0.1524" layer="21"/>
<wire x1="9.525" y1="1.27" x2="10.16" y2="0.635" width="0.1524" layer="21"/>
<wire x1="10.16" y1="0.635" x2="10.16" y2="-0.635" width="0.1524" layer="21"/>
<wire x1="10.16" y1="-0.635" x2="9.525" y2="-1.27" width="0.1524" layer="21"/>
<wire x1="9.525" y1="-1.27" x2="8.255" y2="-1.27" width="0.1524" layer="21"/>
<wire x1="8.255" y1="-1.27" x2="7.62" y2="-0.635" width="0.1524" layer="21"/>
<wire x1="10.795" y1="1.27" x2="10.16" y2="0.635" width="0.1524" layer="21"/>
<wire x1="10.16" y1="-0.635" x2="10.795" y2="-1.27" width="0.1524" layer="21"/>
<wire x1="12.065" y1="-1.27" x2="10.795" y2="-1.27" width="0.1524" layer="21"/>
<wire x1="3.175" y1="1.27" x2="4.445" y2="1.27" width="0.1524" layer="21"/>
<wire x1="4.445" y1="1.27" x2="5.08" y2="0.635" width="0.1524" layer="21"/>
<wire x1="5.08" y1="0.635" x2="5.08" y2="-0.635" width="0.1524" layer="21"/>
<wire x1="5.08" y1="-0.635" x2="4.445" y2="-1.27" width="0.1524" layer="21"/>
<wire x1="5.08" y1="0.635" x2="5.715" y2="1.27" width="0.1524" layer="21"/>
<wire x1="5.715" y1="1.27" x2="6.985" y2="1.27" width="0.1524" layer="21"/>
<wire x1="6.985" y1="1.27" x2="7.62" y2="0.635" width="0.1524" layer="21"/>
<wire x1="7.62" y1="0.635" x2="7.62" y2="-0.635" width="0.1524" layer="21"/>
<wire x1="7.62" y1="-0.635" x2="6.985" y2="-1.27" width="0.1524" layer="21"/>
<wire x1="6.985" y1="-1.27" x2="5.715" y2="-1.27" width="0.1524" layer="21"/>
<wire x1="5.715" y1="-1.27" x2="5.08" y2="-0.635" width="0.1524" layer="21"/>
<wire x1="0" y1="0.635" x2="0.635" y2="1.27" width="0.1524" layer="21"/>
<wire x1="0.635" y1="1.27" x2="1.905" y2="1.27" width="0.1524" layer="21"/>
<wire x1="1.905" y1="1.27" x2="2.54" y2="0.635" width="0.1524" layer="21"/>
<wire x1="2.54" y1="0.635" x2="2.54" y2="-0.635" width="0.1524" layer="21"/>
<wire x1="2.54" y1="-0.635" x2="1.905" y2="-1.27" width="0.1524" layer="21"/>
<wire x1="1.905" y1="-1.27" x2="0.635" y2="-1.27" width="0.1524" layer="21"/>
<wire x1="0.635" y1="-1.27" x2="0" y2="-0.635" width="0.1524" layer="21"/>
<wire x1="3.175" y1="1.27" x2="2.54" y2="0.635" width="0.1524" layer="21"/>
<wire x1="2.54" y1="-0.635" x2="3.175" y2="-1.27" width="0.1524" layer="21"/>
<wire x1="4.445" y1="-1.27" x2="3.175" y2="-1.27" width="0.1524" layer="21"/>
<wire x1="-4.445" y1="1.27" x2="-3.175" y2="1.27" width="0.1524" layer="21"/>
<wire x1="-3.175" y1="1.27" x2="-2.54" y2="0.635" width="0.1524" layer="21"/>
<wire x1="-2.54" y1="0.635" x2="-2.54" y2="-0.635" width="0.1524" layer="21"/>
<wire x1="-2.54" y1="-0.635" x2="-3.175" y2="-1.27" width="0.1524" layer="21"/>
<wire x1="-2.54" y1="0.635" x2="-1.905" y2="1.27" width="0.1524" layer="21"/>
<wire x1="-1.905" y1="1.27" x2="-0.635" y2="1.27" width="0.1524" layer="21"/>
<wire x1="-0.635" y1="1.27" x2="0" y2="0.635" width="0.1524" layer="21"/>
<wire x1="0" y1="0.635" x2="0" y2="-0.635" width="0.1524" layer="21"/>
<wire x1="0" y1="-0.635" x2="-0.635" y2="-1.27" width="0.1524" layer="21"/>
<wire x1="-0.635" y1="-1.27" x2="-1.905" y2="-1.27" width="0.1524" layer="21"/>
<wire x1="-1.905" y1="-1.27" x2="-2.54" y2="-0.635" width="0.1524" layer="21"/>
<wire x1="-7.62" y1="0.635" x2="-6.985" y2="1.27" width="0.1524" layer="21"/>
<wire x1="-6.985" y1="1.27" x2="-5.715" y2="1.27" width="0.1524" layer="21"/>
<wire x1="-5.715" y1="1.27" x2="-5.08" y2="0.635" width="0.1524" layer="21"/>
<wire x1="-5.08" y1="0.635" x2="-5.08" y2="-0.635" width="0.1524" layer="21"/>
<wire x1="-5.08" y1="-0.635" x2="-5.715" y2="-1.27" width="0.1524" layer="21"/>
<wire x1="-5.715" y1="-1.27" x2="-6.985" y2="-1.27" width="0.1524" layer="21"/>
<wire x1="-6.985" y1="-1.27" x2="-7.62" y2="-0.635" width="0.1524" layer="21"/>
<wire x1="-4.445" y1="1.27" x2="-5.08" y2="0.635" width="0.1524" layer="21"/>
<wire x1="-5.08" y1="-0.635" x2="-4.445" y2="-1.27" width="0.1524" layer="21"/>
<wire x1="-3.175" y1="-1.27" x2="-4.445" y2="-1.27" width="0.1524" layer="21"/>
<wire x1="-12.065" y1="1.27" x2="-10.795" y2="1.27" width="0.1524" layer="21"/>
<wire x1="-10.795" y1="1.27" x2="-10.16" y2="0.635" width="0.1524" layer="21"/>
<wire x1="-10.16" y1="0.635" x2="-10.16" y2="-0.635" width="0.1524" layer="21"/>
<wire x1="-10.16" y1="-0.635" x2="-10.795" y2="-1.27" width="0.1524" layer="21"/>
<wire x1="-10.16" y1="0.635" x2="-9.525" y2="1.27" width="0.1524" layer="21"/>
<wire x1="-9.525" y1="1.27" x2="-8.255" y2="1.27" width="0.1524" layer="21"/>
<wire x1="-8.255" y1="1.27" x2="-7.62" y2="0.635" width="0.1524" layer="21"/>
<wire x1="-7.62" y1="0.635" x2="-7.62" y2="-0.635" width="0.1524" layer="21"/>
<wire x1="-7.62" y1="-0.635" x2="-8.255" y2="-1.27" width="0.1524" layer="21"/>
<wire x1="-8.255" y1="-1.27" x2="-9.525" y2="-1.27" width="0.1524" layer="21"/>
<wire x1="-9.525" y1="-1.27" x2="-10.16" y2="-0.635" width="0.1524" layer="21"/>
<wire x1="-15.24" y1="0.635" x2="-14.605" y2="1.27" width="0.1524" layer="21"/>
<wire x1="-14.605" y1="1.27" x2="-13.335" y2="1.27" width="0.1524" layer="21"/>
<wire x1="-13.335" y1="1.27" x2="-12.7" y2="0.635" width="0.1524" layer="21"/>
<wire x1="-12.7" y1="0.635" x2="-12.7" y2="-0.635" width="0.1524" layer="21"/>
<wire x1="-12.7" y1="-0.635" x2="-13.335" y2="-1.27" width="0.1524" layer="21"/>
<wire x1="-13.335" y1="-1.27" x2="-14.605" y2="-1.27" width="0.1524" layer="21"/>
<wire x1="-14.605" y1="-1.27" x2="-15.24" y2="-0.635" width="0.1524" layer="21"/>
<wire x1="-12.065" y1="1.27" x2="-12.7" y2="0.635" width="0.1524" layer="21"/>
<wire x1="-12.7" y1="-0.635" x2="-12.065" y2="-1.27" width="0.1524" layer="21"/>
<wire x1="-10.795" y1="-1.27" x2="-12.065" y2="-1.27" width="0.1524" layer="21"/>
<wire x1="-19.685" y1="1.27" x2="-18.415" y2="1.27" width="0.1524" layer="21"/>
<wire x1="-18.415" y1="1.27" x2="-17.78" y2="0.635" width="0.1524" layer="21"/>
<wire x1="-17.78" y1="0.635" x2="-17.78" y2="-0.635" width="0.1524" layer="21"/>
<wire x1="-17.78" y1="-0.635" x2="-18.415" y2="-1.27" width="0.1524" layer="21"/>
<wire x1="-17.78" y1="0.635" x2="-17.145" y2="1.27" width="0.1524" layer="21"/>
<wire x1="-17.145" y1="1.27" x2="-15.875" y2="1.27" width="0.1524" layer="21"/>
<wire x1="-15.875" y1="1.27" x2="-15.24" y2="0.635" width="0.1524" layer="21"/>
<wire x1="-15.24" y1="0.635" x2="-15.24" y2="-0.635" width="0.1524" layer="21"/>
<wire x1="-15.24" y1="-0.635" x2="-15.875" y2="-1.27" width="0.1524" layer="21"/>
<wire x1="-15.875" y1="-1.27" x2="-17.145" y2="-1.27" width="0.1524" layer="21"/>
<wire x1="-17.145" y1="-1.27" x2="-17.78" y2="-0.635" width="0.1524" layer="21"/>
<wire x1="-20.32" y1="0.635" x2="-20.32" y2="-0.635" width="0.1524" layer="21"/>
<wire x1="-19.685" y1="1.27" x2="-20.32" y2="0.635" width="0.1524" layer="21"/>
<wire x1="-20.32" y1="-0.635" x2="-19.685" y2="-1.27" width="0.1524" layer="21"/>
<wire x1="-18.415" y1="-1.27" x2="-19.685" y2="-1.27" width="0.1524" layer="21"/>
<wire x1="17.78" y1="0.635" x2="18.415" y2="1.27" width="0.1524" layer="21"/>
<wire x1="18.415" y1="1.27" x2="19.685" y2="1.27" width="0.1524" layer="21"/>
<wire x1="19.685" y1="1.27" x2="20.32" y2="0.635" width="0.1524" layer="21"/>
<wire x1="20.32" y1="0.635" x2="20.32" y2="-0.635" width="0.1524" layer="21"/>
<wire x1="20.32" y1="-0.635" x2="19.685" y2="-1.27" width="0.1524" layer="21"/>
<wire x1="19.685" y1="-1.27" x2="18.415" y2="-1.27" width="0.1524" layer="21"/>
<wire x1="18.415" y1="-1.27" x2="17.78" y2="-0.635" width="0.1524" layer="21"/>
<pad name="1" x="-19.05" y="0" drill="1.016" shape="long" rot="R90"/>
<pad name="2" x="-16.51" y="0" drill="1.016" shape="long" rot="R90"/>
<pad name="3" x="-13.97" y="0" drill="1.016" shape="long" rot="R90"/>
<pad name="4" x="-11.43" y="0" drill="1.016" shape="long" rot="R90"/>
<pad name="5" x="-8.89" y="0" drill="1.016" shape="long" rot="R90"/>
<pad name="6" x="-6.35" y="0" drill="1.016" shape="long" rot="R90"/>
<pad name="7" x="-3.81" y="0" drill="1.016" shape="long" rot="R90"/>
<pad name="8" x="-1.27" y="0" drill="1.016" shape="long" rot="R90"/>
<pad name="9" x="1.27" y="0" drill="1.016" shape="long" rot="R90"/>
<pad name="10" x="3.81" y="0" drill="1.016" shape="long" rot="R90"/>
<pad name="11" x="6.35" y="0" drill="1.016" shape="long" rot="R90"/>
<pad name="12" x="8.89" y="0" drill="1.016" shape="long" rot="R90"/>
<pad name="13" x="11.43" y="0" drill="1.016" shape="long" rot="R90"/>
<pad name="14" x="13.97" y="0" drill="1.016" shape="long" rot="R90"/>
<pad name="15" x="16.51" y="0" drill="1.016" shape="long" rot="R90"/>
<pad name="16" x="19.05" y="0" drill="1.016" shape="long" rot="R90"/>
<text x="-20.3962" y="1.8288" size="1.27" layer="25" ratio="10">&gt;NAME</text>
<text x="-20.32" y="-3.175" size="1.27" layer="27">&gt;VALUE</text>
<rectangle x1="16.256" y1="-0.254" x2="16.764" y2="0.254" layer="51"/>
<rectangle x1="13.716" y1="-0.254" x2="14.224" y2="0.254" layer="51"/>
<rectangle x1="11.176" y1="-0.254" x2="11.684" y2="0.254" layer="51"/>
<rectangle x1="8.636" y1="-0.254" x2="9.144" y2="0.254" layer="51"/>
<rectangle x1="6.096" y1="-0.254" x2="6.604" y2="0.254" layer="51"/>
<rectangle x1="3.556" y1="-0.254" x2="4.064" y2="0.254" layer="51"/>
<rectangle x1="1.016" y1="-0.254" x2="1.524" y2="0.254" layer="51"/>
<rectangle x1="-1.524" y1="-0.254" x2="-1.016" y2="0.254" layer="51"/>
<rectangle x1="-4.064" y1="-0.254" x2="-3.556" y2="0.254" layer="51"/>
<rectangle x1="-6.604" y1="-0.254" x2="-6.096" y2="0.254" layer="51"/>
<rectangle x1="-9.144" y1="-0.254" x2="-8.636" y2="0.254" layer="51"/>
<rectangle x1="-11.684" y1="-0.254" x2="-11.176" y2="0.254" layer="51"/>
<rectangle x1="-14.224" y1="-0.254" x2="-13.716" y2="0.254" layer="51"/>
<rectangle x1="-16.764" y1="-0.254" x2="-16.256" y2="0.254" layer="51"/>
<rectangle x1="-19.304" y1="-0.254" x2="-18.796" y2="0.254" layer="51"/>
<rectangle x1="18.796" y1="-0.254" x2="19.304" y2="0.254" layer="51"/>
</package>
</packages>
<packages3d>
<package3d name="1X08" urn="urn:adsk.eagle:package:22409/2" type="model" library_version="4">
<description>PIN HEADER</description>
<packageinstances>
<packageinstance name="1X08"/>
</packageinstances>
</package3d>
<package3d name="1X16" urn="urn:adsk.eagle:package:22432/2" type="model" library_version="4">
<description>PIN HEADER</description>
<packageinstances>
<packageinstance name="1X16"/>
</packageinstances>
</package3d>
</packages3d>
</library>
<library name="rcl" urn="urn:adsk.eagle:library:334">
<description>&lt;b&gt;Resistors, Capacitors, Inductors&lt;/b&gt;&lt;p&gt;
Based on the previous libraries:
&lt;ul&gt;
&lt;li&gt;r.lbr
&lt;li&gt;cap.lbr 
&lt;li&gt;cap-fe.lbr
&lt;li&gt;captant.lbr
&lt;li&gt;polcap.lbr
&lt;li&gt;ipc-smd.lbr
&lt;/ul&gt;
All SMD packages are defined according to the IPC specifications and  CECC&lt;p&gt;
&lt;author&gt;Created by librarian@cadsoft.de&lt;/author&gt;&lt;p&gt;
&lt;p&gt;
for Electrolyt Capacitors see also :&lt;p&gt;
www.bccomponents.com &lt;p&gt;
www.panasonic.com&lt;p&gt;
www.kemet.com&lt;p&gt;
http://www.secc.co.jp/pdf/os_e/2004/e_os_all.pdf &lt;b&gt;(SANYO)&lt;/b&gt;
&lt;p&gt;
for trimmer refence see : &lt;u&gt;www.electrospec-inc.com/cross_references/trimpotcrossref.asp&lt;/u&gt;&lt;p&gt;

&lt;table border=0 cellspacing=0 cellpadding=0 width="100%" cellpaddding=0&gt;
&lt;tr valign="top"&gt;

&lt;! &lt;td width="10"&gt;&amp;nbsp;&lt;/td&gt;
&lt;td width="90%"&gt;

&lt;b&gt;&lt;font color="#0000FF" size="4"&gt;TRIM-POT CROSS REFERENCE&lt;/font&gt;&lt;/b&gt;
&lt;P&gt;
&lt;TABLE BORDER=0 CELLSPACING=1 CELLPADDING=2&gt;
  &lt;TR&gt;
    &lt;TD COLSPAN=8&gt;
      &lt;FONT SIZE=3 FACE=ARIAL&gt;&lt;B&gt;RECTANGULAR MULTI-TURN&lt;/B&gt;&lt;/FONT&gt;
    &lt;/TD&gt;
  &lt;/TR&gt;
  &lt;TR&gt;
    &lt;TD ALIGN=CENTER&gt;
      &lt;B&gt;
      &lt;FONT SIZE=3 FACE=ARIAL color="#FF0000"&gt;BOURNS&lt;/FONT&gt;
      &lt;/B&gt;
    &lt;/TD&gt;
    &lt;TD ALIGN=CENTER&gt;
      &lt;B&gt;
      &lt;FONT SIZE=3 FACE=ARIAL color="#FF0000"&gt;BI&amp;nbsp;TECH&lt;/FONT&gt;
      &lt;/B&gt;
    &lt;/TD&gt;
    &lt;TD ALIGN=CENTER&gt;
      &lt;B&gt;
      &lt;FONT SIZE=3 FACE=ARIAL color="#FF0000"&gt;DALE-VISHAY&lt;/FONT&gt;
      &lt;/B&gt;
    &lt;/TD&gt;
    &lt;TD ALIGN=CENTER&gt;
      &lt;B&gt;
      &lt;FONT SIZE=3 FACE=ARIAL color="#FF0000"&gt;PHILIPS/MEPCO&lt;/FONT&gt;
      &lt;/B&gt;
    &lt;/TD&gt;
    &lt;TD ALIGN=CENTER&gt;
      &lt;B&gt;
      &lt;FONT SIZE=3 FACE=ARIAL color="#FF0000"&gt;MURATA&lt;/FONT&gt;
      &lt;/B&gt;
    &lt;/TD&gt;
    &lt;TD ALIGN=CENTER&gt;
      &lt;B&gt;
      &lt;FONT SIZE=3 FACE=ARIAL color="#FF0000"&gt;PANASONIC&lt;/FONT&gt;
      &lt;/B&gt;
    &lt;/TD&gt;
    &lt;TD ALIGN=CENTER&gt;
      &lt;B&gt;
      &lt;FONT SIZE=3 FACE=ARIAL color="#FF0000"&gt;SPECTROL&lt;/FONT&gt;
      &lt;/B&gt;
    &lt;/TD&gt;
    &lt;TD ALIGN=CENTER&gt;
      &lt;B&gt;
      &lt;FONT SIZE=3 FACE=ARIAL color="#FF0000"&gt;MILSPEC&lt;/FONT&gt;
      &lt;/B&gt;
    &lt;/TD&gt;&lt;TD&gt;&amp;nbsp;&lt;/TD&gt;
  &lt;/TR&gt;
  &lt;TR&gt;
    &lt;TD BGCOLOR="#cccccc" ALIGN=CENTER&gt;&lt;FONT FACE=ARIAL SIZE=3 &gt;
      3005P&lt;BR&gt;
      3006P&lt;BR&gt;
      3006W&lt;BR&gt;
      3006Y&lt;BR&gt;
      3009P&lt;BR&gt;
      3009W&lt;BR&gt;
      3009Y&lt;BR&gt;
      3057J&lt;BR&gt;
      3057L&lt;BR&gt;
      3057P&lt;BR&gt;
      3057Y&lt;BR&gt;
      3059J&lt;BR&gt;
      3059L&lt;BR&gt;
      3059P&lt;BR&gt;
      3059Y&lt;BR&gt;&lt;/FONT&gt;
    &lt;/TD&gt;
    &lt;TD BGCOLOR="#cccccc" ALIGN=CENTER&gt;&lt;FONT FACE=ARIAL SIZE=3&gt;
      -&lt;BR&gt;
      89P&lt;BR&gt;
      89W&lt;BR&gt;
      89X&lt;BR&gt;
      89PH&lt;BR&gt;
      76P&lt;BR&gt;
      89XH&lt;BR&gt;
      78SLT&lt;BR&gt;
      78L&amp;nbsp;ALT&lt;BR&gt;
      56P&amp;nbsp;ALT&lt;BR&gt;
      78P&amp;nbsp;ALT&lt;BR&gt;
      T8S&lt;BR&gt;
      78L&lt;BR&gt;
      56P&lt;BR&gt;
      78P&lt;BR&gt;&lt;/FONT&gt;
    &lt;/TD&gt;
    &lt;TD BGCOLOR="#cccccc" ALIGN=CENTER&gt;&lt;FONT FACE=ARIAL SIZE=3&gt;
      -&lt;BR&gt;
      T18/784&lt;BR&gt;
      783&lt;BR&gt;
      781&lt;BR&gt;
      -&lt;BR&gt;
      -&lt;BR&gt;
      -&lt;BR&gt;
      2199&lt;BR&gt;
      1697/1897&lt;BR&gt;
      1680/1880&lt;BR&gt;
      2187&lt;BR&gt;
      -&lt;BR&gt;
      -&lt;BR&gt;
      -&lt;BR&gt;
      -&lt;BR&gt;&lt;/FONT&gt;
    &lt;/TD&gt;
    &lt;TD BGCOLOR="#cccccc" ALIGN=CENTER&gt;&lt;FONT FACE=ARIAL SIZE=3&gt;
      -&lt;BR&gt;
      8035EKP/CT20/RJ-20P&lt;BR&gt;
      -&lt;BR&gt;
      RJ-20X&lt;BR&gt;
      -&lt;BR&gt;
      -&lt;BR&gt;
      -&lt;BR&gt;
      1211L&lt;BR&gt;
      8012EKQ&amp;nbsp;ALT&lt;BR&gt;
      8012EKR&amp;nbsp;ALT&lt;BR&gt;
      1211P&lt;BR&gt;
      8012EKJ&lt;BR&gt;
      8012EKL&lt;BR&gt;
      8012EKQ&lt;BR&gt;
      8012EKR&lt;BR&gt;&lt;/FONT&gt;
    &lt;/TD&gt;
    &lt;TD BGCOLOR="#cccccc" ALIGN=CENTER&gt;&lt;FONT FACE=ARIAL SIZE=3&gt;
      -&lt;BR&gt;
      2101P&lt;BR&gt;
      2101W&lt;BR&gt;
      2101Y&lt;BR&gt;
      -&lt;BR&gt;
      -&lt;BR&gt;
      -&lt;BR&gt;
      -&lt;BR&gt;
      -&lt;BR&gt;
      -&lt;BR&gt;
      -&lt;BR&gt;
      -&lt;BR&gt;
      2102L&lt;BR&gt;
      2102S&lt;BR&gt;
      2102Y&lt;BR&gt;&lt;/FONT&gt;
    &lt;/TD&gt;
    &lt;TD BGCOLOR="#cccccc" ALIGN=CENTER&gt;&lt;FONT FACE=ARIAL SIZE=3&gt;
      -&lt;BR&gt;
      EVMCOG&lt;BR&gt;
      -&lt;BR&gt;
      -&lt;BR&gt;
      -&lt;BR&gt;
      -&lt;BR&gt;
      -&lt;BR&gt;
      -&lt;BR&gt;
      -&lt;BR&gt;
      -&lt;BR&gt;
      -&lt;BR&gt;
      -&lt;BR&gt;
      -&lt;BR&gt;
      -&lt;BR&gt;
      -&lt;BR&gt;&lt;/FONT&gt;
    &lt;/TD&gt;
    &lt;TD BGCOLOR="#cccccc" ALIGN=CENTER&gt;&lt;FONT FACE=ARIAL SIZE=3&gt;
      -&lt;BR&gt;
      43P&lt;BR&gt;
      43W&lt;BR&gt;
      43Y&lt;BR&gt;
      -&lt;BR&gt;
      -&lt;BR&gt;
      -&lt;BR&gt;
      -&lt;BR&gt;
      40L&lt;BR&gt;
      40P&lt;BR&gt;
      40Y&lt;BR&gt;
      70Y-T602&lt;BR&gt;
      70L&lt;BR&gt;
      70P&lt;BR&gt;
      70Y&lt;BR&gt;&lt;/FONT&gt;
    &lt;/TD&gt;
    &lt;TD BGCOLOR="#cccccc" ALIGN=CENTER&gt;&lt;FONT FACE=ARIAL SIZE=3&gt;
      -&lt;BR&gt;
      -&lt;BR&gt;
      -&lt;BR&gt;
      -&lt;BR&gt;
      -&lt;BR&gt;
      -&lt;BR&gt;
      -&lt;BR&gt;
      -&lt;BR&gt;
      RT/RTR12&lt;BR&gt;
      RT/RTR12&lt;BR&gt;
      RT/RTR12&lt;BR&gt;
      -&lt;BR&gt;
      RJ/RJR12&lt;BR&gt;
      RJ/RJR12&lt;BR&gt;
      RJ/RJR12&lt;BR&gt;&lt;/FONT&gt;
    &lt;/TD&gt;
  &lt;/TR&gt;
  &lt;TR&gt;
    &lt;TD COLSPAN=8&gt;&amp;nbsp;
    &lt;/TD&gt;
  &lt;/TR&gt;
  &lt;TR&gt;
    &lt;TD COLSPAN=8&gt;
      &lt;FONT SIZE=4 FACE=ARIAL&gt;&lt;B&gt;SQUARE MULTI-TURN&lt;/B&gt;&lt;/FONT&gt;
    &lt;/TD&gt;
  &lt;/TR&gt;
  &lt;TR&gt;
   &lt;TD ALIGN=CENTER&gt;
      &lt;FONT SIZE=3 FACE=ARIAL&gt;&lt;B&gt;BOURN&lt;/B&gt;&lt;/FONT&gt;
    &lt;/TD&gt;
    &lt;TD ALIGN=CENTER&gt;
      &lt;FONT SIZE=3 FACE=ARIAL&gt;&lt;B&gt;BI&amp;nbsp;TECH&lt;/B&gt;&lt;/FONT&gt;
    &lt;/TD&gt;
    &lt;TD ALIGN=CENTER&gt;
      &lt;FONT SIZE=3 FACE=ARIAL&gt;&lt;B&gt;DALE-VISHAY&lt;/B&gt;&lt;/FONT&gt;
    &lt;/TD&gt;
    &lt;TD ALIGN=CENTER&gt;
      &lt;FONT SIZE=3 FACE=ARIAL&gt;&lt;B&gt;PHILIPS/MEPCO&lt;/B&gt;&lt;/FONT&gt;
    &lt;/TD&gt;
    &lt;TD ALIGN=CENTER&gt;
      &lt;FONT SIZE=3 FACE=ARIAL&gt;&lt;B&gt;MURATA&lt;/B&gt;&lt;/FONT&gt;
    &lt;/TD&gt;
    &lt;TD ALIGN=CENTER&gt;
      &lt;FONT SIZE=3 FACE=ARIAL&gt;&lt;B&gt;PANASONIC&lt;/B&gt;&lt;/FONT&gt;
    &lt;/TD&gt;
    &lt;TD ALIGN=CENTER&gt;
      &lt;FONT SIZE=3 FACE=ARIAL&gt;&lt;B&gt;SPECTROL&lt;/B&gt;&lt;/FONT&gt;
    &lt;/TD&gt;
    &lt;TD ALIGN=CENTER&gt;
      &lt;FONT SIZE=3 FACE=ARIAL&gt;&lt;B&gt;MILSPEC&lt;/B&gt;&lt;/FONT&gt;
    &lt;/TD&gt;
  &lt;/TR&gt;
  &lt;TR&gt;
    &lt;TD BGCOLOR="#cccccc" ALIGN=CENTER&gt;&lt;FONT FACE=ARIAL SIZE=3&gt;
      3250L&lt;BR&gt;
      3250P&lt;BR&gt;
      3250W&lt;BR&gt;
      3250X&lt;BR&gt;
      3252P&lt;BR&gt;
      3252W&lt;BR&gt;
      3252X&lt;BR&gt;
      3260P&lt;BR&gt;
      3260W&lt;BR&gt;
      3260X&lt;BR&gt;
      3262P&lt;BR&gt;
      3262W&lt;BR&gt;
      3262X&lt;BR&gt;
      3266P&lt;BR&gt;
      3266W&lt;BR&gt;
      3266X&lt;BR&gt;
      3290H&lt;BR&gt;
      3290P&lt;BR&gt;
      3290W&lt;BR&gt;
      3292P&lt;BR&gt;
      3292W&lt;BR&gt;
      3292X&lt;BR&gt;
      3296P&lt;BR&gt;
      3296W&lt;BR&gt;
      3296X&lt;BR&gt;
      3296Y&lt;BR&gt;
      3296Z&lt;BR&gt;
      3299P&lt;BR&gt;
      3299W&lt;BR&gt;
      3299X&lt;BR&gt;
      3299Y&lt;BR&gt;
      3299Z&lt;BR&gt;&lt;/FONT&gt;
    &lt;/TD&gt;
    &lt;TD BGCOLOR="#cccccc" ALIGN=CENTER&gt;&lt;FONT FACE=ARIAL SIZE=3&gt;
      -&lt;BR&gt;
      66P&amp;nbsp;ALT&lt;BR&gt;
      66W&amp;nbsp;ALT&lt;BR&gt;
      66X&amp;nbsp;ALT&lt;BR&gt;
      66P&amp;nbsp;ALT&lt;BR&gt;
      66W&amp;nbsp;ALT&lt;BR&gt;
      66X&amp;nbsp;ALT&lt;BR&gt;
      -&lt;BR&gt;
      64W&amp;nbsp;ALT&lt;BR&gt;
      -&lt;BR&gt;
      64P&amp;nbsp;ALT&lt;BR&gt;
      64W&amp;nbsp;ALT&lt;BR&gt;
      64X&amp;nbsp;ALT&lt;BR&gt;
      64P&lt;BR&gt;
      64W&lt;BR&gt;
      64X&lt;BR&gt;
      66X&amp;nbsp;ALT&lt;BR&gt;
      66P&amp;nbsp;ALT&lt;BR&gt;
      66W&amp;nbsp;ALT&lt;BR&gt;
      66P&lt;BR&gt;
      66W&lt;BR&gt;
      66X&lt;BR&gt;
      67P&lt;BR&gt;
      67W&lt;BR&gt;
      67X&lt;BR&gt;
      67Y&lt;BR&gt;
      67Z&lt;BR&gt;
      68P&lt;BR&gt;
      68W&lt;BR&gt;
      68X&lt;BR&gt;
      67Y&amp;nbsp;ALT&lt;BR&gt;
      67Z&amp;nbsp;ALT&lt;BR&gt;&lt;/FONT&gt;
    &lt;/TD&gt;
    &lt;TD BGCOLOR="#cccccc" ALIGN=CENTER&gt;&lt;FONT FACE=ARIAL SIZE=3&gt;
      5050&lt;BR&gt;
      5091&lt;BR&gt;
      5080&lt;BR&gt;
      5087&lt;BR&gt;
      -&lt;BR&gt;
      -&lt;BR&gt;
      -&lt;BR&gt;
      -&lt;BR&gt;
      -&lt;BR&gt;
      -&lt;BR&gt;
      -&lt;BR&gt;
      T63YB&lt;BR&gt;
      T63XB&lt;BR&gt;
      -&lt;BR&gt;
      -&lt;BR&gt;
      -&lt;BR&gt;
      5887&lt;BR&gt;
      5891&lt;BR&gt;
      5880&lt;BR&gt;
      -&lt;BR&gt;
      -&lt;BR&gt;
      -&lt;BR&gt;
      T93Z&lt;BR&gt;
      T93YA&lt;BR&gt;
      T93XA&lt;BR&gt;
      T93YB&lt;BR&gt;
      T93XB&lt;BR&gt;
      -&lt;BR&gt;
      -&lt;BR&gt;
      -&lt;BR&gt;
      -&lt;BR&gt;
      -&lt;BR&gt;&lt;/FONT&gt;
    &lt;/TD&gt;
    &lt;TD BGCOLOR="#cccccc" ALIGN=CENTER&gt;&lt;FONT FACE=ARIAL SIZE=3&gt;
      -&lt;BR&gt;
      -&lt;BR&gt;
      -&lt;BR&gt;
      -&lt;BR&gt;
      -&lt;BR&gt;
      -&lt;BR&gt;
      -&lt;BR&gt;
      -&lt;BR&gt;
      -&lt;BR&gt;
      -&lt;BR&gt;
      8026EKP&lt;BR&gt;
      8026EKW&lt;BR&gt;
      8026EKM&lt;BR&gt;
      8026EKP&lt;BR&gt;
      8026EKB&lt;BR&gt;
      8026EKM&lt;BR&gt;
      1309X&lt;BR&gt;
      1309P&lt;BR&gt;
      1309W&lt;BR&gt;
      8024EKP&lt;BR&gt;
      8024EKW&lt;BR&gt;
      8024EKN&lt;BR&gt;
      RJ-9P/CT9P&lt;BR&gt;
      RJ-9W&lt;BR&gt;
      RJ-9X&lt;BR&gt;
      -&lt;BR&gt;
      -&lt;BR&gt;
      -&lt;BR&gt;
      -&lt;BR&gt;
      -&lt;BR&gt;
      -&lt;BR&gt;
      -&lt;BR&gt;&lt;/FONT&gt;
    &lt;/TD&gt;
    &lt;TD BGCOLOR="#cccccc" ALIGN=CENTER&gt;&lt;FONT FACE=ARIAL SIZE=3&gt;
      -&lt;BR&gt;
      -&lt;BR&gt;
      -&lt;BR&gt;
      -&lt;BR&gt;
      -&lt;BR&gt;
      -&lt;BR&gt;
      -&lt;BR&gt;
      -&lt;BR&gt;
      -&lt;BR&gt;
      -&lt;BR&gt;
      3103P&lt;BR&gt;
      3103Y&lt;BR&gt;
      3103Z&lt;BR&gt;
      3103P&lt;BR&gt;
      3103Y&lt;BR&gt;
      3103Z&lt;BR&gt;
      -&lt;BR&gt;
      -&lt;BR&gt;
      -&lt;BR&gt;
      -&lt;BR&gt;
      -&lt;BR&gt;
      -&lt;BR&gt;
      3105P/3106P&lt;BR&gt;
      3105W/3106W&lt;BR&gt;
      3105X/3106X&lt;BR&gt;
      3105Y/3106Y&lt;BR&gt;
      3105Z/3105Z&lt;BR&gt;
      3102P&lt;BR&gt;
      3102W&lt;BR&gt;
      3102X&lt;BR&gt;
      3102Y&lt;BR&gt;
      3102Z&lt;BR&gt;&lt;/FONT&gt;
    &lt;/TD&gt;
    &lt;TD BGCOLOR="#cccccc" ALIGN=CENTER&gt;&lt;FONT FACE=ARIAL SIZE=3&gt;
      -&lt;BR&gt;
      -&lt;BR&gt;
      -&lt;BR&gt;
      -&lt;BR&gt;
      -&lt;BR&gt;
      -&lt;BR&gt;
      -&lt;BR&gt;
      -&lt;BR&gt;
      -&lt;BR&gt;
      -&lt;BR&gt;
      -&lt;BR&gt;
      -&lt;BR&gt;
      -&lt;BR&gt;
      -&lt;BR&gt;
      -&lt;BR&gt;
      -&lt;BR&gt;
      -&lt;BR&gt;
      -&lt;BR&gt;
      -&lt;BR&gt;
      -&lt;BR&gt;
      -&lt;BR&gt;
      -&lt;BR&gt;
      EVMCBG&lt;BR&gt;
      EVMCCG&lt;BR&gt;
      -&lt;BR&gt;
      -&lt;BR&gt;
      -&lt;BR&gt;
      -&lt;BR&gt;
      -&lt;BR&gt;
      -&lt;BR&gt;
      -&lt;BR&gt;
      -&lt;BR&gt;&lt;/FONT&gt;
    &lt;/TD&gt;
    &lt;TD BGCOLOR="#cccccc" ALIGN=CENTER&gt;&lt;FONT FACE=ARIAL SIZE=3&gt;
      55-1-X&lt;BR&gt;
      55-4-X&lt;BR&gt;
      55-3-X&lt;BR&gt;
      55-2-X&lt;BR&gt;
      -&lt;BR&gt;
      -&lt;BR&gt;
      -&lt;BR&gt;
      -&lt;BR&gt;
      -&lt;BR&gt;
      -&lt;BR&gt;
      -&lt;BR&gt;
      -&lt;BR&gt;
      -&lt;BR&gt;
      -&lt;BR&gt;
      -&lt;BR&gt;
      -&lt;BR&gt;
      50-2-X&lt;BR&gt;
      50-4-X&lt;BR&gt;
      50-3-X&lt;BR&gt;
      -&lt;BR&gt;
      -&lt;BR&gt;
      -&lt;BR&gt;
      64P&lt;BR&gt;
      64W&lt;BR&gt;
      64X&lt;BR&gt;
      64Y&lt;BR&gt;
      64Z&lt;BR&gt;
      -&lt;BR&gt;
      -&lt;BR&gt;
      -&lt;BR&gt;
      -&lt;BR&gt;
      -&lt;BR&gt;&lt;/FONT&gt;
    &lt;/TD&gt;
    &lt;TD BGCOLOR="#cccccc" ALIGN=CENTER&gt;&lt;FONT FACE=ARIAL SIZE=3&gt;
      RT/RTR22&lt;BR&gt;
      RT/RTR22&lt;BR&gt;
      RT/RTR22&lt;BR&gt;
      RT/RTR22&lt;BR&gt;
      RJ/RJR22&lt;BR&gt;
      RJ/RJR22&lt;BR&gt;
      RJ/RJR22&lt;BR&gt;
      RT/RTR26&lt;BR&gt;
      RT/RTR26&lt;BR&gt;
      RT/RTR26&lt;BR&gt;
      RJ/RJR26&lt;BR&gt;
      RJ/RJR26&lt;BR&gt;
      RJ/RJR26&lt;BR&gt;
      RJ/RJR26&lt;BR&gt;
      RJ/RJR26&lt;BR&gt;
      RJ/RJR26&lt;BR&gt;
      RT/RTR24&lt;BR&gt;
      RT/RTR24&lt;BR&gt;
      RT/RTR24&lt;BR&gt;
      RJ/RJR24&lt;BR&gt;
      RJ/RJR24&lt;BR&gt;
      RJ/RJR24&lt;BR&gt;
      RJ/RJR24&lt;BR&gt;
      RJ/RJR24&lt;BR&gt;
      RJ/RJR24&lt;BR&gt;
      -&lt;BR&gt;
      -&lt;BR&gt;
      -&lt;BR&gt;
      -&lt;BR&gt;
      -&lt;BR&gt;
      -&lt;BR&gt;
      -&lt;BR&gt;&lt;/FONT&gt;
    &lt;/TD&gt;
  &lt;/TR&gt;
  &lt;TR&gt;
    &lt;TD COLSPAN=8&gt;&amp;nbsp;
    &lt;/TD&gt;
  &lt;/TR&gt;
  &lt;TR&gt;
    &lt;TD COLSPAN=8&gt;
      &lt;FONT SIZE=4 FACE=ARIAL&gt;&lt;B&gt;SINGLE TURN&lt;/B&gt;&lt;/FONT&gt;
    &lt;/TD&gt;
  &lt;/TR&gt;
  &lt;TR&gt;
    &lt;TD ALIGN=CENTER&gt;
      &lt;FONT SIZE=3 FACE=ARIAL&gt;&lt;B&gt;BOURN&lt;/B&gt;&lt;/FONT&gt;
    &lt;/TD&gt;
    &lt;TD ALIGN=CENTER&gt;
      &lt;FONT SIZE=3 FACE=ARIAL&gt;&lt;B&gt;BI&amp;nbsp;TECH&lt;/B&gt;&lt;/FONT&gt;
    &lt;/TD&gt;
    &lt;TD ALIGN=CENTER&gt;
      &lt;FONT SIZE=3 FACE=ARIAL&gt;&lt;B&gt;DALE-VISHAY&lt;/B&gt;&lt;/FONT&gt;
    &lt;/TD&gt;
    &lt;TD ALIGN=CENTER&gt;
      &lt;FONT SIZE=3 FACE=ARIAL&gt;&lt;B&gt;PHILIPS/MEPCO&lt;/B&gt;&lt;/FONT&gt;
    &lt;/TD&gt;
    &lt;TD ALIGN=CENTER&gt;
      &lt;FONT SIZE=3 FACE=ARIAL&gt;&lt;B&gt;MURATA&lt;/B&gt;&lt;/FONT&gt;
    &lt;/TD&gt;
    &lt;TD ALIGN=CENTER&gt;
      &lt;FONT SIZE=3 FACE=ARIAL&gt;&lt;B&gt;PANASONIC&lt;/B&gt;&lt;/FONT&gt;
    &lt;/TD&gt;
    &lt;TD ALIGN=CENTER&gt;
      &lt;FONT SIZE=3 FACE=ARIAL&gt;&lt;B&gt;SPECTROL&lt;/B&gt;&lt;/FONT&gt;
    &lt;/TD&gt;
    &lt;TD ALIGN=CENTER&gt;
      &lt;FONT SIZE=3 FACE=ARIAL&gt;&lt;B&gt;MILSPEC&lt;/B&gt;&lt;/FONT&gt;
    &lt;/TD&gt;
  &lt;/TR&gt;
  &lt;TR&gt;
    &lt;TD BGCOLOR="#cccccc" ALIGN=CENTER&gt;&lt;FONT FACE=ARIAL SIZE=3&gt;
      3323P&lt;BR&gt;
      3323S&lt;BR&gt;
      3323W&lt;BR&gt;
      3329H&lt;BR&gt;
      3329P&lt;BR&gt;
      3329W&lt;BR&gt;
      3339H&lt;BR&gt;
      3339P&lt;BR&gt;
      3339W&lt;BR&gt;
      3352E&lt;BR&gt;
      3352H&lt;BR&gt;
      3352K&lt;BR&gt;
      3352P&lt;BR&gt;
      3352T&lt;BR&gt;
      3352V&lt;BR&gt;
      3352W&lt;BR&gt;
      3362H&lt;BR&gt;
      3362M&lt;BR&gt;
      3362P&lt;BR&gt;
      3362R&lt;BR&gt;
      3362S&lt;BR&gt;
      3362U&lt;BR&gt;
      3362W&lt;BR&gt;
      3362X&lt;BR&gt;
      3386B&lt;BR&gt;
      3386C&lt;BR&gt;
      3386F&lt;BR&gt;
      3386H&lt;BR&gt;
      3386K&lt;BR&gt;
      3386M&lt;BR&gt;
      3386P&lt;BR&gt;
      3386S&lt;BR&gt;
      3386W&lt;BR&gt;
      3386X&lt;BR&gt;&lt;/FONT&gt;
    &lt;/TD&gt;
    &lt;TD BGCOLOR="#cccccc" ALIGN=CENTER&gt;&lt;FONT FACE=ARIAL SIZE=3&gt;
      25P&lt;BR&gt;
      25S&lt;BR&gt;
      25RX&lt;BR&gt;
      82P&lt;BR&gt;
      82M&lt;BR&gt;
      82PA&lt;BR&gt;
      -&lt;BR&gt;
      -&lt;BR&gt;
      -&lt;BR&gt;
      91E&lt;BR&gt;
      91X&lt;BR&gt;
      91T&lt;BR&gt;
      91B&lt;BR&gt;
      91A&lt;BR&gt;
      91V&lt;BR&gt;
      91W&lt;BR&gt;
      25W&lt;BR&gt;
      25V&lt;BR&gt;
      25P&lt;BR&gt;
      -&lt;BR&gt;
      25S&lt;BR&gt;
      25U&lt;BR&gt;
      25RX&lt;BR&gt;
      25X&lt;BR&gt;
      72XW&lt;BR&gt;
      72XL&lt;BR&gt;
      72PM&lt;BR&gt;
      72RX&lt;BR&gt;
      -&lt;BR&gt;
      72PX&lt;BR&gt;
      72P&lt;BR&gt;
      72RXW&lt;BR&gt;
      72RXL&lt;BR&gt;
      72X&lt;BR&gt;&lt;/FONT&gt;
    &lt;/TD&gt;
    &lt;TD BGCOLOR="#cccccc" ALIGN=CENTER&gt;&lt;FONT FACE=ARIAL SIZE=3&gt;
      -&lt;BR&gt;
      -&lt;BR&gt;
      -&lt;BR&gt;
      T7YB&lt;BR&gt;
      T7YA&lt;BR&gt;
      -&lt;BR&gt;
      -&lt;BR&gt;
      -&lt;BR&gt;
      -&lt;BR&gt;
      -&lt;BR&gt;
      -&lt;BR&gt;
      -&lt;BR&gt;
      -&lt;BR&gt;
      -&lt;BR&gt;
      -&lt;BR&gt;
      -&lt;BR&gt;
      -&lt;BR&gt;
      TXD&lt;BR&gt;
      TYA&lt;BR&gt;
      TYP&lt;BR&gt;
      -&lt;BR&gt;
      TYD&lt;BR&gt;
      TX&lt;BR&gt;
      -&lt;BR&gt;
      150SX&lt;BR&gt;
      100SX&lt;BR&gt;
      102T&lt;BR&gt;
      101S&lt;BR&gt;
      190T&lt;BR&gt;
      150TX&lt;BR&gt;
      101&lt;BR&gt;
      -&lt;BR&gt;
      -&lt;BR&gt;
      101SX&lt;BR&gt;&lt;/FONT&gt;
    &lt;/TD&gt;
    &lt;TD BGCOLOR="#cccccc" ALIGN=CENTER&gt;&lt;FONT FACE=ARIAL SIZE=3&gt;
      ET6P&lt;BR&gt;
      ET6S&lt;BR&gt;
      ET6X&lt;BR&gt;
      RJ-6W/8014EMW&lt;BR&gt;
      RJ-6P/8014EMP&lt;BR&gt;
      RJ-6X/8014EMX&lt;BR&gt;
      TM7W&lt;BR&gt;
      TM7P&lt;BR&gt;
      TM7X&lt;BR&gt;
      -&lt;BR&gt;
      8017SMS&lt;BR&gt;
      -&lt;BR&gt;
      8017SMB&lt;BR&gt;
      8017SMA&lt;BR&gt;
      -&lt;BR&gt;
      -&lt;BR&gt;
      CT-6W&lt;BR&gt;
      CT-6H&lt;BR&gt;
      CT-6P&lt;BR&gt;
      CT-6R&lt;BR&gt;
      -&lt;BR&gt;
      CT-6V&lt;BR&gt;
      CT-6X&lt;BR&gt;
      -&lt;BR&gt;
      -&lt;BR&gt;
      8038EKV&lt;BR&gt;
      -&lt;BR&gt;
      8038EKX&lt;BR&gt;
      -&lt;BR&gt;
      -&lt;BR&gt;
      8038EKP&lt;BR&gt;
      8038EKZ&lt;BR&gt;
      8038EKW&lt;BR&gt;
      -&lt;BR&gt;&lt;/FONT&gt;
    &lt;/TD&gt;
    &lt;TD BGCOLOR="#cccccc" ALIGN=CENTER&gt;&lt;FONT FACE=ARIAL SIZE=3&gt;
      -&lt;BR&gt;
      -&lt;BR&gt;
      -&lt;BR&gt;
      3321H&lt;BR&gt;
      3321P&lt;BR&gt;
      3321N&lt;BR&gt;
      1102H&lt;BR&gt;
      1102P&lt;BR&gt;
      1102T&lt;BR&gt;
      RVA0911V304A&lt;BR&gt;
      -&lt;BR&gt;
      RVA0911H413A&lt;BR&gt;
      RVG0707V100A&lt;BR&gt;
      RVA0607V(H)306A&lt;BR&gt;
      RVA1214H213A&lt;BR&gt;
      -&lt;BR&gt;
      -&lt;BR&gt;
      -&lt;BR&gt;
      -&lt;BR&gt;
      -&lt;BR&gt;
      -&lt;BR&gt;
      -&lt;BR&gt;
      -&lt;BR&gt;
      -&lt;BR&gt;
      3104B&lt;BR&gt;
      3104C&lt;BR&gt;
      3104F&lt;BR&gt;
      3104H&lt;BR&gt;
      -&lt;BR&gt;
      3104M&lt;BR&gt;
      3104P&lt;BR&gt;
      3104S&lt;BR&gt;
      3104W&lt;BR&gt;
      3104X&lt;BR&gt;&lt;/FONT&gt;
    &lt;/TD&gt;
    &lt;TD BGCOLOR="#cccccc" ALIGN=CENTER&gt;&lt;FONT FACE=ARIAL SIZE=3&gt;
      EVMQ0G&lt;BR&gt;
      EVMQIG&lt;BR&gt;
      EVMQ3G&lt;BR&gt;
      EVMS0G&lt;BR&gt;
      EVMQ0G&lt;BR&gt;
      EVMG0G&lt;BR&gt;
      -&lt;BR&gt;
      -&lt;BR&gt;
      -&lt;BR&gt;
      EVMK4GA00B&lt;BR&gt;
      EVM30GA00B&lt;BR&gt;
      EVMK0GA00B&lt;BR&gt;
      EVM38GA00B&lt;BR&gt;
      EVMB6&lt;BR&gt;
      EVLQ0&lt;BR&gt;
      -&lt;BR&gt;
      EVMMSG&lt;BR&gt;
      EVMMBG&lt;BR&gt;
      EVMMAG&lt;BR&gt;
      -&lt;BR&gt;
      -&lt;BR&gt;
      EVMMCS&lt;BR&gt;
      -&lt;BR&gt;
      -&lt;BR&gt;
      -&lt;BR&gt;
      -&lt;BR&gt;
      -&lt;BR&gt;
      EVMM1&lt;BR&gt;
      -&lt;BR&gt;
      -&lt;BR&gt;
      EVMM0&lt;BR&gt;
      -&lt;BR&gt;
      -&lt;BR&gt;
      EVMM3&lt;BR&gt;&lt;/FONT&gt;
    &lt;/TD&gt;
    &lt;TD BGCOLOR="#cccccc" ALIGN=CENTER&gt;&lt;FONT FACE=ARIAL SIZE=3&gt;
      -&lt;BR&gt;
      -&lt;BR&gt;
      -&lt;BR&gt;
      62-3-1&lt;BR&gt;
      62-1-2&lt;BR&gt;
      -&lt;BR&gt;
      -&lt;BR&gt;
      -&lt;BR&gt;
      -&lt;BR&gt;
      -&lt;BR&gt;
      -&lt;BR&gt;
      -&lt;BR&gt;
      -&lt;BR&gt;
      -&lt;BR&gt;
      -&lt;BR&gt;
      -&lt;BR&gt;
      67R&lt;BR&gt;
      -&lt;BR&gt;
      67P&lt;BR&gt;
      -&lt;BR&gt;
      -&lt;BR&gt;
      -&lt;BR&gt;
      -&lt;BR&gt;
      67X&lt;BR&gt;
      63V&lt;BR&gt;
      63S&lt;BR&gt;
      63M&lt;BR&gt;
      -&lt;BR&gt;
      -&lt;BR&gt;
      63H&lt;BR&gt;
      63P&lt;BR&gt;
      -&lt;BR&gt;
      -&lt;BR&gt;
      63X&lt;BR&gt;&lt;/FONT&gt;
    &lt;/TD&gt;
    &lt;TD BGCOLOR="#cccccc" ALIGN=CENTER&gt;&lt;FONT FACE=ARIAL SIZE=3&gt;
      -&lt;BR&gt;
      -&lt;BR&gt;
      -&lt;BR&gt;
      RJ/RJR50&lt;BR&gt;
      RJ/RJR50&lt;BR&gt;
      RJ/RJR50&lt;BR&gt;
      -&lt;BR&gt;
      -&lt;BR&gt;
      -&lt;BR&gt;
      -&lt;BR&gt;
      -&lt;BR&gt;
      -&lt;BR&gt;
      -&lt;BR&gt;
      -&lt;BR&gt;
      -&lt;BR&gt;
      -&lt;BR&gt;
      -&lt;BR&gt;
      -&lt;BR&gt;
      -&lt;BR&gt;
      -&lt;BR&gt;
      -&lt;BR&gt;
      -&lt;BR&gt;
      -&lt;BR&gt;
      -&lt;BR&gt;
      -&lt;BR&gt;
      -&lt;BR&gt;
      -&lt;BR&gt;
      -&lt;BR&gt;
      -&lt;BR&gt;
      -&lt;BR&gt;
      -&lt;BR&gt;
      -&lt;BR&gt;
      -&lt;BR&gt;
      -&lt;BR&gt;&lt;/FONT&gt;
    &lt;/TD&gt;
  &lt;/TR&gt;
&lt;/TABLE&gt;
&lt;P&gt;&amp;nbsp;&lt;P&gt;
&lt;TABLE BORDER=0 CELLSPACING=1 CELLPADDING=3&gt;
  &lt;TR&gt;
    &lt;TD COLSPAN=7&gt;
      &lt;FONT color="#0000FF" SIZE=4 FACE=ARIAL&gt;&lt;B&gt;SMD TRIM-POT CROSS REFERENCE&lt;/B&gt;&lt;/FONT&gt;
      &lt;P&gt;
      &lt;FONT SIZE=4 FACE=ARIAL&gt;&lt;B&gt;MULTI-TURN&lt;/B&gt;&lt;/FONT&gt;
    &lt;/TD&gt;
  &lt;/TR&gt;
  &lt;TR&gt;
    &lt;TD&gt;
      &lt;FONT SIZE=3 FACE=ARIAL&gt;&lt;B&gt;BOURNS&lt;/B&gt;&lt;/FONT&gt;
    &lt;/TD&gt;
    &lt;TD&gt;
      &lt;FONT SIZE=3 FACE=ARIAL&gt;&lt;B&gt;BI&amp;nbsp;TECH&lt;/B&gt;&lt;/FONT&gt;
    &lt;/TD&gt;
    &lt;TD&gt;
      &lt;FONT SIZE=3 FACE=ARIAL&gt;&lt;B&gt;DALE-VISHAY&lt;/B&gt;&lt;/FONT&gt;
    &lt;/TD&gt;
    &lt;TD&gt;
      &lt;FONT SIZE=3 FACE=ARIAL&gt;&lt;B&gt;PHILIPS/MEPCO&lt;/B&gt;&lt;/FONT&gt;
    &lt;/TD&gt;
    &lt;TD&gt;
      &lt;FONT SIZE=3 FACE=ARIAL&gt;&lt;B&gt;PANASONIC&lt;/B&gt;&lt;/FONT&gt;
    &lt;/TD&gt;
    &lt;TD&gt;
      &lt;FONT SIZE=3 FACE=ARIAL&gt;&lt;B&gt;TOCOS&lt;/B&gt;&lt;/FONT&gt;
    &lt;/TD&gt;
    &lt;TD&gt;
      &lt;FONT SIZE=3 FACE=ARIAL&gt;&lt;B&gt;AUX/KYOCERA&lt;/B&gt;&lt;/FONT&gt;
    &lt;/TD&gt;
  &lt;/TR&gt;
  &lt;TR&gt;
    &lt;TD BGCOLOR="#cccccc" ALIGN=CENTER&gt;&lt;FONT FACE=ARIAL SIZE=3&gt;
      3224G&lt;BR&gt;
      3224J&lt;BR&gt;
      3224W&lt;BR&gt;
      3269P&lt;BR&gt;
      3269W&lt;BR&gt;
      3269X&lt;BR&gt;&lt;/FONT&gt;
    &lt;/TD&gt;
    &lt;TD BGCOLOR="#cccccc" ALIGN=CENTER&gt;&lt;FONT FACE=ARIAL SIZE=3&gt;
      44G&lt;BR&gt;
      44J&lt;BR&gt;
      44W&lt;BR&gt;
      84P&lt;BR&gt;
      84W&lt;BR&gt;
      84X&lt;BR&gt;&lt;/FONT&gt;
    &lt;/TD&gt;
    &lt;TD BGCOLOR="#cccccc" ALIGN=CENTER&gt;&lt;FONT FACE=ARIAL SIZE=3&gt;
      -&lt;BR&gt;
      -&lt;BR&gt;
      -&lt;BR&gt;
      ST63Z&lt;BR&gt;
      ST63Y&lt;BR&gt;
      -&lt;BR&gt;&lt;/FONT&gt;
    &lt;/TD&gt;
    &lt;TD BGCOLOR="#cccccc" ALIGN=CENTER&gt;&lt;FONT FACE=ARIAL SIZE=3&gt;
      -&lt;BR&gt;
      -&lt;BR&gt;
      -&lt;BR&gt;
      ST5P&lt;BR&gt;
      ST5W&lt;BR&gt;
      ST5X&lt;BR&gt;&lt;/FONT&gt;
    &lt;/TD&gt;
    &lt;TD BGCOLOR="#cccccc" ALIGN=CENTER&gt;&lt;FONT FACE=ARIAL SIZE=3&gt;
      -&lt;BR&gt;
      -&lt;BR&gt;
      -&lt;BR&gt;
      -&lt;BR&gt;
      -&lt;BR&gt;
      -&lt;BR&gt;&lt;/FONT&gt;
    &lt;/TD&gt;
    &lt;TD BGCOLOR="#cccccc" ALIGN=CENTER&gt;&lt;FONT FACE=ARIAL SIZE=3&gt;
      -&lt;BR&gt;
      -&lt;BR&gt;
      -&lt;BR&gt;
      -&lt;BR&gt;
      -&lt;BR&gt;
      -&lt;BR&gt;&lt;/FONT&gt;
    &lt;/TD&gt;
    &lt;TD BGCOLOR="#cccccc" ALIGN=CENTER&gt;&lt;FONT FACE=ARIAL SIZE=3&gt;
      -&lt;BR&gt;
      -&lt;BR&gt;
      -&lt;BR&gt;
      -&lt;BR&gt;
      -&lt;BR&gt;
      -&lt;BR&gt;&lt;/FONT&gt;
    &lt;/TD&gt;
  &lt;/TR&gt;
  &lt;TR&gt;
    &lt;TD COLSPAN=7&gt;&amp;nbsp;
    &lt;/TD&gt;
  &lt;/TR&gt;
  &lt;TR&gt;
    &lt;TD COLSPAN=7&gt;
      &lt;FONT SIZE=4 FACE=ARIAL&gt;&lt;B&gt;SINGLE TURN&lt;/B&gt;&lt;/FONT&gt;
    &lt;/TD&gt;
  &lt;/TR&gt;
  &lt;TR&gt;
    &lt;TD&gt;
      &lt;FONT SIZE=3 FACE=ARIAL&gt;&lt;B&gt;BOURNS&lt;/B&gt;&lt;/FONT&gt;
    &lt;/TD&gt;
    &lt;TD&gt;
      &lt;FONT SIZE=3 FACE=ARIAL&gt;&lt;B&gt;BI&amp;nbsp;TECH&lt;/B&gt;&lt;/FONT&gt;
    &lt;/TD&gt;
    &lt;TD&gt;
      &lt;FONT SIZE=3 FACE=ARIAL&gt;&lt;B&gt;DALE-VISHAY&lt;/B&gt;&lt;/FONT&gt;
    &lt;/TD&gt;
    &lt;TD&gt;
      &lt;FONT SIZE=3 FACE=ARIAL&gt;&lt;B&gt;PHILIPS/MEPCO&lt;/B&gt;&lt;/FONT&gt;
    &lt;/TD&gt;
    &lt;TD&gt;
      &lt;FONT SIZE=3 FACE=ARIAL&gt;&lt;B&gt;PANASONIC&lt;/B&gt;&lt;/FONT&gt;
    &lt;/TD&gt;
    &lt;TD&gt;
      &lt;FONT SIZE=3 FACE=ARIAL&gt;&lt;B&gt;TOCOS&lt;/B&gt;&lt;/FONT&gt;
    &lt;/TD&gt;
    &lt;TD&gt;
      &lt;FONT SIZE=3 FACE=ARIAL&gt;&lt;B&gt;AUX/KYOCERA&lt;/B&gt;&lt;/FONT&gt;
    &lt;/TD&gt;
  &lt;/TR&gt;
  &lt;TR&gt;
    &lt;TD BGCOLOR="#cccccc" ALIGN=CENTER&gt;&lt;FONT FACE=ARIAL SIZE=3&gt;
      3314G&lt;BR&gt;
      3314J&lt;BR&gt;
      3364A/B&lt;BR&gt;
      3364C/D&lt;BR&gt;
      3364W/X&lt;BR&gt;
      3313G&lt;BR&gt;
      3313J&lt;BR&gt;&lt;/FONT&gt;
    &lt;/TD&gt;
    &lt;TD BGCOLOR="#cccccc" ALIGN=CENTER&gt;&lt;FONT FACE=ARIAL SIZE=3&gt;
      23B&lt;BR&gt;
      23A&lt;BR&gt;
      21X&lt;BR&gt;
      21W&lt;BR&gt;
      -&lt;BR&gt;
      22B&lt;BR&gt;
      22A&lt;BR&gt;&lt;/FONT&gt;
    &lt;/TD&gt;
    &lt;TD BGCOLOR="#cccccc" ALIGN=CENTER&gt;&lt;FONT FACE=ARIAL SIZE=3&gt;
      ST5YL/ST53YL&lt;BR&gt;
      ST5YJ/5T53YJ&lt;BR&gt;
      ST-23A&lt;BR&gt;
      ST-22B&lt;BR&gt;
      ST-22&lt;BR&gt;
      -&lt;BR&gt;
      -&lt;BR&gt;&lt;/FONT&gt;
    &lt;/TD&gt;
    &lt;TD BGCOLOR="#cccccc" ALIGN=CENTER&gt;&lt;FONT FACE=ARIAL SIZE=3&gt;
      ST-4B&lt;BR&gt;
      ST-4A&lt;BR&gt;
      -&lt;BR&gt;
      -&lt;BR&gt;
      -&lt;BR&gt;
      ST-3B&lt;BR&gt;
      ST-3A&lt;BR&gt;&lt;/FONT&gt;
    &lt;/TD&gt;
    &lt;TD BGCOLOR="#cccccc" ALIGN=CENTER&gt;&lt;FONT FACE=ARIAL SIZE=3&gt;
      -&lt;BR&gt;
      EVM-6YS&lt;BR&gt;
      EVM-1E&lt;BR&gt;
      EVM-1G&lt;BR&gt;
      EVM-1D&lt;BR&gt;
      -&lt;BR&gt;
      -&lt;BR&gt;&lt;/FONT&gt;
    &lt;/TD&gt;
    &lt;TD BGCOLOR="#cccccc" ALIGN=CENTER&gt;&lt;FONT FACE=ARIAL SIZE=3&gt;
      G4B&lt;BR&gt;
      G4A&lt;BR&gt;
      TR04-3S1&lt;BR&gt;
      TRG04-2S1&lt;BR&gt;
      -&lt;BR&gt;
      -&lt;BR&gt;
      -&lt;BR&gt;&lt;/FONT&gt;
    &lt;/TD&gt;
    &lt;TD BGCOLOR="#cccccc" ALIGN=CENTER&gt;&lt;FONT FACE=ARIAL SIZE=3&gt;
      -&lt;BR&gt;
      -&lt;BR&gt;
      DVR-43A&lt;BR&gt;
      CVR-42C&lt;BR&gt;
      CVR-42A/C&lt;BR&gt;
      -&lt;BR&gt;
      -&lt;BR&gt;&lt;/FONT&gt;
    &lt;/TD&gt;
  &lt;/TR&gt;
&lt;/TABLE&gt;
&lt;P&gt;
&lt;FONT SIZE=4 FACE=ARIAL&gt;&lt;B&gt;ALT =&amp;nbsp;ALTERNATE&lt;/B&gt;&lt;/FONT&gt;
&lt;P&gt;

&amp;nbsp;
&lt;P&gt;
&lt;/td&gt;
&lt;/tr&gt;
&lt;/table&gt;</description>
<packages>
<package name="C0805" urn="urn:adsk.eagle:footprint:23124/1" library_version="11">
<description>&lt;b&gt;CAPACITOR&lt;/b&gt;&lt;p&gt;</description>
<wire x1="-1.973" y1="0.983" x2="1.973" y2="0.983" width="0.0508" layer="39"/>
<wire x1="1.973" y1="-0.983" x2="-1.973" y2="-0.983" width="0.0508" layer="39"/>
<wire x1="-1.973" y1="-0.983" x2="-1.973" y2="0.983" width="0.0508" layer="39"/>
<wire x1="-0.381" y1="0.66" x2="0.381" y2="0.66" width="0.1016" layer="51"/>
<wire x1="-0.356" y1="-0.66" x2="0.381" y2="-0.66" width="0.1016" layer="51"/>
<wire x1="1.973" y1="0.983" x2="1.973" y2="-0.983" width="0.0508" layer="39"/>
<smd name="1" x="-0.95" y="0" dx="1.3" dy="1.5" layer="1"/>
<smd name="2" x="0.95" y="0" dx="1.3" dy="1.5" layer="1"/>
<text x="-1.27" y="1.27" size="1.27" layer="25">&gt;NAME</text>
<text x="-1.27" y="-2.54" size="1.27" layer="27">&gt;VALUE</text>
<rectangle x1="-1.0922" y1="-0.7239" x2="-0.3421" y2="0.7262" layer="51"/>
<rectangle x1="0.3556" y1="-0.7239" x2="1.1057" y2="0.7262" layer="51"/>
<rectangle x1="-0.1001" y1="-0.4001" x2="0.1001" y2="0.4001" layer="35"/>
</package>
<package name="R0603" urn="urn:adsk.eagle:footprint:23044/1" library_version="11">
<description>&lt;b&gt;RESISTOR&lt;/b&gt;</description>
<wire x1="-0.432" y1="-0.356" x2="0.432" y2="-0.356" width="0.1524" layer="51"/>
<wire x1="0.432" y1="0.356" x2="-0.432" y2="0.356" width="0.1524" layer="51"/>
<wire x1="-1.473" y1="0.983" x2="1.473" y2="0.983" width="0.0508" layer="39"/>
<wire x1="1.473" y1="0.983" x2="1.473" y2="-0.983" width="0.0508" layer="39"/>
<wire x1="1.473" y1="-0.983" x2="-1.473" y2="-0.983" width="0.0508" layer="39"/>
<wire x1="-1.473" y1="-0.983" x2="-1.473" y2="0.983" width="0.0508" layer="39"/>
<smd name="1" x="-0.85" y="0" dx="1" dy="1.1" layer="1"/>
<smd name="2" x="0.85" y="0" dx="1" dy="1.1" layer="1"/>
<text x="-0.635" y="0.635" size="1.27" layer="25">&gt;NAME</text>
<text x="-0.635" y="-1.905" size="1.27" layer="27">&gt;VALUE</text>
<rectangle x1="0.4318" y1="-0.4318" x2="0.8382" y2="0.4318" layer="51"/>
<rectangle x1="-0.8382" y1="-0.4318" x2="-0.4318" y2="0.4318" layer="51"/>
<rectangle x1="-0.1999" y1="-0.4001" x2="0.1999" y2="0.4001" layer="35"/>
</package>
</packages>
<packages3d>
<package3d name="C0805" urn="urn:adsk.eagle:package:23617/2" type="model" library_version="11">
<description>CAPACITOR</description>
<packageinstances>
<packageinstance name="C0805"/>
</packageinstances>
</package3d>
<package3d name="R0603" urn="urn:adsk.eagle:package:23555/3" type="model" library_version="11">
<description>RESISTOR</description>
<packageinstances>
<packageinstance name="R0603"/>
</packageinstances>
</package3d>
</packages3d>
</library>
<library name="SIP32431DR3">
<packages>
<package name="SC-70-6">
<circle x="-0.65" y="-0.25" radius="0.15" width="0" layer="21"/>
<wire x1="-1.1" y1="0.6" x2="1.1" y2="0.6" width="0.2032" layer="51"/>
<wire x1="1.1" y1="0.6" x2="1.1" y2="-0.6" width="0.2032" layer="21"/>
<wire x1="1.1" y1="-0.6" x2="-1.1" y2="-0.6" width="0.2032" layer="51"/>
<wire x1="-1.1" y1="-0.6" x2="-1.1" y2="0.6" width="0.2032" layer="21"/>
<rectangle x1="-0.8" y1="-1.1" x2="-0.5" y2="-0.6" layer="51"/>
<rectangle x1="-0.15" y1="-1.1" x2="0.15" y2="-0.6" layer="51"/>
<rectangle x1="0.5" y1="-1.1" x2="0.8" y2="-0.6" layer="51"/>
<rectangle x1="0.5" y1="0.6" x2="0.8" y2="1.1" layer="51"/>
<rectangle x1="-0.15" y1="0.6" x2="0.15" y2="1.1" layer="51"/>
<rectangle x1="-0.8" y1="0.6" x2="-0.5" y2="1.1" layer="51"/>
<smd name="1" x="-0.65" y="-0.95" dx="0.4" dy="0.6" layer="1"/>
<smd name="2" x="0" y="-0.95" dx="0.4" dy="0.6" layer="1"/>
<smd name="3" x="0.65" y="-0.95" dx="0.4" dy="0.6" layer="1"/>
<smd name="4" x="0.65" y="0.95" dx="0.4" dy="0.6" layer="1"/>
<smd name="5" x="0" y="0.95" dx="0.4" dy="0.6" layer="1"/>
<smd name="6" x="-0.65" y="0.95" dx="0.4" dy="0.6" layer="1"/>
<text x="-1.27" y="1.4288" size="1.016" layer="25" ratio="18">&gt;NAME</text>
<text x="-1.27" y="-2.2225" size="0.8128" layer="27" ratio="10">&gt;VALUE</text>
</package>
</packages>
</library>
<library name="rcl">
<description>&lt;b&gt;Resistors, Capacitors, Inductors&lt;/b&gt;&lt;p&gt;
Based on the previous libraries:
&lt;ul&gt;
&lt;li&gt;r.lbr
&lt;li&gt;cap.lbr 
&lt;li&gt;cap-fe.lbr
&lt;li&gt;captant.lbr
&lt;li&gt;polcap.lbr
&lt;li&gt;ipc-smd.lbr
&lt;/ul&gt;
All SMD packages are defined according to the IPC specifications and  CECC&lt;p&gt;
&lt;author&gt;Created by librarian@cadsoft.de&lt;/author&gt;&lt;p&gt;
&lt;p&gt;
for Electrolyt Capacitors see also :&lt;p&gt;
www.bccomponents.com &lt;p&gt;
www.panasonic.com&lt;p&gt;
www.kemet.com&lt;p&gt;
http://www.secc.co.jp/pdf/os_e/2004/e_os_all.pdf &lt;b&gt;(SANYO)&lt;/b&gt;
&lt;p&gt;
for trimmer refence see : &lt;u&gt;www.electrospec-inc.com/cross_references/trimpotcrossref.asp&lt;/u&gt;&lt;p&gt;

&lt;table border=0 cellspacing=0 cellpadding=0 width="100%" cellpaddding=0&gt;
&lt;tr valign="top"&gt;

&lt;! &lt;td width="10"&gt;&amp;nbsp;&lt;/td&gt;
&lt;td width="90%"&gt;

&lt;b&gt;&lt;font color="#0000FF" size="4"&gt;TRIM-POT CROSS REFERENCE&lt;/font&gt;&lt;/b&gt;
&lt;P&gt;
&lt;TABLE BORDER=0 CELLSPACING=1 CELLPADDING=2&gt;
  &lt;TR&gt;
    &lt;TD COLSPAN=8&gt;
      &lt;FONT SIZE=3 FACE=ARIAL&gt;&lt;B&gt;RECTANGULAR MULTI-TURN&lt;/B&gt;&lt;/FONT&gt;
    &lt;/TD&gt;
  &lt;/TR&gt;
  &lt;TR&gt;
    &lt;TD ALIGN=CENTER&gt;
      &lt;B&gt;
      &lt;FONT SIZE=3 FACE=ARIAL color="#FF0000"&gt;BOURNS&lt;/FONT&gt;
      &lt;/B&gt;
    &lt;/TD&gt;
    &lt;TD ALIGN=CENTER&gt;
      &lt;B&gt;
      &lt;FONT SIZE=3 FACE=ARIAL color="#FF0000"&gt;BI&amp;nbsp;TECH&lt;/FONT&gt;
      &lt;/B&gt;
    &lt;/TD&gt;
    &lt;TD ALIGN=CENTER&gt;
      &lt;B&gt;
      &lt;FONT SIZE=3 FACE=ARIAL color="#FF0000"&gt;DALE-VISHAY&lt;/FONT&gt;
      &lt;/B&gt;
    &lt;/TD&gt;
    &lt;TD ALIGN=CENTER&gt;
      &lt;B&gt;
      &lt;FONT SIZE=3 FACE=ARIAL color="#FF0000"&gt;PHILIPS/MEPCO&lt;/FONT&gt;
      &lt;/B&gt;
    &lt;/TD&gt;
    &lt;TD ALIGN=CENTER&gt;
      &lt;B&gt;
      &lt;FONT SIZE=3 FACE=ARIAL color="#FF0000"&gt;MURATA&lt;/FONT&gt;
      &lt;/B&gt;
    &lt;/TD&gt;
    &lt;TD ALIGN=CENTER&gt;
      &lt;B&gt;
      &lt;FONT SIZE=3 FACE=ARIAL color="#FF0000"&gt;PANASONIC&lt;/FONT&gt;
      &lt;/B&gt;
    &lt;/TD&gt;
    &lt;TD ALIGN=CENTER&gt;
      &lt;B&gt;
      &lt;FONT SIZE=3 FACE=ARIAL color="#FF0000"&gt;SPECTROL&lt;/FONT&gt;
      &lt;/B&gt;
    &lt;/TD&gt;
    &lt;TD ALIGN=CENTER&gt;
      &lt;B&gt;
      &lt;FONT SIZE=3 FACE=ARIAL color="#FF0000"&gt;MILSPEC&lt;/FONT&gt;
      &lt;/B&gt;
    &lt;/TD&gt;&lt;TD&gt;&amp;nbsp;&lt;/TD&gt;
  &lt;/TR&gt;
  &lt;TR&gt;
    &lt;TD BGCOLOR="#cccccc" ALIGN=CENTER&gt;&lt;FONT FACE=ARIAL SIZE=3 &gt;
      3005P&lt;BR&gt;
      3006P&lt;BR&gt;
      3006W&lt;BR&gt;
      3006Y&lt;BR&gt;
      3009P&lt;BR&gt;
      3009W&lt;BR&gt;
      3009Y&lt;BR&gt;
      3057J&lt;BR&gt;
      3057L&lt;BR&gt;
      3057P&lt;BR&gt;
      3057Y&lt;BR&gt;
      3059J&lt;BR&gt;
      3059L&lt;BR&gt;
      3059P&lt;BR&gt;
      3059Y&lt;BR&gt;&lt;/FONT&gt;
    &lt;/TD&gt;
    &lt;TD BGCOLOR="#cccccc" ALIGN=CENTER&gt;&lt;FONT FACE=ARIAL SIZE=3&gt;
      -&lt;BR&gt;
      89P&lt;BR&gt;
      89W&lt;BR&gt;
      89X&lt;BR&gt;
      89PH&lt;BR&gt;
      76P&lt;BR&gt;
      89XH&lt;BR&gt;
      78SLT&lt;BR&gt;
      78L&amp;nbsp;ALT&lt;BR&gt;
      56P&amp;nbsp;ALT&lt;BR&gt;
      78P&amp;nbsp;ALT&lt;BR&gt;
      T8S&lt;BR&gt;
      78L&lt;BR&gt;
      56P&lt;BR&gt;
      78P&lt;BR&gt;&lt;/FONT&gt;
    &lt;/TD&gt;
    &lt;TD BGCOLOR="#cccccc" ALIGN=CENTER&gt;&lt;FONT FACE=ARIAL SIZE=3&gt;
      -&lt;BR&gt;
      T18/784&lt;BR&gt;
      783&lt;BR&gt;
      781&lt;BR&gt;
      -&lt;BR&gt;
      -&lt;BR&gt;
      -&lt;BR&gt;
      2199&lt;BR&gt;
      1697/1897&lt;BR&gt;
      1680/1880&lt;BR&gt;
      2187&lt;BR&gt;
      -&lt;BR&gt;
      -&lt;BR&gt;
      -&lt;BR&gt;
      -&lt;BR&gt;&lt;/FONT&gt;
    &lt;/TD&gt;
    &lt;TD BGCOLOR="#cccccc" ALIGN=CENTER&gt;&lt;FONT FACE=ARIAL SIZE=3&gt;
      -&lt;BR&gt;
      8035EKP/CT20/RJ-20P&lt;BR&gt;
      -&lt;BR&gt;
      RJ-20X&lt;BR&gt;
      -&lt;BR&gt;
      -&lt;BR&gt;
      -&lt;BR&gt;
      1211L&lt;BR&gt;
      8012EKQ&amp;nbsp;ALT&lt;BR&gt;
      8012EKR&amp;nbsp;ALT&lt;BR&gt;
      1211P&lt;BR&gt;
      8012EKJ&lt;BR&gt;
      8012EKL&lt;BR&gt;
      8012EKQ&lt;BR&gt;
      8012EKR&lt;BR&gt;&lt;/FONT&gt;
    &lt;/TD&gt;
    &lt;TD BGCOLOR="#cccccc" ALIGN=CENTER&gt;&lt;FONT FACE=ARIAL SIZE=3&gt;
      -&lt;BR&gt;
      2101P&lt;BR&gt;
      2101W&lt;BR&gt;
      2101Y&lt;BR&gt;
      -&lt;BR&gt;
      -&lt;BR&gt;
      -&lt;BR&gt;
      -&lt;BR&gt;
      -&lt;BR&gt;
      -&lt;BR&gt;
      -&lt;BR&gt;
      -&lt;BR&gt;
      2102L&lt;BR&gt;
      2102S&lt;BR&gt;
      2102Y&lt;BR&gt;&lt;/FONT&gt;
    &lt;/TD&gt;
    &lt;TD BGCOLOR="#cccccc" ALIGN=CENTER&gt;&lt;FONT FACE=ARIAL SIZE=3&gt;
      -&lt;BR&gt;
      EVMCOG&lt;BR&gt;
      -&lt;BR&gt;
      -&lt;BR&gt;
      -&lt;BR&gt;
      -&lt;BR&gt;
      -&lt;BR&gt;
      -&lt;BR&gt;
      -&lt;BR&gt;
      -&lt;BR&gt;
      -&lt;BR&gt;
      -&lt;BR&gt;
      -&lt;BR&gt;
      -&lt;BR&gt;
      -&lt;BR&gt;&lt;/FONT&gt;
    &lt;/TD&gt;
    &lt;TD BGCOLOR="#cccccc" ALIGN=CENTER&gt;&lt;FONT FACE=ARIAL SIZE=3&gt;
      -&lt;BR&gt;
      43P&lt;BR&gt;
      43W&lt;BR&gt;
      43Y&lt;BR&gt;
      -&lt;BR&gt;
      -&lt;BR&gt;
      -&lt;BR&gt;
      -&lt;BR&gt;
      40L&lt;BR&gt;
      40P&lt;BR&gt;
      40Y&lt;BR&gt;
      70Y-T602&lt;BR&gt;
      70L&lt;BR&gt;
      70P&lt;BR&gt;
      70Y&lt;BR&gt;&lt;/FONT&gt;
    &lt;/TD&gt;
    &lt;TD BGCOLOR="#cccccc" ALIGN=CENTER&gt;&lt;FONT FACE=ARIAL SIZE=3&gt;
      -&lt;BR&gt;
      -&lt;BR&gt;
      -&lt;BR&gt;
      -&lt;BR&gt;
      -&lt;BR&gt;
      -&lt;BR&gt;
      -&lt;BR&gt;
      -&lt;BR&gt;
      RT/RTR12&lt;BR&gt;
      RT/RTR12&lt;BR&gt;
      RT/RTR12&lt;BR&gt;
      -&lt;BR&gt;
      RJ/RJR12&lt;BR&gt;
      RJ/RJR12&lt;BR&gt;
      RJ/RJR12&lt;BR&gt;&lt;/FONT&gt;
    &lt;/TD&gt;
  &lt;/TR&gt;
  &lt;TR&gt;
    &lt;TD COLSPAN=8&gt;&amp;nbsp;
    &lt;/TD&gt;
  &lt;/TR&gt;
  &lt;TR&gt;
    &lt;TD COLSPAN=8&gt;
      &lt;FONT SIZE=4 FACE=ARIAL&gt;&lt;B&gt;SQUARE MULTI-TURN&lt;/B&gt;&lt;/FONT&gt;
    &lt;/TD&gt;
  &lt;/TR&gt;
  &lt;TR&gt;
   &lt;TD ALIGN=CENTER&gt;
      &lt;FONT SIZE=3 FACE=ARIAL&gt;&lt;B&gt;BOURN&lt;/B&gt;&lt;/FONT&gt;
    &lt;/TD&gt;
    &lt;TD ALIGN=CENTER&gt;
      &lt;FONT SIZE=3 FACE=ARIAL&gt;&lt;B&gt;BI&amp;nbsp;TECH&lt;/B&gt;&lt;/FONT&gt;
    &lt;/TD&gt;
    &lt;TD ALIGN=CENTER&gt;
      &lt;FONT SIZE=3 FACE=ARIAL&gt;&lt;B&gt;DALE-VISHAY&lt;/B&gt;&lt;/FONT&gt;
    &lt;/TD&gt;
    &lt;TD ALIGN=CENTER&gt;
      &lt;FONT SIZE=3 FACE=ARIAL&gt;&lt;B&gt;PHILIPS/MEPCO&lt;/B&gt;&lt;/FONT&gt;
    &lt;/TD&gt;
    &lt;TD ALIGN=CENTER&gt;
      &lt;FONT SIZE=3 FACE=ARIAL&gt;&lt;B&gt;MURATA&lt;/B&gt;&lt;/FONT&gt;
    &lt;/TD&gt;
    &lt;TD ALIGN=CENTER&gt;
      &lt;FONT SIZE=3 FACE=ARIAL&gt;&lt;B&gt;PANASONIC&lt;/B&gt;&lt;/FONT&gt;
    &lt;/TD&gt;
    &lt;TD ALIGN=CENTER&gt;
      &lt;FONT SIZE=3 FACE=ARIAL&gt;&lt;B&gt;SPECTROL&lt;/B&gt;&lt;/FONT&gt;
    &lt;/TD&gt;
    &lt;TD ALIGN=CENTER&gt;
      &lt;FONT SIZE=3 FACE=ARIAL&gt;&lt;B&gt;MILSPEC&lt;/B&gt;&lt;/FONT&gt;
    &lt;/TD&gt;
  &lt;/TR&gt;
  &lt;TR&gt;
    &lt;TD BGCOLOR="#cccccc" ALIGN=CENTER&gt;&lt;FONT FACE=ARIAL SIZE=3&gt;
      3250L&lt;BR&gt;
      3250P&lt;BR&gt;
      3250W&lt;BR&gt;
      3250X&lt;BR&gt;
      3252P&lt;BR&gt;
      3252W&lt;BR&gt;
      3252X&lt;BR&gt;
      3260P&lt;BR&gt;
      3260W&lt;BR&gt;
      3260X&lt;BR&gt;
      3262P&lt;BR&gt;
      3262W&lt;BR&gt;
      3262X&lt;BR&gt;
      3266P&lt;BR&gt;
      3266W&lt;BR&gt;
      3266X&lt;BR&gt;
      3290H&lt;BR&gt;
      3290P&lt;BR&gt;
      3290W&lt;BR&gt;
      3292P&lt;BR&gt;
      3292W&lt;BR&gt;
      3292X&lt;BR&gt;
      3296P&lt;BR&gt;
      3296W&lt;BR&gt;
      3296X&lt;BR&gt;
      3296Y&lt;BR&gt;
      3296Z&lt;BR&gt;
      3299P&lt;BR&gt;
      3299W&lt;BR&gt;
      3299X&lt;BR&gt;
      3299Y&lt;BR&gt;
      3299Z&lt;BR&gt;&lt;/FONT&gt;
    &lt;/TD&gt;
    &lt;TD BGCOLOR="#cccccc" ALIGN=CENTER&gt;&lt;FONT FACE=ARIAL SIZE=3&gt;
      -&lt;BR&gt;
      66P&amp;nbsp;ALT&lt;BR&gt;
      66W&amp;nbsp;ALT&lt;BR&gt;
      66X&amp;nbsp;ALT&lt;BR&gt;
      66P&amp;nbsp;ALT&lt;BR&gt;
      66W&amp;nbsp;ALT&lt;BR&gt;
      66X&amp;nbsp;ALT&lt;BR&gt;
      -&lt;BR&gt;
      64W&amp;nbsp;ALT&lt;BR&gt;
      -&lt;BR&gt;
      64P&amp;nbsp;ALT&lt;BR&gt;
      64W&amp;nbsp;ALT&lt;BR&gt;
      64X&amp;nbsp;ALT&lt;BR&gt;
      64P&lt;BR&gt;
      64W&lt;BR&gt;
      64X&lt;BR&gt;
      66X&amp;nbsp;ALT&lt;BR&gt;
      66P&amp;nbsp;ALT&lt;BR&gt;
      66W&amp;nbsp;ALT&lt;BR&gt;
      66P&lt;BR&gt;
      66W&lt;BR&gt;
      66X&lt;BR&gt;
      67P&lt;BR&gt;
      67W&lt;BR&gt;
      67X&lt;BR&gt;
      67Y&lt;BR&gt;
      67Z&lt;BR&gt;
      68P&lt;BR&gt;
      68W&lt;BR&gt;
      68X&lt;BR&gt;
      67Y&amp;nbsp;ALT&lt;BR&gt;
      67Z&amp;nbsp;ALT&lt;BR&gt;&lt;/FONT&gt;
    &lt;/TD&gt;
    &lt;TD BGCOLOR="#cccccc" ALIGN=CENTER&gt;&lt;FONT FACE=ARIAL SIZE=3&gt;
      5050&lt;BR&gt;
      5091&lt;BR&gt;
      5080&lt;BR&gt;
      5087&lt;BR&gt;
      -&lt;BR&gt;
      -&lt;BR&gt;
      -&lt;BR&gt;
      -&lt;BR&gt;
      -&lt;BR&gt;
      -&lt;BR&gt;
      -&lt;BR&gt;
      T63YB&lt;BR&gt;
      T63XB&lt;BR&gt;
      -&lt;BR&gt;
      -&lt;BR&gt;
      -&lt;BR&gt;
      5887&lt;BR&gt;
      5891&lt;BR&gt;
      5880&lt;BR&gt;
      -&lt;BR&gt;
      -&lt;BR&gt;
      -&lt;BR&gt;
      T93Z&lt;BR&gt;
      T93YA&lt;BR&gt;
      T93XA&lt;BR&gt;
      T93YB&lt;BR&gt;
      T93XB&lt;BR&gt;
      -&lt;BR&gt;
      -&lt;BR&gt;
      -&lt;BR&gt;
      -&lt;BR&gt;
      -&lt;BR&gt;&lt;/FONT&gt;
    &lt;/TD&gt;
    &lt;TD BGCOLOR="#cccccc" ALIGN=CENTER&gt;&lt;FONT FACE=ARIAL SIZE=3&gt;
      -&lt;BR&gt;
      -&lt;BR&gt;
      -&lt;BR&gt;
      -&lt;BR&gt;
      -&lt;BR&gt;
      -&lt;BR&gt;
      -&lt;BR&gt;
      -&lt;BR&gt;
      -&lt;BR&gt;
      -&lt;BR&gt;
      8026EKP&lt;BR&gt;
      8026EKW&lt;BR&gt;
      8026EKM&lt;BR&gt;
      8026EKP&lt;BR&gt;
      8026EKB&lt;BR&gt;
      8026EKM&lt;BR&gt;
      1309X&lt;BR&gt;
      1309P&lt;BR&gt;
      1309W&lt;BR&gt;
      8024EKP&lt;BR&gt;
      8024EKW&lt;BR&gt;
      8024EKN&lt;BR&gt;
      RJ-9P/CT9P&lt;BR&gt;
      RJ-9W&lt;BR&gt;
      RJ-9X&lt;BR&gt;
      -&lt;BR&gt;
      -&lt;BR&gt;
      -&lt;BR&gt;
      -&lt;BR&gt;
      -&lt;BR&gt;
      -&lt;BR&gt;
      -&lt;BR&gt;&lt;/FONT&gt;
    &lt;/TD&gt;
    &lt;TD BGCOLOR="#cccccc" ALIGN=CENTER&gt;&lt;FONT FACE=ARIAL SIZE=3&gt;
      -&lt;BR&gt;
      -&lt;BR&gt;
      -&lt;BR&gt;
      -&lt;BR&gt;
      -&lt;BR&gt;
      -&lt;BR&gt;
      -&lt;BR&gt;
      -&lt;BR&gt;
      -&lt;BR&gt;
      -&lt;BR&gt;
      3103P&lt;BR&gt;
      3103Y&lt;BR&gt;
      3103Z&lt;BR&gt;
      3103P&lt;BR&gt;
      3103Y&lt;BR&gt;
      3103Z&lt;BR&gt;
      -&lt;BR&gt;
      -&lt;BR&gt;
      -&lt;BR&gt;
      -&lt;BR&gt;
      -&lt;BR&gt;
      -&lt;BR&gt;
      3105P/3106P&lt;BR&gt;
      3105W/3106W&lt;BR&gt;
      3105X/3106X&lt;BR&gt;
      3105Y/3106Y&lt;BR&gt;
      3105Z/3105Z&lt;BR&gt;
      3102P&lt;BR&gt;
      3102W&lt;BR&gt;
      3102X&lt;BR&gt;
      3102Y&lt;BR&gt;
      3102Z&lt;BR&gt;&lt;/FONT&gt;
    &lt;/TD&gt;
    &lt;TD BGCOLOR="#cccccc" ALIGN=CENTER&gt;&lt;FONT FACE=ARIAL SIZE=3&gt;
      -&lt;BR&gt;
      -&lt;BR&gt;
      -&lt;BR&gt;
      -&lt;BR&gt;
      -&lt;BR&gt;
      -&lt;BR&gt;
      -&lt;BR&gt;
      -&lt;BR&gt;
      -&lt;BR&gt;
      -&lt;BR&gt;
      -&lt;BR&gt;
      -&lt;BR&gt;
      -&lt;BR&gt;
      -&lt;BR&gt;
      -&lt;BR&gt;
      -&lt;BR&gt;
      -&lt;BR&gt;
      -&lt;BR&gt;
      -&lt;BR&gt;
      -&lt;BR&gt;
      -&lt;BR&gt;
      -&lt;BR&gt;
      EVMCBG&lt;BR&gt;
      EVMCCG&lt;BR&gt;
      -&lt;BR&gt;
      -&lt;BR&gt;
      -&lt;BR&gt;
      -&lt;BR&gt;
      -&lt;BR&gt;
      -&lt;BR&gt;
      -&lt;BR&gt;
      -&lt;BR&gt;&lt;/FONT&gt;
    &lt;/TD&gt;
    &lt;TD BGCOLOR="#cccccc" ALIGN=CENTER&gt;&lt;FONT FACE=ARIAL SIZE=3&gt;
      55-1-X&lt;BR&gt;
      55-4-X&lt;BR&gt;
      55-3-X&lt;BR&gt;
      55-2-X&lt;BR&gt;
      -&lt;BR&gt;
      -&lt;BR&gt;
      -&lt;BR&gt;
      -&lt;BR&gt;
      -&lt;BR&gt;
      -&lt;BR&gt;
      -&lt;BR&gt;
      -&lt;BR&gt;
      -&lt;BR&gt;
      -&lt;BR&gt;
      -&lt;BR&gt;
      -&lt;BR&gt;
      50-2-X&lt;BR&gt;
      50-4-X&lt;BR&gt;
      50-3-X&lt;BR&gt;
      -&lt;BR&gt;
      -&lt;BR&gt;
      -&lt;BR&gt;
      64P&lt;BR&gt;
      64W&lt;BR&gt;
      64X&lt;BR&gt;
      64Y&lt;BR&gt;
      64Z&lt;BR&gt;
      -&lt;BR&gt;
      -&lt;BR&gt;
      -&lt;BR&gt;
      -&lt;BR&gt;
      -&lt;BR&gt;&lt;/FONT&gt;
    &lt;/TD&gt;
    &lt;TD BGCOLOR="#cccccc" ALIGN=CENTER&gt;&lt;FONT FACE=ARIAL SIZE=3&gt;
      RT/RTR22&lt;BR&gt;
      RT/RTR22&lt;BR&gt;
      RT/RTR22&lt;BR&gt;
      RT/RTR22&lt;BR&gt;
      RJ/RJR22&lt;BR&gt;
      RJ/RJR22&lt;BR&gt;
      RJ/RJR22&lt;BR&gt;
      RT/RTR26&lt;BR&gt;
      RT/RTR26&lt;BR&gt;
      RT/RTR26&lt;BR&gt;
      RJ/RJR26&lt;BR&gt;
      RJ/RJR26&lt;BR&gt;
      RJ/RJR26&lt;BR&gt;
      RJ/RJR26&lt;BR&gt;
      RJ/RJR26&lt;BR&gt;
      RJ/RJR26&lt;BR&gt;
      RT/RTR24&lt;BR&gt;
      RT/RTR24&lt;BR&gt;
      RT/RTR24&lt;BR&gt;
      RJ/RJR24&lt;BR&gt;
      RJ/RJR24&lt;BR&gt;
      RJ/RJR24&lt;BR&gt;
      RJ/RJR24&lt;BR&gt;
      RJ/RJR24&lt;BR&gt;
      RJ/RJR24&lt;BR&gt;
      -&lt;BR&gt;
      -&lt;BR&gt;
      -&lt;BR&gt;
      -&lt;BR&gt;
      -&lt;BR&gt;
      -&lt;BR&gt;
      -&lt;BR&gt;&lt;/FONT&gt;
    &lt;/TD&gt;
  &lt;/TR&gt;
  &lt;TR&gt;
    &lt;TD COLSPAN=8&gt;&amp;nbsp;
    &lt;/TD&gt;
  &lt;/TR&gt;
  &lt;TR&gt;
    &lt;TD COLSPAN=8&gt;
      &lt;FONT SIZE=4 FACE=ARIAL&gt;&lt;B&gt;SINGLE TURN&lt;/B&gt;&lt;/FONT&gt;
    &lt;/TD&gt;
  &lt;/TR&gt;
  &lt;TR&gt;
    &lt;TD ALIGN=CENTER&gt;
      &lt;FONT SIZE=3 FACE=ARIAL&gt;&lt;B&gt;BOURN&lt;/B&gt;&lt;/FONT&gt;
    &lt;/TD&gt;
    &lt;TD ALIGN=CENTER&gt;
      &lt;FONT SIZE=3 FACE=ARIAL&gt;&lt;B&gt;BI&amp;nbsp;TECH&lt;/B&gt;&lt;/FONT&gt;
    &lt;/TD&gt;
    &lt;TD ALIGN=CENTER&gt;
      &lt;FONT SIZE=3 FACE=ARIAL&gt;&lt;B&gt;DALE-VISHAY&lt;/B&gt;&lt;/FONT&gt;
    &lt;/TD&gt;
    &lt;TD ALIGN=CENTER&gt;
      &lt;FONT SIZE=3 FACE=ARIAL&gt;&lt;B&gt;PHILIPS/MEPCO&lt;/B&gt;&lt;/FONT&gt;
    &lt;/TD&gt;
    &lt;TD ALIGN=CENTER&gt;
      &lt;FONT SIZE=3 FACE=ARIAL&gt;&lt;B&gt;MURATA&lt;/B&gt;&lt;/FONT&gt;
    &lt;/TD&gt;
    &lt;TD ALIGN=CENTER&gt;
      &lt;FONT SIZE=3 FACE=ARIAL&gt;&lt;B&gt;PANASONIC&lt;/B&gt;&lt;/FONT&gt;
    &lt;/TD&gt;
    &lt;TD ALIGN=CENTER&gt;
      &lt;FONT SIZE=3 FACE=ARIAL&gt;&lt;B&gt;SPECTROL&lt;/B&gt;&lt;/FONT&gt;
    &lt;/TD&gt;
    &lt;TD ALIGN=CENTER&gt;
      &lt;FONT SIZE=3 FACE=ARIAL&gt;&lt;B&gt;MILSPEC&lt;/B&gt;&lt;/FONT&gt;
    &lt;/TD&gt;
  &lt;/TR&gt;
  &lt;TR&gt;
    &lt;TD BGCOLOR="#cccccc" ALIGN=CENTER&gt;&lt;FONT FACE=ARIAL SIZE=3&gt;
      3323P&lt;BR&gt;
      3323S&lt;BR&gt;
      3323W&lt;BR&gt;
      3329H&lt;BR&gt;
      3329P&lt;BR&gt;
      3329W&lt;BR&gt;
      3339H&lt;BR&gt;
      3339P&lt;BR&gt;
      3339W&lt;BR&gt;
      3352E&lt;BR&gt;
      3352H&lt;BR&gt;
      3352K&lt;BR&gt;
      3352P&lt;BR&gt;
      3352T&lt;BR&gt;
      3352V&lt;BR&gt;
      3352W&lt;BR&gt;
      3362H&lt;BR&gt;
      3362M&lt;BR&gt;
      3362P&lt;BR&gt;
      3362R&lt;BR&gt;
      3362S&lt;BR&gt;
      3362U&lt;BR&gt;
      3362W&lt;BR&gt;
      3362X&lt;BR&gt;
      3386B&lt;BR&gt;
      3386C&lt;BR&gt;
      3386F&lt;BR&gt;
      3386H&lt;BR&gt;
      3386K&lt;BR&gt;
      3386M&lt;BR&gt;
      3386P&lt;BR&gt;
      3386S&lt;BR&gt;
      3386W&lt;BR&gt;
      3386X&lt;BR&gt;&lt;/FONT&gt;
    &lt;/TD&gt;
    &lt;TD BGCOLOR="#cccccc" ALIGN=CENTER&gt;&lt;FONT FACE=ARIAL SIZE=3&gt;
      25P&lt;BR&gt;
      25S&lt;BR&gt;
      25RX&lt;BR&gt;
      82P&lt;BR&gt;
      82M&lt;BR&gt;
      82PA&lt;BR&gt;
      -&lt;BR&gt;
      -&lt;BR&gt;
      -&lt;BR&gt;
      91E&lt;BR&gt;
      91X&lt;BR&gt;
      91T&lt;BR&gt;
      91B&lt;BR&gt;
      91A&lt;BR&gt;
      91V&lt;BR&gt;
      91W&lt;BR&gt;
      25W&lt;BR&gt;
      25V&lt;BR&gt;
      25P&lt;BR&gt;
      -&lt;BR&gt;
      25S&lt;BR&gt;
      25U&lt;BR&gt;
      25RX&lt;BR&gt;
      25X&lt;BR&gt;
      72XW&lt;BR&gt;
      72XL&lt;BR&gt;
      72PM&lt;BR&gt;
      72RX&lt;BR&gt;
      -&lt;BR&gt;
      72PX&lt;BR&gt;
      72P&lt;BR&gt;
      72RXW&lt;BR&gt;
      72RXL&lt;BR&gt;
      72X&lt;BR&gt;&lt;/FONT&gt;
    &lt;/TD&gt;
    &lt;TD BGCOLOR="#cccccc" ALIGN=CENTER&gt;&lt;FONT FACE=ARIAL SIZE=3&gt;
      -&lt;BR&gt;
      -&lt;BR&gt;
      -&lt;BR&gt;
      T7YB&lt;BR&gt;
      T7YA&lt;BR&gt;
      -&lt;BR&gt;
      -&lt;BR&gt;
      -&lt;BR&gt;
      -&lt;BR&gt;
      -&lt;BR&gt;
      -&lt;BR&gt;
      -&lt;BR&gt;
      -&lt;BR&gt;
      -&lt;BR&gt;
      -&lt;BR&gt;
      -&lt;BR&gt;
      -&lt;BR&gt;
      TXD&lt;BR&gt;
      TYA&lt;BR&gt;
      TYP&lt;BR&gt;
      -&lt;BR&gt;
      TYD&lt;BR&gt;
      TX&lt;BR&gt;
      -&lt;BR&gt;
      150SX&lt;BR&gt;
      100SX&lt;BR&gt;
      102T&lt;BR&gt;
      101S&lt;BR&gt;
      190T&lt;BR&gt;
      150TX&lt;BR&gt;
      101&lt;BR&gt;
      -&lt;BR&gt;
      -&lt;BR&gt;
      101SX&lt;BR&gt;&lt;/FONT&gt;
    &lt;/TD&gt;
    &lt;TD BGCOLOR="#cccccc" ALIGN=CENTER&gt;&lt;FONT FACE=ARIAL SIZE=3&gt;
      ET6P&lt;BR&gt;
      ET6S&lt;BR&gt;
      ET6X&lt;BR&gt;
      RJ-6W/8014EMW&lt;BR&gt;
      RJ-6P/8014EMP&lt;BR&gt;
      RJ-6X/8014EMX&lt;BR&gt;
      TM7W&lt;BR&gt;
      TM7P&lt;BR&gt;
      TM7X&lt;BR&gt;
      -&lt;BR&gt;
      8017SMS&lt;BR&gt;
      -&lt;BR&gt;
      8017SMB&lt;BR&gt;
      8017SMA&lt;BR&gt;
      -&lt;BR&gt;
      -&lt;BR&gt;
      CT-6W&lt;BR&gt;
      CT-6H&lt;BR&gt;
      CT-6P&lt;BR&gt;
      CT-6R&lt;BR&gt;
      -&lt;BR&gt;
      CT-6V&lt;BR&gt;
      CT-6X&lt;BR&gt;
      -&lt;BR&gt;
      -&lt;BR&gt;
      8038EKV&lt;BR&gt;
      -&lt;BR&gt;
      8038EKX&lt;BR&gt;
      -&lt;BR&gt;
      -&lt;BR&gt;
      8038EKP&lt;BR&gt;
      8038EKZ&lt;BR&gt;
      8038EKW&lt;BR&gt;
      -&lt;BR&gt;&lt;/FONT&gt;
    &lt;/TD&gt;
    &lt;TD BGCOLOR="#cccccc" ALIGN=CENTER&gt;&lt;FONT FACE=ARIAL SIZE=3&gt;
      -&lt;BR&gt;
      -&lt;BR&gt;
      -&lt;BR&gt;
      3321H&lt;BR&gt;
      3321P&lt;BR&gt;
      3321N&lt;BR&gt;
      1102H&lt;BR&gt;
      1102P&lt;BR&gt;
      1102T&lt;BR&gt;
      RVA0911V304A&lt;BR&gt;
      -&lt;BR&gt;
      RVA0911H413A&lt;BR&gt;
      RVG0707V100A&lt;BR&gt;
      RVA0607V(H)306A&lt;BR&gt;
      RVA1214H213A&lt;BR&gt;
      -&lt;BR&gt;
      -&lt;BR&gt;
      -&lt;BR&gt;
      -&lt;BR&gt;
      -&lt;BR&gt;
      -&lt;BR&gt;
      -&lt;BR&gt;
      -&lt;BR&gt;
      -&lt;BR&gt;
      3104B&lt;BR&gt;
      3104C&lt;BR&gt;
      3104F&lt;BR&gt;
      3104H&lt;BR&gt;
      -&lt;BR&gt;
      3104M&lt;BR&gt;
      3104P&lt;BR&gt;
      3104S&lt;BR&gt;
      3104W&lt;BR&gt;
      3104X&lt;BR&gt;&lt;/FONT&gt;
    &lt;/TD&gt;
    &lt;TD BGCOLOR="#cccccc" ALIGN=CENTER&gt;&lt;FONT FACE=ARIAL SIZE=3&gt;
      EVMQ0G&lt;BR&gt;
      EVMQIG&lt;BR&gt;
      EVMQ3G&lt;BR&gt;
      EVMS0G&lt;BR&gt;
      EVMQ0G&lt;BR&gt;
      EVMG0G&lt;BR&gt;
      -&lt;BR&gt;
      -&lt;BR&gt;
      -&lt;BR&gt;
      EVMK4GA00B&lt;BR&gt;
      EVM30GA00B&lt;BR&gt;
      EVMK0GA00B&lt;BR&gt;
      EVM38GA00B&lt;BR&gt;
      EVMB6&lt;BR&gt;
      EVLQ0&lt;BR&gt;
      -&lt;BR&gt;
      EVMMSG&lt;BR&gt;
      EVMMBG&lt;BR&gt;
      EVMMAG&lt;BR&gt;
      -&lt;BR&gt;
      -&lt;BR&gt;
      EVMMCS&lt;BR&gt;
      -&lt;BR&gt;
      -&lt;BR&gt;
      -&lt;BR&gt;
      -&lt;BR&gt;
      -&lt;BR&gt;
      EVMM1&lt;BR&gt;
      -&lt;BR&gt;
      -&lt;BR&gt;
      EVMM0&lt;BR&gt;
      -&lt;BR&gt;
      -&lt;BR&gt;
      EVMM3&lt;BR&gt;&lt;/FONT&gt;
    &lt;/TD&gt;
    &lt;TD BGCOLOR="#cccccc" ALIGN=CENTER&gt;&lt;FONT FACE=ARIAL SIZE=3&gt;
      -&lt;BR&gt;
      -&lt;BR&gt;
      -&lt;BR&gt;
      62-3-1&lt;BR&gt;
      62-1-2&lt;BR&gt;
      -&lt;BR&gt;
      -&lt;BR&gt;
      -&lt;BR&gt;
      -&lt;BR&gt;
      -&lt;BR&gt;
      -&lt;BR&gt;
      -&lt;BR&gt;
      -&lt;BR&gt;
      -&lt;BR&gt;
      -&lt;BR&gt;
      -&lt;BR&gt;
      67R&lt;BR&gt;
      -&lt;BR&gt;
      67P&lt;BR&gt;
      -&lt;BR&gt;
      -&lt;BR&gt;
      -&lt;BR&gt;
      -&lt;BR&gt;
      67X&lt;BR&gt;
      63V&lt;BR&gt;
      63S&lt;BR&gt;
      63M&lt;BR&gt;
      -&lt;BR&gt;
      -&lt;BR&gt;
      63H&lt;BR&gt;
      63P&lt;BR&gt;
      -&lt;BR&gt;
      -&lt;BR&gt;
      63X&lt;BR&gt;&lt;/FONT&gt;
    &lt;/TD&gt;
    &lt;TD BGCOLOR="#cccccc" ALIGN=CENTER&gt;&lt;FONT FACE=ARIAL SIZE=3&gt;
      -&lt;BR&gt;
      -&lt;BR&gt;
      -&lt;BR&gt;
      RJ/RJR50&lt;BR&gt;
      RJ/RJR50&lt;BR&gt;
      RJ/RJR50&lt;BR&gt;
      -&lt;BR&gt;
      -&lt;BR&gt;
      -&lt;BR&gt;
      -&lt;BR&gt;
      -&lt;BR&gt;
      -&lt;BR&gt;
      -&lt;BR&gt;
      -&lt;BR&gt;
      -&lt;BR&gt;
      -&lt;BR&gt;
      -&lt;BR&gt;
      -&lt;BR&gt;
      -&lt;BR&gt;
      -&lt;BR&gt;
      -&lt;BR&gt;
      -&lt;BR&gt;
      -&lt;BR&gt;
      -&lt;BR&gt;
      -&lt;BR&gt;
      -&lt;BR&gt;
      -&lt;BR&gt;
      -&lt;BR&gt;
      -&lt;BR&gt;
      -&lt;BR&gt;
      -&lt;BR&gt;
      -&lt;BR&gt;
      -&lt;BR&gt;
      -&lt;BR&gt;&lt;/FONT&gt;
    &lt;/TD&gt;
  &lt;/TR&gt;
&lt;/TABLE&gt;
&lt;P&gt;&amp;nbsp;&lt;P&gt;
&lt;TABLE BORDER=0 CELLSPACING=1 CELLPADDING=3&gt;
  &lt;TR&gt;
    &lt;TD COLSPAN=7&gt;
      &lt;FONT color="#0000FF" SIZE=4 FACE=ARIAL&gt;&lt;B&gt;SMD TRIM-POT CROSS REFERENCE&lt;/B&gt;&lt;/FONT&gt;
      &lt;P&gt;
      &lt;FONT SIZE=4 FACE=ARIAL&gt;&lt;B&gt;MULTI-TURN&lt;/B&gt;&lt;/FONT&gt;
    &lt;/TD&gt;
  &lt;/TR&gt;
  &lt;TR&gt;
    &lt;TD&gt;
      &lt;FONT SIZE=3 FACE=ARIAL&gt;&lt;B&gt;BOURNS&lt;/B&gt;&lt;/FONT&gt;
    &lt;/TD&gt;
    &lt;TD&gt;
      &lt;FONT SIZE=3 FACE=ARIAL&gt;&lt;B&gt;BI&amp;nbsp;TECH&lt;/B&gt;&lt;/FONT&gt;
    &lt;/TD&gt;
    &lt;TD&gt;
      &lt;FONT SIZE=3 FACE=ARIAL&gt;&lt;B&gt;DALE-VISHAY&lt;/B&gt;&lt;/FONT&gt;
    &lt;/TD&gt;
    &lt;TD&gt;
      &lt;FONT SIZE=3 FACE=ARIAL&gt;&lt;B&gt;PHILIPS/MEPCO&lt;/B&gt;&lt;/FONT&gt;
    &lt;/TD&gt;
    &lt;TD&gt;
      &lt;FONT SIZE=3 FACE=ARIAL&gt;&lt;B&gt;PANASONIC&lt;/B&gt;&lt;/FONT&gt;
    &lt;/TD&gt;
    &lt;TD&gt;
      &lt;FONT SIZE=3 FACE=ARIAL&gt;&lt;B&gt;TOCOS&lt;/B&gt;&lt;/FONT&gt;
    &lt;/TD&gt;
    &lt;TD&gt;
      &lt;FONT SIZE=3 FACE=ARIAL&gt;&lt;B&gt;AUX/KYOCERA&lt;/B&gt;&lt;/FONT&gt;
    &lt;/TD&gt;
  &lt;/TR&gt;
  &lt;TR&gt;
    &lt;TD BGCOLOR="#cccccc" ALIGN=CENTER&gt;&lt;FONT FACE=ARIAL SIZE=3&gt;
      3224G&lt;BR&gt;
      3224J&lt;BR&gt;
      3224W&lt;BR&gt;
      3269P&lt;BR&gt;
      3269W&lt;BR&gt;
      3269X&lt;BR&gt;&lt;/FONT&gt;
    &lt;/TD&gt;
    &lt;TD BGCOLOR="#cccccc" ALIGN=CENTER&gt;&lt;FONT FACE=ARIAL SIZE=3&gt;
      44G&lt;BR&gt;
      44J&lt;BR&gt;
      44W&lt;BR&gt;
      84P&lt;BR&gt;
      84W&lt;BR&gt;
      84X&lt;BR&gt;&lt;/FONT&gt;
    &lt;/TD&gt;
    &lt;TD BGCOLOR="#cccccc" ALIGN=CENTER&gt;&lt;FONT FACE=ARIAL SIZE=3&gt;
      -&lt;BR&gt;
      -&lt;BR&gt;
      -&lt;BR&gt;
      ST63Z&lt;BR&gt;
      ST63Y&lt;BR&gt;
      -&lt;BR&gt;&lt;/FONT&gt;
    &lt;/TD&gt;
    &lt;TD BGCOLOR="#cccccc" ALIGN=CENTER&gt;&lt;FONT FACE=ARIAL SIZE=3&gt;
      -&lt;BR&gt;
      -&lt;BR&gt;
      -&lt;BR&gt;
      ST5P&lt;BR&gt;
      ST5W&lt;BR&gt;
      ST5X&lt;BR&gt;&lt;/FONT&gt;
    &lt;/TD&gt;
    &lt;TD BGCOLOR="#cccccc" ALIGN=CENTER&gt;&lt;FONT FACE=ARIAL SIZE=3&gt;
      -&lt;BR&gt;
      -&lt;BR&gt;
      -&lt;BR&gt;
      -&lt;BR&gt;
      -&lt;BR&gt;
      -&lt;BR&gt;&lt;/FONT&gt;
    &lt;/TD&gt;
    &lt;TD BGCOLOR="#cccccc" ALIGN=CENTER&gt;&lt;FONT FACE=ARIAL SIZE=3&gt;
      -&lt;BR&gt;
      -&lt;BR&gt;
      -&lt;BR&gt;
      -&lt;BR&gt;
      -&lt;BR&gt;
      -&lt;BR&gt;&lt;/FONT&gt;
    &lt;/TD&gt;
    &lt;TD BGCOLOR="#cccccc" ALIGN=CENTER&gt;&lt;FONT FACE=ARIAL SIZE=3&gt;
      -&lt;BR&gt;
      -&lt;BR&gt;
      -&lt;BR&gt;
      -&lt;BR&gt;
      -&lt;BR&gt;
      -&lt;BR&gt;&lt;/FONT&gt;
    &lt;/TD&gt;
  &lt;/TR&gt;
  &lt;TR&gt;
    &lt;TD COLSPAN=7&gt;&amp;nbsp;
    &lt;/TD&gt;
  &lt;/TR&gt;
  &lt;TR&gt;
    &lt;TD COLSPAN=7&gt;
      &lt;FONT SIZE=4 FACE=ARIAL&gt;&lt;B&gt;SINGLE TURN&lt;/B&gt;&lt;/FONT&gt;
    &lt;/TD&gt;
  &lt;/TR&gt;
  &lt;TR&gt;
    &lt;TD&gt;
      &lt;FONT SIZE=3 FACE=ARIAL&gt;&lt;B&gt;BOURNS&lt;/B&gt;&lt;/FONT&gt;
    &lt;/TD&gt;
    &lt;TD&gt;
      &lt;FONT SIZE=3 FACE=ARIAL&gt;&lt;B&gt;BI&amp;nbsp;TECH&lt;/B&gt;&lt;/FONT&gt;
    &lt;/TD&gt;
    &lt;TD&gt;
      &lt;FONT SIZE=3 FACE=ARIAL&gt;&lt;B&gt;DALE-VISHAY&lt;/B&gt;&lt;/FONT&gt;
    &lt;/TD&gt;
    &lt;TD&gt;
      &lt;FONT SIZE=3 FACE=ARIAL&gt;&lt;B&gt;PHILIPS/MEPCO&lt;/B&gt;&lt;/FONT&gt;
    &lt;/TD&gt;
    &lt;TD&gt;
      &lt;FONT SIZE=3 FACE=ARIAL&gt;&lt;B&gt;PANASONIC&lt;/B&gt;&lt;/FONT&gt;
    &lt;/TD&gt;
    &lt;TD&gt;
      &lt;FONT SIZE=3 FACE=ARIAL&gt;&lt;B&gt;TOCOS&lt;/B&gt;&lt;/FONT&gt;
    &lt;/TD&gt;
    &lt;TD&gt;
      &lt;FONT SIZE=3 FACE=ARIAL&gt;&lt;B&gt;AUX/KYOCERA&lt;/B&gt;&lt;/FONT&gt;
    &lt;/TD&gt;
  &lt;/TR&gt;
  &lt;TR&gt;
    &lt;TD BGCOLOR="#cccccc" ALIGN=CENTER&gt;&lt;FONT FACE=ARIAL SIZE=3&gt;
      3314G&lt;BR&gt;
      3314J&lt;BR&gt;
      3364A/B&lt;BR&gt;
      3364C/D&lt;BR&gt;
      3364W/X&lt;BR&gt;
      3313G&lt;BR&gt;
      3313J&lt;BR&gt;&lt;/FONT&gt;
    &lt;/TD&gt;
    &lt;TD BGCOLOR="#cccccc" ALIGN=CENTER&gt;&lt;FONT FACE=ARIAL SIZE=3&gt;
      23B&lt;BR&gt;
      23A&lt;BR&gt;
      21X&lt;BR&gt;
      21W&lt;BR&gt;
      -&lt;BR&gt;
      22B&lt;BR&gt;
      22A&lt;BR&gt;&lt;/FONT&gt;
    &lt;/TD&gt;
    &lt;TD BGCOLOR="#cccccc" ALIGN=CENTER&gt;&lt;FONT FACE=ARIAL SIZE=3&gt;
      ST5YL/ST53YL&lt;BR&gt;
      ST5YJ/5T53YJ&lt;BR&gt;
      ST-23A&lt;BR&gt;
      ST-22B&lt;BR&gt;
      ST-22&lt;BR&gt;
      -&lt;BR&gt;
      -&lt;BR&gt;&lt;/FONT&gt;
    &lt;/TD&gt;
    &lt;TD BGCOLOR="#cccccc" ALIGN=CENTER&gt;&lt;FONT FACE=ARIAL SIZE=3&gt;
      ST-4B&lt;BR&gt;
      ST-4A&lt;BR&gt;
      -&lt;BR&gt;
      -&lt;BR&gt;
      -&lt;BR&gt;
      ST-3B&lt;BR&gt;
      ST-3A&lt;BR&gt;&lt;/FONT&gt;
    &lt;/TD&gt;
    &lt;TD BGCOLOR="#cccccc" ALIGN=CENTER&gt;&lt;FONT FACE=ARIAL SIZE=3&gt;
      -&lt;BR&gt;
      EVM-6YS&lt;BR&gt;
      EVM-1E&lt;BR&gt;
      EVM-1G&lt;BR&gt;
      EVM-1D&lt;BR&gt;
      -&lt;BR&gt;
      -&lt;BR&gt;&lt;/FONT&gt;
    &lt;/TD&gt;
    &lt;TD BGCOLOR="#cccccc" ALIGN=CENTER&gt;&lt;FONT FACE=ARIAL SIZE=3&gt;
      G4B&lt;BR&gt;
      G4A&lt;BR&gt;
      TR04-3S1&lt;BR&gt;
      TRG04-2S1&lt;BR&gt;
      -&lt;BR&gt;
      -&lt;BR&gt;
      -&lt;BR&gt;&lt;/FONT&gt;
    &lt;/TD&gt;
    &lt;TD BGCOLOR="#cccccc" ALIGN=CENTER&gt;&lt;FONT FACE=ARIAL SIZE=3&gt;
      -&lt;BR&gt;
      -&lt;BR&gt;
      DVR-43A&lt;BR&gt;
      CVR-42C&lt;BR&gt;
      CVR-42A/C&lt;BR&gt;
      -&lt;BR&gt;
      -&lt;BR&gt;&lt;/FONT&gt;
    &lt;/TD&gt;
  &lt;/TR&gt;
&lt;/TABLE&gt;
&lt;P&gt;
&lt;FONT SIZE=4 FACE=ARIAL&gt;&lt;B&gt;ALT =&amp;nbsp;ALTERNATE&lt;/B&gt;&lt;/FONT&gt;
&lt;P&gt;

&amp;nbsp;
&lt;P&gt;
&lt;/td&gt;
&lt;/tr&gt;
&lt;/table&gt;</description>
<packages>
<package name="C0603K">
<description>&lt;b&gt;Ceramic Chip Capacitor KEMET 0603 reflow solder&lt;/b&gt;&lt;p&gt;
Metric Code Size 1608</description>
<wire x1="-0.725" y1="0.35" x2="0.725" y2="0.35" width="0.1016" layer="51"/>
<wire x1="0.725" y1="-0.35" x2="-0.725" y2="-0.35" width="0.1016" layer="51"/>
<smd name="1" x="-0.875" y="0" dx="1.05" dy="1.08" layer="1"/>
<smd name="2" x="0.875" y="0" dx="1.05" dy="1.08" layer="1"/>
<text x="-0.8" y="0.65" size="1.016" layer="25">&gt;NAME</text>
<text x="-0.8" y="-1.65" size="1.016" layer="27">&gt;VALUE</text>
<rectangle x1="-0.8" y1="-0.4" x2="-0.45" y2="0.4" layer="51"/>
<rectangle x1="0.45" y1="-0.4" x2="0.8" y2="0.4" layer="51"/>
</package>
</packages>
</library>
<library name="led" urn="urn:adsk.eagle:library:259">
<description>&lt;b&gt;LEDs&lt;/b&gt;&lt;p&gt;
&lt;author&gt;Created by librarian@cadsoft.de&lt;/author&gt;&lt;br&gt;
Extended by Federico Battaglin &lt;author&gt;&amp;lt;federico.rd@fdpinternational.com&amp;gt;&lt;/author&gt; with DUOLED</description>
<packages>
<package name="SML0805" urn="urn:adsk.eagle:footprint:15683/1" library_version="5">
<description>&lt;b&gt;SML0805-2CW-TR (0805 PROFILE)&lt;/b&gt; COOL WHITE&lt;p&gt;
Source: http://www.ledtronics.com/ds/smd-0603/Dstr0093.pdf</description>
<wire x1="-0.95" y1="-0.55" x2="0.95" y2="-0.55" width="0.1016" layer="51"/>
<wire x1="0.95" y1="-0.55" x2="0.95" y2="0.55" width="0.1016" layer="51"/>
<wire x1="0.95" y1="0.55" x2="-0.95" y2="0.55" width="0.1016" layer="51"/>
<wire x1="-0.95" y1="0.55" x2="-0.95" y2="-0.55" width="0.1016" layer="51"/>
<wire x1="-0.175" y1="-0.025" x2="0" y2="0.15" width="0.0634" layer="21"/>
<wire x1="0" y1="0.15" x2="0.15" y2="0" width="0.0634" layer="21"/>
<wire x1="0.15" y1="0" x2="-0.025" y2="-0.175" width="0.0634" layer="21"/>
<wire x1="-0.025" y1="-0.175" x2="-0.175" y2="-0.025" width="0.0634" layer="21"/>
<circle x="-0.275" y="0.4" radius="0.125" width="0" layer="21"/>
<smd name="C" x="-1.05" y="0" dx="1.2" dy="1.2" layer="1"/>
<smd name="A" x="1.05" y="0" dx="1.2" dy="1.2" layer="1"/>
<text x="-1.5" y="1" size="1.27" layer="25">&gt;NAME</text>
<text x="-1.5" y="-2" size="1.27" layer="27">&gt;VALUE</text>
</package>
</packages>
<packages3d>
<package3d name="SML0805" urn="urn:adsk.eagle:package:15830/1" type="box" library_version="5">
<description>SML0805-2CW-TR (0805 PROFILE) COOL WHITE
Source: http://www.ledtronics.com/ds/smd-0603/Dstr0093.pdf</description>
<packageinstances>
<packageinstance name="SML0805"/>
</packageinstances>
</package3d>
</packages3d>
</library>
<library name="SparkFun">
<packages>
<package name="EIA3216">
<wire x1="-1" y1="-1.2" x2="-2.5" y2="-1.2" width="0.2032" layer="21"/>
<wire x1="-2.5" y1="-1.2" x2="-2.5" y2="1.2" width="0.2032" layer="21"/>
<wire x1="-2.5" y1="1.2" x2="-1" y2="1.2" width="0.2032" layer="21"/>
<wire x1="1" y1="-1.2" x2="2.1" y2="-1.2" width="0.2032" layer="21"/>
<wire x1="2.1" y1="-1.2" x2="2.5" y2="-0.8" width="0.2032" layer="21"/>
<wire x1="2.5" y1="-0.8" x2="2.5" y2="0.8" width="0.2032" layer="21"/>
<wire x1="2.5" y1="0.8" x2="2.1" y2="1.2" width="0.2032" layer="21"/>
<wire x1="2.1" y1="1.2" x2="1" y2="1.2" width="0.2032" layer="21"/>
<smd name="C" x="-1.4" y="0" dx="1.6" dy="1.4" layer="1" rot="R90"/>
<smd name="A" x="1.4" y="0" dx="1.6" dy="1.4" layer="1" rot="R90"/>
<text x="-2.54" y="1.381" size="0.4064" layer="25">&gt;NAME</text>
<text x="0.408" y="1.332" size="0.4064" layer="27">&gt;VALUE</text>
</package>
</packages>
</library>
</libraries>
<attributes>
</attributes>
<variantdefs>
</variantdefs>
<classes>
<class number="0" name="default" width="0" drill="0">
</class>
<class number="1" name="vcc" width="0" drill="0">
</class>
</classes>
<designrules name="jlcpcb-2layers">
<description language="en">&lt;b&gt;JLCPCB design rules (2 layers)&lt;/b&gt;
&lt;ul&gt;
&lt;li&gt;Board thickness: 1.6mm&lt;/li&gt;
&lt;li&gt;Copper weight: 1oz (35um)&lt;/li&gt;
&lt;li&gt;Note: annular ring aren't minimal&lt;/li&gt;
&lt;/ul&gt;</description>
<param name="layerSetup" value="(1*16)"/>
<param name="mtCopper" value="0.035mm 0.035mm 0.035mm 0.035mm 0.035mm 0.035mm 0.035mm 0.035mm 0.035mm 0.035mm 0.035mm 0.035mm 0.035mm 0.035mm 0.035mm 0.035mm"/>
<param name="mtIsolate" value="1.6mm 0.15mm 0.2mm 0.15mm 0.2mm 0.15mm 0.2mm 0.15mm 0.2mm 0.15mm 0.2mm 0.15mm 0.2mm 0.15mm 0.2mm"/>
<param name="mdWireWire" value="5mil"/>
<param name="mdWirePad" value="5mil"/>
<param name="mdWireVia" value="5mil"/>
<param name="mdPadPad" value="5mil"/>
<param name="mdPadVia" value="5mil"/>
<param name="mdViaVia" value="5mil"/>
<param name="mdSmdPad" value="5mil"/>
<param name="mdSmdVia" value="5mil"/>
<param name="mdSmdSmd" value="5mil"/>
<param name="mdViaViaSameLayer" value="6mil"/>
<param name="mnLayersViaInSmd" value="2"/>
<param name="mdCopperDimension" value="0.2mm"/>
<param name="mdDrill" value="6mil"/>
<param name="mdSmdStop" value="0mil"/>
<param name="msWidth" value="5mil"/>
<param name="msDrill" value="0.3mm"/>
<param name="msMicroVia" value="0.3mm"/>
<param name="msBlindViaRatio" value="0.5"/>
<param name="rvPadTop" value="0.4"/>
<param name="rvPadInner" value="0"/>
<param name="rvPadBottom" value="0.4"/>
<param name="rvViaOuter" value="0"/>
<param name="rvViaInner" value="0"/>
<param name="rvMicroViaOuter" value="0"/>
<param name="rvMicroViaInner" value="0"/>
<param name="rlMinPadTop" value="10mil"/>
<param name="rlMaxPadTop" value="80mil"/>
<param name="rlMinPadInner" value="10mil"/>
<param name="rlMaxPadInner" value="20mil"/>
<param name="rlMinPadBottom" value="10mil"/>
<param name="rlMaxPadBottom" value="80mil"/>
<param name="rlMinViaOuter" value="3mil"/>
<param name="rlMaxViaOuter" value="20mil"/>
<param name="rlMinViaInner" value="8mil"/>
<param name="rlMaxViaInner" value="20mil"/>
<param name="rlMinMicroViaOuter" value="3mil"/>
<param name="rlMaxMicroViaOuter" value="20mil"/>
<param name="rlMinMicroViaInner" value="4mil"/>
<param name="rlMaxMicroViaInner" value="20mil"/>
<param name="psTop" value="-1"/>
<param name="psBottom" value="-1"/>
<param name="psFirst" value="-1"/>
<param name="psElongationLong" value="100"/>
<param name="psElongationOffset" value="100"/>
<param name="mvStopFrame" value="1"/>
<param name="mvCreamFrame" value="0"/>
<param name="mlMinStopFrame" value="4mil"/>
<param name="mlMaxStopFrame" value="4mil"/>
<param name="mlMinCreamFrame" value="0mil"/>
<param name="mlMaxCreamFrame" value="0mil"/>
<param name="mlViaStopLimit" value="0mil"/>
<param name="srRoundness" value="0"/>
<param name="srMinRoundness" value="0mil"/>
<param name="srMaxRoundness" value="0mil"/>
<param name="slThermalIsolate" value="10mil"/>
<param name="slThermalsForVias" value="0"/>
<param name="dpMaxLengthDifference" value="10mm"/>
<param name="dpGapFactor" value="2.5"/>
<param name="checkAngle" value="0"/>
<param name="checkFont" value="1"/>
<param name="checkRestrict" value="1"/>
<param name="checkStop" value="0"/>
<param name="checkValues" value="0"/>
<param name="checkNames" value="1"/>
<param name="checkWireStubs" value="1"/>
<param name="checkPolygonWidth" value="0"/>
<param name="useDiameter" value="13"/>
<param name="maxErrors" value="50"/>
</designrules>
<autorouter>
<pass name="Default">
<param name="RoutingGrid" value="50mil"/>
<param name="AutoGrid" value="1"/>
<param name="Efforts" value="0"/>
<param name="TopRouterVariant" value="1"/>
<param name="tpViaShape" value="round"/>
<param name="PrefDir.1" value="a"/>
<param name="PrefDir.2" value="0"/>
<param name="PrefDir.3" value="0"/>
<param name="PrefDir.4" value="0"/>
<param name="PrefDir.5" value="0"/>
<param name="PrefDir.6" value="0"/>
<param name="PrefDir.7" value="0"/>
<param name="PrefDir.8" value="0"/>
<param name="PrefDir.9" value="0"/>
<param name="PrefDir.10" value="0"/>
<param name="PrefDir.11" value="0"/>
<param name="PrefDir.12" value="0"/>
<param name="PrefDir.13" value="0"/>
<param name="PrefDir.14" value="0"/>
<param name="PrefDir.15" value="0"/>
<param name="PrefDir.16" value="a"/>
<param name="cfVia" value="8"/>
<param name="cfNonPref" value="5"/>
<param name="cfChangeDir" value="2"/>
<param name="cfOrthStep" value="2"/>
<param name="cfDiagStep" value="3"/>
<param name="cfExtdStep" value="0"/>
<param name="cfBonusStep" value="1"/>
<param name="cfMalusStep" value="1"/>
<param name="cfPadImpact" value="4"/>
<param name="cfSmdImpact" value="4"/>
<param name="cfBusImpact" value="0"/>
<param name="cfHugging" value="3"/>
<param name="cfAvoid" value="4"/>
<param name="cfPolygon" value="10"/>
<param name="cfBase.1" value="0"/>
<param name="cfBase.2" value="1"/>
<param name="cfBase.3" value="1"/>
<param name="cfBase.4" value="1"/>
<param name="cfBase.5" value="1"/>
<param name="cfBase.6" value="1"/>
<param name="cfBase.7" value="1"/>
<param name="cfBase.8" value="1"/>
<param name="cfBase.9" value="1"/>
<param name="cfBase.10" value="1"/>
<param name="cfBase.11" value="1"/>
<param name="cfBase.12" value="1"/>
<param name="cfBase.13" value="1"/>
<param name="cfBase.14" value="1"/>
<param name="cfBase.15" value="1"/>
<param name="cfBase.16" value="0"/>
<param name="mnVias" value="20"/>
<param name="mnSegments" value="9999"/>
<param name="mnExtdSteps" value="9999"/>
<param name="mnRipupLevel" value="10"/>
<param name="mnRipupSteps" value="100"/>
<param name="mnRipupTotal" value="100"/>
</pass>
<pass name="Follow-me" refer="Default" active="yes">
</pass>
<pass name="Busses" refer="Default" active="yes">
<param name="cfNonPref" value="4"/>
<param name="cfBusImpact" value="4"/>
<param name="cfHugging" value="0"/>
<param name="mnVias" value="0"/>
</pass>
<pass name="Route" refer="Default" active="yes">
</pass>
<pass name="Optimize1" refer="Default" active="yes">
<param name="cfVia" value="99"/>
<param name="cfExtdStep" value="10"/>
<param name="cfHugging" value="1"/>
<param name="mnExtdSteps" value="1"/>
<param name="mnRipupLevel" value="0"/>
</pass>
<pass name="Optimize2" refer="Optimize1" active="yes">
<param name="cfNonPref" value="0"/>
<param name="cfChangeDir" value="6"/>
<param name="cfExtdStep" value="0"/>
<param name="cfBonusStep" value="2"/>
<param name="cfMalusStep" value="2"/>
<param name="cfPadImpact" value="2"/>
<param name="cfSmdImpact" value="2"/>
<param name="cfHugging" value="0"/>
</pass>
<pass name="Optimize3" refer="Optimize2" active="yes">
<param name="cfChangeDir" value="8"/>
<param name="cfPadImpact" value="0"/>
<param name="cfSmdImpact" value="0"/>
</pass>
<pass name="Optimize4" refer="Optimize3" active="yes">
<param name="cfChangeDir" value="25"/>
</pass>
</autorouter>
<elements>
<element name="IC1" library="Texas Instruments - TS3DV416DGGR" package="TEXAS_INSTRUMENTS_TS3DV416DGGR_2" value="TEXAS_INSTRUMENTS_TS3DV416DGGRTEXAS_INSTRUMENTS_TS3DV416DGGR_0_2" x="16.1925" y="43.33875" smashed="yes">
<attribute name="CIIVA_IDS" value="1254479" x="35.2425" y="35.71875" size="1.778" layer="27" display="off"/>
<attribute name="CLOCK_P_P_JITTERMAXPS" value="" x="35.2425" y="35.71875" size="1.778" layer="27" display="off"/>
<attribute name="CODE__JEDEC" value="" x="35.2425" y="35.71875" size="1.778" layer="27" display="off"/>
<attribute name="COMPONENT_LINK_1_DESCRIPTION" value="Manufacturer URL" x="35.2425" y="35.71875" size="1.778" layer="27" display="off"/>
<attribute name="COMPONENT_LINK_1_URL" value="http://www.ti.com/" x="35.2425" y="35.71875" size="1.778" layer="27" display="off"/>
<attribute name="COMPONENT_LINK_3_DESCRIPTION" value="URL Link1" x="35.2425" y="35.71875" size="1.778" layer="27" display="off"/>
<attribute name="COMPONENT_LINK_3_URL" value="SamplesURL:http://www.ti.com/product/ts3dv416#samples" x="35.2425" y="35.71875" size="1.778" layer="27" display="off"/>
<attribute name="DATASHEET" value="http://www.ti.com/general/docs/lit/getliterature.tsp?genericPartNumber=TS3DV416&amp;fileType=pdf" x="35.2425" y="35.71875" size="1.778" layer="27" display="off"/>
<attribute name="DATASHEET_VERSION" value="SCDS198C" x="35.2425" y="35.71875" size="1.778" layer="27" display="off"/>
<attribute name="DATA_P_P_JITTERMAXPS" value="" x="35.2425" y="35.71875" size="1.778" layer="27" display="off"/>
<attribute name="DATA_THROUGHPUTMBS" value="" x="35.2425" y="35.71875" size="1.778" layer="27" display="off"/>
<attribute name="DRIVER_RLOHMS" value="" x="35.2425" y="35.71875" size="1.778" layer="27" display="off"/>
<attribute name="DRIVER_TPDNS" value="" x="35.2425" y="35.71875" size="1.778" layer="27" display="off"/>
<attribute name="ESD_HBMKV" value="" x="35.2425" y="35.71875" size="1.778" layer="27" display="off"/>
<attribute name="FOOTPRINT_VARIANT_NAME_0" value="Level C" x="35.2425" y="35.71875" size="1.778" layer="27" display="off"/>
<attribute name="FOOTPRINT_VARIANT_NAME_1" value="Level B" x="35.2425" y="35.71875" size="1.778" layer="27" display="off"/>
<attribute name="FOOTPRINT_VARIANT_NAME_2" value="Level A" x="35.2425" y="35.71875" size="1.778" layer="27" display="off"/>
<attribute name="ICC_MAXM_A" value="" x="35.2425" y="35.71875" size="1.778" layer="27" display="off"/>
<attribute name="IMPORTED" value="yes" x="35.2425" y="35.71875" size="1.778" layer="27" display="off"/>
<attribute name="IMPORTED_FROM" value="vault" x="35.2425" y="35.71875" size="1.778" layer="27" display="off"/>
<attribute name="IMPORT_TS" value="1521849272" x="35.2425" y="35.71875" size="1.778" layer="27" display="off"/>
<attribute name="INTER_PAIR_SKEWMAXPS" value="" x="35.2425" y="35.71875" size="1.778" layer="27" display="off"/>
<attribute name="INTRA_PAIR_SKEWMAXPS" value="" x="35.2425" y="35.71875" size="1.778" layer="27" display="off"/>
<attribute name="MF" value="Texas Instruments" x="35.2425" y="35.71875" size="1.778" layer="27" display="off"/>
<attribute name="MOUNTING_TECHNOLOGY" value="Surface Mount" x="35.2425" y="35.71875" size="1.778" layer="27" display="off"/>
<attribute name="MPN" value="TS3DV416DGGR" x="35.2425" y="35.71875" size="1.778" layer="27" display="off"/>
<attribute name="NAME" x="14.82725" y="50.292" size="1.016" layer="25" font="vector"/>
<attribute name="NO_OF_DISPLAYPORT_DUAL_MODE_INPUTS" value="" x="35.2425" y="35.71875" size="1.778" layer="27" display="off"/>
<attribute name="NO_OF_DISPLAYPORT_DUAL_MODE_OUTPUTS" value="" x="35.2425" y="35.71875" size="1.778" layer="27" display="off"/>
<attribute name="NO_OF_TMDS_INPUTS" value="" x="35.2425" y="35.71875" size="1.778" layer="27" display="off"/>
<attribute name="NO_OF_TMDS_OUTPUTS" value="" x="35.2425" y="35.71875" size="1.778" layer="27" display="off"/>
<attribute name="NUMBER_OF_PARALLEL_INPUTS" value="" x="35.2425" y="35.71875" size="1.778" layer="27" display="off"/>
<attribute name="NUMBER_OF_PARALLEL_OUTPUTS" value="" x="35.2425" y="35.71875" size="1.778" layer="27" display="off"/>
<attribute name="PACKAGE" value="DGG0048A" x="35.2425" y="35.71875" size="1.778" layer="27" display="off"/>
<attribute name="PACKAGE_DESCRIPTION" value="48-Pin Plastic Thin Shrink Small Outline Package 0.5 mm Pitch" x="35.2425" y="35.71875" size="1.778" layer="27" display="off"/>
<attribute name="PACKAGE_VERSION" value="revF, Dec-1997" x="35.2425" y="35.71875" size="1.778" layer="27" display="off"/>
<attribute name="PLL_FREQUENCYMHZ" value="" x="35.2425" y="35.71875" size="1.778" layer="27" display="off"/>
<attribute name="PREFIX" value="U" x="35.2425" y="35.71875" size="1.778" layer="27" display="off"/>
<attribute name="RATING" value="" x="35.2425" y="35.71875" size="1.778" layer="27" display="off"/>
<attribute name="RECEIVER" value="" x="35.2425" y="35.71875" size="1.778" layer="27" display="off"/>
<attribute name="RECEIVER_TPDNS" value="" x="35.2425" y="35.71875" size="1.778" layer="27" display="off"/>
<attribute name="RECEIVER_VTHMV" value="" x="35.2425" y="35.71875" size="1.778" layer="27" display="off"/>
<attribute name="RELEASE_DATE" value="1464340729" x="35.2425" y="35.71875" size="1.778" layer="27" display="off"/>
<attribute name="ROHS" value="Yes" x="35.2425" y="35.71875" size="1.778" layer="27" display="off"/>
<attribute name="SERIAL_DATA_RECEIVER_CHANNELS" value="" x="35.2425" y="35.71875" size="1.778" layer="27" display="off"/>
<attribute name="SERIAL_DATA_TRANSMITTER_CHANNELS" value="" x="35.2425" y="35.71875" size="1.778" layer="27" display="off"/>
<attribute name="SUB_FAMILY" value="DVI/HDMI Repeater/Switch" x="35.2425" y="35.71875" size="1.778" layer="27" display="off"/>
<attribute name="SUPPLY_VOLTAGESV" value="" x="35.2425" y="35.71875" size="1.778" layer="27" display="off"/>
<attribute name="TMDS_ADAPTIVE_EQUALIZATION" value="" x="35.2425" y="35.71875" size="1.778" layer="27" display="off"/>
<attribute name="TMDS_INPUT_EQUALIZATION" value="" x="35.2425" y="35.71875" size="1.778" layer="27" display="off"/>
<attribute name="TMDS_OUTPUT_DE_EMPHASIS" value="" x="35.2425" y="35.71875" size="1.778" layer="27" display="off"/>
<attribute name="TRANSMITTER" value="" x="35.2425" y="35.71875" size="1.778" layer="27" display="off"/>
<attribute name="TYPE_OF_LINE_CIRCUIT" value="" x="35.2425" y="35.71875" size="1.778" layer="27" display="off"/>
<attribute name="VAULT_GUID" value="A97D79CC-1D58-4F52-9B23-99C06D2AF1A4" x="35.2425" y="35.71875" size="1.778" layer="27" display="off"/>
<attribute name="VAULT_REVISION" value="47FE78A1-63FF-44EE-8928-881EE29CAD62" x="35.2425" y="35.71875" size="1.778" layer="27" display="off"/>
</element>
<element name="IC2" library="Texas Instruments - TS3DV416DGGR" package="TEXAS_INSTRUMENTS_TS3DV416DGGR_2" value="TEXAS_INSTRUMENTS_TS3DV416DGGRTEXAS_INSTRUMENTS_TS3DV416DGGR_0_2" x="22.38375" y="61.9125" smashed="yes">
<attribute name="CIIVA_IDS" value="1254479" x="11.58875" y="75.8825" size="1.778" layer="27" display="off"/>
<attribute name="CLOCK_P_P_JITTERMAXPS" value="" x="11.58875" y="75.8825" size="1.778" layer="27" display="off"/>
<attribute name="CODE__JEDEC" value="" x="11.58875" y="75.8825" size="1.778" layer="27" display="off"/>
<attribute name="COMPONENT_LINK_1_DESCRIPTION" value="Manufacturer URL" x="11.58875" y="75.8825" size="1.778" layer="27" display="off"/>
<attribute name="COMPONENT_LINK_1_URL" value="http://www.ti.com/" x="11.58875" y="75.8825" size="1.778" layer="27" display="off"/>
<attribute name="COMPONENT_LINK_3_DESCRIPTION" value="URL Link1" x="11.58875" y="75.8825" size="1.778" layer="27" display="off"/>
<attribute name="COMPONENT_LINK_3_URL" value="SamplesURL:http://www.ti.com/product/ts3dv416#samples" x="11.58875" y="75.8825" size="1.778" layer="27" display="off"/>
<attribute name="DATASHEET" value="http://www.ti.com/general/docs/lit/getliterature.tsp?genericPartNumber=TS3DV416&amp;fileType=pdf" x="11.58875" y="75.8825" size="1.778" layer="27" display="off"/>
<attribute name="DATASHEET_VERSION" value="SCDS198C" x="11.58875" y="75.8825" size="1.778" layer="27" display="off"/>
<attribute name="DATA_P_P_JITTERMAXPS" value="" x="11.58875" y="75.8825" size="1.778" layer="27" display="off"/>
<attribute name="DATA_THROUGHPUTMBS" value="" x="11.58875" y="75.8825" size="1.778" layer="27" display="off"/>
<attribute name="DRIVER_RLOHMS" value="" x="11.58875" y="75.8825" size="1.778" layer="27" display="off"/>
<attribute name="DRIVER_TPDNS" value="" x="11.58875" y="75.8825" size="1.778" layer="27" display="off"/>
<attribute name="ESD_HBMKV" value="" x="11.58875" y="75.8825" size="1.778" layer="27" display="off"/>
<attribute name="FOOTPRINT_VARIANT_NAME_0" value="Level C" x="11.58875" y="75.8825" size="1.778" layer="27" display="off"/>
<attribute name="FOOTPRINT_VARIANT_NAME_1" value="Level B" x="11.58875" y="75.8825" size="1.778" layer="27" display="off"/>
<attribute name="FOOTPRINT_VARIANT_NAME_2" value="Level A" x="11.58875" y="75.8825" size="1.778" layer="27" display="off"/>
<attribute name="ICC_MAXM_A" value="" x="11.58875" y="75.8825" size="1.778" layer="27" display="off"/>
<attribute name="IMPORTED" value="yes" x="11.58875" y="75.8825" size="1.778" layer="27" display="off"/>
<attribute name="IMPORTED_FROM" value="vault" x="11.58875" y="75.8825" size="1.778" layer="27" display="off"/>
<attribute name="IMPORT_TS" value="1521849272" x="11.58875" y="75.8825" size="1.778" layer="27" display="off"/>
<attribute name="INTER_PAIR_SKEWMAXPS" value="" x="11.58875" y="75.8825" size="1.778" layer="27" display="off"/>
<attribute name="INTRA_PAIR_SKEWMAXPS" value="" x="11.58875" y="75.8825" size="1.778" layer="27" display="off"/>
<attribute name="MF" value="Texas Instruments" x="11.58875" y="75.8825" size="1.778" layer="27" display="off"/>
<attribute name="MOUNTING_TECHNOLOGY" value="Surface Mount" x="11.58875" y="75.8825" size="1.778" layer="27" display="off"/>
<attribute name="MPN" value="TS3DV416DGGR" x="11.58875" y="75.8825" size="1.778" layer="27" display="off"/>
<attribute name="NAME" x="20.701" y="68.627625" size="1.4" layer="25" font="vector"/>
<attribute name="NO_OF_DISPLAYPORT_DUAL_MODE_INPUTS" value="" x="11.58875" y="75.8825" size="1.778" layer="27" display="off"/>
<attribute name="NO_OF_DISPLAYPORT_DUAL_MODE_OUTPUTS" value="" x="11.58875" y="75.8825" size="1.778" layer="27" display="off"/>
<attribute name="NO_OF_TMDS_INPUTS" value="" x="11.58875" y="75.8825" size="1.778" layer="27" display="off"/>
<attribute name="NO_OF_TMDS_OUTPUTS" value="" x="11.58875" y="75.8825" size="1.778" layer="27" display="off"/>
<attribute name="NUMBER_OF_PARALLEL_INPUTS" value="" x="11.58875" y="75.8825" size="1.778" layer="27" display="off"/>
<attribute name="NUMBER_OF_PARALLEL_OUTPUTS" value="" x="11.58875" y="75.8825" size="1.778" layer="27" display="off"/>
<attribute name="PACKAGE" value="DGG0048A" x="11.58875" y="75.8825" size="1.778" layer="27" display="off"/>
<attribute name="PACKAGE_DESCRIPTION" value="48-Pin Plastic Thin Shrink Small Outline Package 0.5 mm Pitch" x="11.58875" y="75.8825" size="1.778" layer="27" display="off"/>
<attribute name="PACKAGE_VERSION" value="revF, Dec-1997" x="11.58875" y="75.8825" size="1.778" layer="27" display="off"/>
<attribute name="PLL_FREQUENCYMHZ" value="" x="11.58875" y="75.8825" size="1.778" layer="27" display="off"/>
<attribute name="PREFIX" value="U" x="11.58875" y="75.8825" size="1.778" layer="27" display="off"/>
<attribute name="RATING" value="" x="11.58875" y="75.8825" size="1.778" layer="27" display="off"/>
<attribute name="RECEIVER" value="" x="11.58875" y="75.8825" size="1.778" layer="27" display="off"/>
<attribute name="RECEIVER_TPDNS" value="" x="11.58875" y="75.8825" size="1.778" layer="27" display="off"/>
<attribute name="RECEIVER_VTHMV" value="" x="11.58875" y="75.8825" size="1.778" layer="27" display="off"/>
<attribute name="RELEASE_DATE" value="1464340729" x="11.58875" y="75.8825" size="1.778" layer="27" display="off"/>
<attribute name="ROHS" value="Yes" x="11.58875" y="75.8825" size="1.778" layer="27" display="off"/>
<attribute name="SERIAL_DATA_RECEIVER_CHANNELS" value="" x="11.58875" y="75.8825" size="1.778" layer="27" display="off"/>
<attribute name="SERIAL_DATA_TRANSMITTER_CHANNELS" value="" x="11.58875" y="75.8825" size="1.778" layer="27" display="off"/>
<attribute name="SUB_FAMILY" value="DVI/HDMI Repeater/Switch" x="11.58875" y="75.8825" size="1.778" layer="27" display="off"/>
<attribute name="SUPPLY_VOLTAGESV" value="" x="11.58875" y="75.8825" size="1.778" layer="27" display="off"/>
<attribute name="TMDS_ADAPTIVE_EQUALIZATION" value="" x="11.58875" y="75.8825" size="1.778" layer="27" display="off"/>
<attribute name="TMDS_INPUT_EQUALIZATION" value="" x="11.58875" y="75.8825" size="1.778" layer="27" display="off"/>
<attribute name="TMDS_OUTPUT_DE_EMPHASIS" value="" x="11.58875" y="75.8825" size="1.778" layer="27" display="off"/>
<attribute name="TRANSMITTER" value="" x="11.58875" y="75.8825" size="1.778" layer="27" display="off"/>
<attribute name="TYPE_OF_LINE_CIRCUIT" value="" x="11.58875" y="75.8825" size="1.778" layer="27" display="off"/>
<attribute name="VAULT_GUID" value="A97D79CC-1D58-4F52-9B23-99C06D2AF1A4" x="11.58875" y="75.8825" size="1.778" layer="27" display="off"/>
<attribute name="VAULT_REVISION" value="47FE78A1-63FF-44EE-8928-881EE29CAD62" x="11.58875" y="75.8825" size="1.778" layer="27" display="off"/>
</element>
<element name="IC3" library="Texas Instruments - TS3DV416DGGR" package="TEXAS_INSTRUMENTS_TS3DV416DGGR_2" value="TEXAS_INSTRUMENTS_TS3DV416DGGRTEXAS_INSTRUMENTS_TS3DV416DGGR_0_2" x="22.38375" y="20.47875" smashed="yes">
<attribute name="CIIVA_IDS" value="1254479" x="11.58875" y="34.29" size="1.778" layer="27" display="off"/>
<attribute name="CLOCK_P_P_JITTERMAXPS" value="" x="11.58875" y="34.29" size="1.778" layer="27" display="off"/>
<attribute name="CODE__JEDEC" value="" x="11.58875" y="34.29" size="1.778" layer="27" display="off"/>
<attribute name="COMPONENT_LINK_1_DESCRIPTION" value="Manufacturer URL" x="11.58875" y="34.29" size="1.778" layer="27" display="off"/>
<attribute name="COMPONENT_LINK_1_URL" value="http://www.ti.com/" x="11.58875" y="34.29" size="1.778" layer="27" display="off"/>
<attribute name="COMPONENT_LINK_3_DESCRIPTION" value="URL Link1" x="11.58875" y="34.29" size="1.778" layer="27" display="off"/>
<attribute name="COMPONENT_LINK_3_URL" value="SamplesURL:http://www.ti.com/product/ts3dv416#samples" x="11.58875" y="34.29" size="1.778" layer="27" display="off"/>
<attribute name="DATASHEET" value="http://www.ti.com/general/docs/lit/getliterature.tsp?genericPartNumber=TS3DV416&amp;fileType=pdf" x="11.58875" y="34.29" size="1.778" layer="27" display="off"/>
<attribute name="DATASHEET_VERSION" value="SCDS198C" x="11.58875" y="34.29" size="1.778" layer="27" display="off"/>
<attribute name="DATA_P_P_JITTERMAXPS" value="" x="11.58875" y="34.29" size="1.778" layer="27" display="off"/>
<attribute name="DATA_THROUGHPUTMBS" value="" x="11.58875" y="34.29" size="1.778" layer="27" display="off"/>
<attribute name="DRIVER_RLOHMS" value="" x="11.58875" y="34.29" size="1.778" layer="27" display="off"/>
<attribute name="DRIVER_TPDNS" value="" x="11.58875" y="34.29" size="1.778" layer="27" display="off"/>
<attribute name="ESD_HBMKV" value="" x="11.58875" y="34.29" size="1.778" layer="27" display="off"/>
<attribute name="FOOTPRINT_VARIANT_NAME_0" value="Level C" x="11.58875" y="34.29" size="1.778" layer="27" display="off"/>
<attribute name="FOOTPRINT_VARIANT_NAME_1" value="Level B" x="11.58875" y="34.29" size="1.778" layer="27" display="off"/>
<attribute name="FOOTPRINT_VARIANT_NAME_2" value="Level A" x="11.58875" y="34.29" size="1.778" layer="27" display="off"/>
<attribute name="ICC_MAXM_A" value="" x="11.58875" y="34.29" size="1.778" layer="27" display="off"/>
<attribute name="IMPORTED" value="yes" x="11.58875" y="34.29" size="1.778" layer="27" display="off"/>
<attribute name="IMPORTED_FROM" value="vault" x="11.58875" y="34.29" size="1.778" layer="27" display="off"/>
<attribute name="IMPORT_TS" value="1521849272" x="11.58875" y="34.29" size="1.778" layer="27" display="off"/>
<attribute name="INTER_PAIR_SKEWMAXPS" value="" x="11.58875" y="34.29" size="1.778" layer="27" display="off"/>
<attribute name="INTRA_PAIR_SKEWMAXPS" value="" x="11.58875" y="34.29" size="1.778" layer="27" display="off"/>
<attribute name="MF" value="Texas Instruments" x="11.58875" y="34.29" size="1.778" layer="27" display="off"/>
<attribute name="MOUNTING_TECHNOLOGY" value="Surface Mount" x="11.58875" y="34.29" size="1.778" layer="27" display="off"/>
<attribute name="MPN" value="TS3DV416DGGR" x="11.58875" y="34.29" size="1.778" layer="27" display="off"/>
<attribute name="NAME" x="19.90725" y="27.1145" size="1.016" layer="25" font="vector"/>
<attribute name="NO_OF_DISPLAYPORT_DUAL_MODE_INPUTS" value="" x="11.58875" y="34.29" size="1.778" layer="27" display="off"/>
<attribute name="NO_OF_DISPLAYPORT_DUAL_MODE_OUTPUTS" value="" x="11.58875" y="34.29" size="1.778" layer="27" display="off"/>
<attribute name="NO_OF_TMDS_INPUTS" value="" x="11.58875" y="34.29" size="1.778" layer="27" display="off"/>
<attribute name="NO_OF_TMDS_OUTPUTS" value="" x="11.58875" y="34.29" size="1.778" layer="27" display="off"/>
<attribute name="NUMBER_OF_PARALLEL_INPUTS" value="" x="11.58875" y="34.29" size="1.778" layer="27" display="off"/>
<attribute name="NUMBER_OF_PARALLEL_OUTPUTS" value="" x="11.58875" y="34.29" size="1.778" layer="27" display="off"/>
<attribute name="PACKAGE" value="DGG0048A" x="11.58875" y="34.29" size="1.778" layer="27" display="off"/>
<attribute name="PACKAGE_DESCRIPTION" value="48-Pin Plastic Thin Shrink Small Outline Package 0.5 mm Pitch" x="11.58875" y="34.29" size="1.778" layer="27" display="off"/>
<attribute name="PACKAGE_VERSION" value="revF, Dec-1997" x="11.58875" y="34.29" size="1.778" layer="27" display="off"/>
<attribute name="PLL_FREQUENCYMHZ" value="" x="11.58875" y="34.29" size="1.778" layer="27" display="off"/>
<attribute name="PREFIX" value="U" x="11.58875" y="34.29" size="1.778" layer="27" display="off"/>
<attribute name="RATING" value="" x="11.58875" y="34.29" size="1.778" layer="27" display="off"/>
<attribute name="RECEIVER" value="" x="11.58875" y="34.29" size="1.778" layer="27" display="off"/>
<attribute name="RECEIVER_TPDNS" value="" x="11.58875" y="34.29" size="1.778" layer="27" display="off"/>
<attribute name="RECEIVER_VTHMV" value="" x="11.58875" y="34.29" size="1.778" layer="27" display="off"/>
<attribute name="RELEASE_DATE" value="1464340729" x="11.58875" y="34.29" size="1.778" layer="27" display="off"/>
<attribute name="ROHS" value="Yes" x="11.58875" y="34.29" size="1.778" layer="27" display="off"/>
<attribute name="SERIAL_DATA_RECEIVER_CHANNELS" value="" x="11.58875" y="34.29" size="1.778" layer="27" display="off"/>
<attribute name="SERIAL_DATA_TRANSMITTER_CHANNELS" value="" x="11.58875" y="34.29" size="1.778" layer="27" display="off"/>
<attribute name="SUB_FAMILY" value="DVI/HDMI Repeater/Switch" x="11.58875" y="34.29" size="1.778" layer="27" display="off"/>
<attribute name="SUPPLY_VOLTAGESV" value="" x="11.58875" y="34.29" size="1.778" layer="27" display="off"/>
<attribute name="TMDS_ADAPTIVE_EQUALIZATION" value="" x="11.58875" y="34.29" size="1.778" layer="27" display="off"/>
<attribute name="TMDS_INPUT_EQUALIZATION" value="" x="11.58875" y="34.29" size="1.778" layer="27" display="off"/>
<attribute name="TMDS_OUTPUT_DE_EMPHASIS" value="" x="11.58875" y="34.29" size="1.778" layer="27" display="off"/>
<attribute name="TRANSMITTER" value="" x="11.58875" y="34.29" size="1.778" layer="27" display="off"/>
<attribute name="TYPE_OF_LINE_CIRCUIT" value="" x="11.58875" y="34.29" size="1.778" layer="27" display="off"/>
<attribute name="VAULT_GUID" value="A97D79CC-1D58-4F52-9B23-99C06D2AF1A4" x="11.58875" y="34.29" size="1.778" layer="27" display="off"/>
<attribute name="VAULT_REVISION" value="47FE78A1-63FF-44EE-8928-881EE29CAD62" x="11.58875" y="34.29" size="1.778" layer="27" display="off"/>
</element>
<element name="JP2" library="pinhead" library_urn="urn:adsk.eagle:library:325" package="1X08" package3d_urn="urn:adsk.eagle:package:22409/2" value="" x="2.69875" y="39.52875" smashed="yes" rot="R270">
<attribute name="NAME" x="1.67005" y="50.4063" size="1.016" layer="25" font="vector" ratio="10"/>
<attribute name="POPULARITY" value="67" x="2.69875" y="39.52875" size="1.778" layer="27" rot="R270" display="off"/>
<attribute name="VALUE" x="-0.47625" y="49.68875" size="1.27" layer="27" rot="R270"/>
</element>
<element name="JP3" library="pinhead" library_urn="urn:adsk.eagle:library:325" package="1X16" package3d_urn="urn:adsk.eagle:package:22432/2" value="" x="39.0525" y="62.150625" smashed="yes" rot="R270">
<attribute name="NAME" x="32.1437" y="81.6737" size="1.016" layer="25" font="vector" ratio="10" rot="R180"/>
<attribute name="POPULARITY" value="17" x="39.0525" y="62.150625" size="1.778" layer="27" rot="R270" display="off"/>
<attribute name="VALUE" x="35.8775" y="82.470625" size="1.27" layer="27" rot="R270"/>
</element>
<element name="JP4" library="pinhead" library_urn="urn:adsk.eagle:library:325" package="1X16" package3d_urn="urn:adsk.eagle:package:22432/2" value="" x="39.0525" y="21.351875" smashed="yes" rot="R270">
<attribute name="NAME" x="31.429325" y="38.1762" size="1.016" layer="25" font="vector" ratio="10" rot="R180"/>
<attribute name="POPULARITY" value="17" x="39.0525" y="21.351875" size="1.778" layer="27" rot="R270" display="off"/>
<attribute name="VALUE" x="35.8775" y="41.671875" size="1.27" layer="27" rot="R270"/>
</element>
<element name="JP1" library="pinhead" library_urn="urn:adsk.eagle:library:325" package="1X08" package3d_urn="urn:adsk.eagle:package:22409/2" value="" x="2.69875" y="63.261875" smashed="yes" rot="R270">
<attribute name="NAME" x="1.749425" y="73.504425" size="1.016" layer="25" font="vector" ratio="10"/>
<attribute name="POPULARITY" value="67" x="2.69875" y="63.261875" size="1.778" layer="27" rot="R270" display="off"/>
<attribute name="VALUE" x="-0.47625" y="73.421875" size="1.27" layer="27" rot="R270"/>
</element>
<element name="C1" library="rcl" library_urn="urn:adsk.eagle:library:334" package="C0805" package3d_urn="urn:adsk.eagle:package:23617/2" value="10uF/50V" x="11.1125" y="51.27625" smashed="yes" rot="R180">
<attribute name="NAME" x="14.605" y="55.40375" size="1.016" layer="25" font="vector" rot="R180"/>
<attribute name="POPULARITY" value="63" x="11.1125" y="51.27625" size="1.778" layer="27" rot="R180" display="off"/>
<attribute name="SPICEPREFIX" value="C" x="11.1125" y="51.27625" size="1.778" layer="27" rot="R180" display="off"/>
<attribute name="VALUE" x="12.3825" y="53.81625" size="1.27" layer="27" rot="R180"/>
</element>
<element name="C2" library="rcl" library_urn="urn:adsk.eagle:library:334" package="C0805" package3d_urn="urn:adsk.eagle:package:23617/2" value="1uF/50V" x="11.1125" y="53.0225" smashed="yes" rot="R180">
<attribute name="NAME" x="14.44625" y="53.578125" size="1.016" layer="25" font="vector" rot="R180"/>
<attribute name="POPULARITY" value="63" x="11.1125" y="53.0225" size="1.778" layer="27" rot="R180" display="off"/>
<attribute name="SPICEPREFIX" value="C" x="11.1125" y="53.0225" size="1.778" layer="27" rot="R180" display="off"/>
<attribute name="VALUE" x="12.3825" y="55.5625" size="1.27" layer="27" rot="R180"/>
</element>
<element name="C3" library="rcl" library_urn="urn:adsk.eagle:library:334" package="C0805" package3d_urn="urn:adsk.eagle:package:23617/2" value="100nF/50V" x="11.1125" y="54.76875" smashed="yes" rot="R180">
<attribute name="NAME" x="14.44625" y="51.673125" size="1.016" layer="25" font="vector" rot="R180"/>
<attribute name="POPULARITY" value="63" x="11.1125" y="54.76875" size="1.778" layer="27" rot="R180" display="off"/>
<attribute name="SPICEPREFIX" value="C" x="11.1125" y="54.76875" size="1.778" layer="27" rot="R180" display="off"/>
<attribute name="VALUE" x="12.3825" y="57.30875" size="1.27" layer="27" rot="R180"/>
</element>
<element name="C4" library="rcl" library_urn="urn:adsk.eagle:library:334" package="C0805" package3d_urn="urn:adsk.eagle:package:23617/2" value="10uF/50V" x="13.096875" y="63.261875" smashed="yes" rot="R180">
<attribute name="NAME" x="10.795" y="65.405" size="1.016" layer="25" font="vector" rot="R180"/>
<attribute name="POPULARITY" value="63" x="13.096875" y="57.070625" size="1.778" layer="27" rot="R180" display="off"/>
<attribute name="SPICEPREFIX" value="C" x="13.096875" y="57.070625" size="1.778" layer="27" rot="R180" display="off"/>
<attribute name="VALUE" x="14.366875" y="65.801875" size="1.27" layer="27" rot="R180"/>
</element>
<element name="C5" library="rcl" library_urn="urn:adsk.eagle:library:334" package="C0805" package3d_urn="urn:adsk.eagle:package:23617/2" value="1uF/50V" x="13.096875" y="65.166875" smashed="yes" rot="R180">
<attribute name="NAME" x="10.874375" y="63.738125" size="1.016" layer="25" font="vector" rot="R180"/>
<attribute name="POPULARITY" value="63" x="13.096875" y="58.975625" size="1.778" layer="27" rot="R180" display="off"/>
<attribute name="SPICEPREFIX" value="C" x="13.096875" y="58.975625" size="1.778" layer="27" rot="R180" display="off"/>
<attribute name="VALUE" x="14.366875" y="67.706875" size="1.27" layer="27" rot="R180"/>
</element>
<element name="C6" library="rcl" library_urn="urn:adsk.eagle:library:334" package="C0805" package3d_urn="urn:adsk.eagle:package:23617/2" value="100nF/50V" x="13.096875" y="61.356875" smashed="yes" rot="R180">
<attribute name="NAME" x="10.874375" y="61.674375" size="1.016" layer="25" font="vector" rot="R180"/>
<attribute name="POPULARITY" value="63" x="13.096875" y="73.739375" size="1.778" layer="27" rot="R180" display="off"/>
<attribute name="SPICEPREFIX" value="C" x="13.096875" y="73.739375" size="1.778" layer="27" rot="R180" display="off"/>
<attribute name="VALUE" x="14.366875" y="63.896875" size="1.27" layer="27" rot="R180"/>
</element>
<element name="C7" library="rcl" library_urn="urn:adsk.eagle:library:334" package="C0805" package3d_urn="urn:adsk.eagle:package:23617/2" value="10uF/50V" x="17.541875" y="33.893125" smashed="yes" rot="R180">
<attribute name="NAME" x="15.319375" y="34.051875" size="1.016" layer="25" font="vector" rot="R180"/>
<attribute name="POPULARITY" value="63" x="17.541875" y="27.701875" size="1.778" layer="27" rot="R180" display="off"/>
<attribute name="SPICEPREFIX" value="C" x="17.541875" y="27.701875" size="1.778" layer="27" rot="R180" display="off"/>
<attribute name="VALUE" x="18.811875" y="36.433125" size="1.27" layer="27" rot="R180"/>
</element>
<element name="C8" library="rcl" library_urn="urn:adsk.eagle:library:334" package="C0805" package3d_urn="urn:adsk.eagle:package:23617/2" value="1uF/50V" x="17.541875" y="32.0675" smashed="yes" rot="R180">
<attribute name="NAME" x="15.319375" y="32.54375" size="1.016" layer="25" font="vector" rot="R180"/>
<attribute name="POPULARITY" value="63" x="17.541875" y="25.87625" size="1.778" layer="27" rot="R180" display="off"/>
<attribute name="SPICEPREFIX" value="C" x="17.541875" y="25.87625" size="1.778" layer="27" rot="R180" display="off"/>
<attribute name="VALUE" x="18.811875" y="34.6075" size="1.27" layer="27" rot="R180"/>
</element>
<element name="C9" library="rcl" library_urn="urn:adsk.eagle:library:334" package="C0805" package3d_urn="urn:adsk.eagle:package:23617/2" value="100nF/50V" x="17.541875" y="30.32125" smashed="yes" rot="R180">
<attribute name="NAME" x="15.319375" y="30.718125" size="1.016" layer="25" font="vector" rot="R180"/>
<attribute name="POPULARITY" value="63" x="17.541875" y="42.70375" size="1.778" layer="27" rot="R180" display="off"/>
<attribute name="SPICEPREFIX" value="C" x="17.541875" y="42.70375" size="1.778" layer="27" rot="R180" display="off"/>
<attribute name="VALUE" x="18.811875" y="32.86125" size="1.27" layer="27" rot="R180"/>
</element>
<element name="IC4" library="SIP32431DR3" package="SC-70-6" value="SIP32431DR3" x="10.63625" y="77.866875" smashed="yes" rot="R270">
<attribute name="NAME" x="8.88995" y="76.67625" size="0.8128" layer="25" font="vector" rot="R90"/>
<attribute name="VALUE" x="8.41375" y="79.136875" size="0.8128" layer="27" ratio="10" rot="R270"/>
</element>
<element name="C10" library="rcl" package="C0603K" value="100nF, 0805, 25V" x="12.7" y="80.248125" smashed="yes">
<attribute name="NAME" x="9.121875" y="79.945625" size="0.8128" layer="25" font="vector"/>
<attribute name="VALUE" x="11.9" y="78.598125" size="1.016" layer="27"/>
</element>
<element name="C11" library="rcl" package="C0603K" value="1uF, 0805, 25V" x="12.54125" y="75.326875" smashed="yes">
<attribute name="NAME" x="8.24875" y="74.865625" size="0.8128" layer="25" font="vector"/>
<attribute name="VALUE" x="11.74125" y="73.676875" size="1.016" layer="27"/>
</element>
<element name="IC5" library="SIP32431DR3" package="SC-70-6" value="SIP32431DR3" x="23.97125" y="78.105" smashed="yes" rot="R270">
<attribute name="NAME" x="22.3837" y="77.31125" size="0.8128" layer="25" font="vector" rot="R90"/>
<attribute name="VALUE" x="21.74875" y="79.375" size="0.8128" layer="27" ratio="10" rot="R270"/>
</element>
<element name="C12" library="rcl" package="C0603K" value="100nF, 0805, 25V" x="25.638125" y="80.48625" smashed="yes">
<attribute name="NAME" x="22.139375" y="80.104375" size="0.8128" layer="25" font="vector"/>
<attribute name="VALUE" x="24.838125" y="78.83625" size="1.016" layer="27"/>
</element>
<element name="C13" library="rcl" package="C0603K" value="1uF, 0805, 25V" x="25.796875" y="75.803125" smashed="yes">
<attribute name="NAME" x="22.21875" y="75.341875" size="0.8128" layer="25" font="vector"/>
<attribute name="VALUE" x="24.996875" y="74.153125" size="1.016" layer="27"/>
</element>
<element name="R1" library="rcl" library_urn="urn:adsk.eagle:library:334" package="R0603" package3d_urn="urn:adsk.eagle:package:23555/3" value="" x="5.159375" y="78.501875" smashed="yes">
<attribute name="NAME" x="3.65125" y="79.375" size="0.8128" layer="25" font="vector"/>
<attribute name="POPULARITY" value="77" x="5.159375" y="78.501875" size="1.778" layer="27" display="off"/>
<attribute name="SPICEPREFIX" value="R" x="5.159375" y="78.501875" size="1.778" layer="27" display="off"/>
<attribute name="VALUE" x="4.524375" y="76.596875" size="1.27" layer="27"/>
</element>
<element name="R2" library="rcl" library_urn="urn:adsk.eagle:library:334" package="R0603" package3d_urn="urn:adsk.eagle:package:23555/3" value="" x="18.335625" y="78.74" smashed="yes">
<attribute name="NAME" x="17.145" y="79.6925" size="0.8128" layer="25" font="vector"/>
<attribute name="POPULARITY" value="77" x="18.335625" y="78.74" size="1.778" layer="27" display="off"/>
<attribute name="SPICEPREFIX" value="R" x="18.335625" y="78.74" size="1.778" layer="27" display="off"/>
<attribute name="VALUE" x="17.700625" y="76.835" size="1.27" layer="27"/>
</element>
<element name="LED1" library="led" library_urn="urn:adsk.eagle:library:259" package="SML0805" package3d_urn="urn:adsk.eagle:package:15830/1" value="" x="5.318125" y="76.755625" smashed="yes" rot="R180">
<attribute name="NAME" x="6.818125" y="75.755625" size="0.8128" layer="25" font="vector" rot="R180"/>
<attribute name="POPULARITY" value="17" x="5.318125" y="76.755625" size="1.778" layer="27" rot="R180" display="off"/>
<attribute name="VALUE" x="6.818125" y="78.755625" size="1.27" layer="27" rot="R180"/>
</element>
<element name="LED2" library="led" library_urn="urn:adsk.eagle:library:259" package="SML0805" package3d_urn="urn:adsk.eagle:package:15830/1" value="" x="18.57375" y="76.755625" smashed="yes" rot="R180">
<attribute name="NAME" x="20.07375" y="75.755625" size="0.8128" layer="25" font="vector" rot="R180"/>
<attribute name="POPULARITY" value="17" x="18.57375" y="76.755625" size="1.778" layer="27" rot="R180" display="off"/>
<attribute name="VALUE" x="20.07375" y="78.755625" size="1.27" layer="27" rot="R180"/>
</element>
<element name="C14" library="SparkFun" package="EIA3216" value="4u7F,16V" x="14.76375" y="72.23125" smashed="yes" rot="R180">
<attribute name="NAME" x="18.335625" y="71.866" size="0.8128" layer="25" font="vector"/>
<attribute name="VALUE" x="14.35575" y="70.89925" size="0.4064" layer="27" rot="R180"/>
</element>
<element name="C15" library="rcl" library_urn="urn:adsk.eagle:library:334" package="C0805" package3d_urn="urn:adsk.eagle:package:23617/2" value="10uF/50V" x="14.2875" y="69.611875" smashed="yes">
<attribute name="NAME" x="18.018125" y="70.088125" size="0.8128" layer="25" font="vector" rot="R180"/>
<attribute name="POPULARITY" value="63" x="14.2875" y="69.611875" size="1.778" layer="27" display="off"/>
<attribute name="SPICEPREFIX" value="C" x="14.2875" y="69.611875" size="1.778" layer="27" display="off"/>
<attribute name="VALUE" x="13.0175" y="67.071875" size="1.27" layer="27"/>
</element>
</elements>
<signals>
<signal name="A0_3">
<contactref element="IC3" pad="2"/>
<contactref element="IC1" pad="45"/>
<wire x1="20.0925" y1="47.58875" x2="24.880625" y2="47.58875" width="0.2032" layer="1"/>
<wire x1="24.880625" y1="47.58875" x2="25.796875" y2="46.6725" width="0.2032" layer="1"/>
<wire x1="25.796875" y1="46.6725" x2="25.796875" y2="28.8925" width="0.2032" layer="1"/>
<wire x1="25.796875" y1="28.8925" x2="22.621875" y2="25.7175" width="0.2032" layer="1"/>
<wire x1="22.621875" y1="25.7175" x2="18.495" y2="25.7175" width="0.2032" layer="1"/>
<wire x1="18.495" y1="25.7175" x2="18.48375" y2="25.72875" width="0.2032" layer="1"/>
</signal>
<signal name="A1_3">
<contactref element="IC3" pad="4"/>
<contactref element="IC1" pad="44"/>
<wire x1="20.0925" y1="47.08875" x2="24.586875" y2="47.08875" width="0.2032" layer="1"/>
<wire x1="24.586875" y1="47.08875" x2="25.24125" y2="46.434375" width="0.2032" layer="1"/>
<wire x1="25.24125" y1="46.434375" x2="25.24125" y2="29.36875" width="0.2032" layer="1"/>
<wire x1="25.24125" y1="29.36875" x2="23.098125" y2="27.225625" width="0.2032" layer="1"/>
<wire x1="18.48375" y1="24.72875" x2="17.260625" y2="24.72875" width="0.2032" layer="1"/>
<wire x1="17.260625" y1="24.72875" x2="16.8275" y2="25.161875" width="0.2032" layer="1"/>
<wire x1="16.8275" y1="25.161875" x2="16.8275" y2="26.51125" width="0.2032" layer="1"/>
<wire x1="16.8275" y1="26.51125" x2="17.541875" y2="27.225625" width="0.2032" layer="1"/>
<wire x1="17.541875" y1="27.225625" x2="23.098125" y2="27.225625" width="0.2032" layer="1"/>
</signal>
<signal name="A2_3">
<contactref element="IC3" pad="8"/>
<contactref element="IC1" pad="39"/>
<wire x1="20.0925" y1="44.58875" x2="24.388125" y2="44.58875" width="0.2032" layer="1"/>
<wire x1="24.388125" y1="44.58875" x2="24.765" y2="44.211875" width="0.2032" layer="1"/>
<wire x1="24.765" y1="44.211875" x2="24.765" y2="29.765625" width="0.2032" layer="1"/>
<wire x1="22.70125" y1="27.701875" x2="24.765" y2="29.765625" width="0.2032" layer="1"/>
<wire x1="18.48375" y1="22.72875" x2="16.95875" y2="22.72875" width="0.2032" layer="1"/>
<wire x1="16.95875" y1="22.72875" x2="16.430625" y2="23.256875" width="0.2032" layer="1"/>
<wire x1="16.430625" y1="23.256875" x2="16.430625" y2="26.82875" width="0.2032" layer="1"/>
<wire x1="16.430625" y1="26.82875" x2="17.30375" y2="27.701875" width="0.2032" layer="1"/>
<wire x1="17.30375" y1="27.701875" x2="22.70125" y2="27.701875" width="0.2032" layer="1"/>
</signal>
<signal name="A3_3">
<contactref element="IC3" pad="10"/>
<contactref element="IC1" pad="38"/>
<wire x1="20.0925" y1="44.08875" x2="23.85625" y2="44.08875" width="0.2032" layer="1"/>
<wire x1="23.85625" y1="44.08875" x2="24.28875" y2="43.65625" width="0.2032" layer="1"/>
<wire x1="24.28875" y1="43.65625" x2="24.28875" y2="30.083125" width="0.2032" layer="1"/>
<wire x1="24.28875" y1="30.083125" x2="22.38375" y2="28.178125" width="0.2032" layer="1"/>
<wire x1="18.48375" y1="21.72875" x2="16.609375" y2="21.72875" width="0.2032" layer="1"/>
<wire x1="16.609375" y1="21.72875" x2="15.875" y2="22.463125" width="0.2032" layer="1"/>
<wire x1="15.875" y1="22.463125" x2="15.875" y2="27.066875" width="0.2032" layer="1"/>
<wire x1="15.875" y1="27.066875" x2="16.98625" y2="28.178125" width="0.2032" layer="1"/>
<wire x1="16.98625" y1="28.178125" x2="22.38375" y2="28.178125" width="0.2032" layer="1"/>
</signal>
<signal name="A4_3">
<contactref element="IC3" pad="15"/>
<contactref element="IC1" pad="32"/>
<wire x1="20.0925" y1="41.08875" x2="23.125625" y2="41.08875" width="0.2032" layer="1"/>
<wire x1="23.125625" y1="41.08875" x2="23.733125" y2="40.48125" width="0.2032" layer="1"/>
<wire x1="23.733125" y1="40.48125" x2="23.733125" y2="30.32125" width="0.2032" layer="1"/>
<wire x1="23.733125" y1="30.32125" x2="22.1853125" y2="28.7734375" width="0.2032" layer="1"/>
<wire x1="18.48375" y1="19.22875" x2="16.251875" y2="19.22875" width="0.2032" layer="1"/>
<wire x1="16.251875" y1="19.22875" x2="15.319375" y2="20.16125" width="0.2032" layer="1"/>
<wire x1="15.319375" y1="20.16125" x2="15.319375" y2="27.14625" width="0.2032" layer="1"/>
<wire x1="16.9465625" y1="28.7734375" x2="22.1853125" y2="28.7734375" width="0.2032" layer="1"/>
<wire x1="15.319375" y1="27.14625" x2="16.9465625" y2="28.7734375" width="0.2032" layer="1"/>
</signal>
<signal name="A5_3">
<contactref element="IC3" pad="17"/>
<contactref element="IC1" pad="31"/>
<wire x1="18.48375" y1="18.22875" x2="14.47375" y2="18.22875" width="0.2032" layer="1"/>
<wire x1="14.47375" y1="18.22875" x2="13.731875" y2="18.970625" width="0.2032" layer="1"/>
<wire x1="13.731875" y1="18.970625" x2="13.731875" y2="33.893125" width="0.2032" layer="1"/>
<wire x1="13.731875" y1="33.893125" x2="16.113125" y2="36.274375" width="0.2032" layer="1"/>
<wire x1="16.113125" y1="36.274375" x2="21.986875" y2="36.274375" width="0.2032" layer="1"/>
<wire x1="21.986875" y1="36.274375" x2="22.86" y2="37.1475" width="0.2032" layer="1"/>
<wire x1="22.86" y1="37.1475" x2="22.86" y2="40.005" width="0.2032" layer="1"/>
<wire x1="20.0925" y1="40.58875" x2="22.27625" y2="40.58875" width="0.2032" layer="1"/>
<wire x1="22.27625" y1="40.58875" x2="22.86" y2="40.005" width="0.2032" layer="1"/>
</signal>
<signal name="A6_3">
<contactref element="IC3" pad="21"/>
<contactref element="IC1" pad="26"/>
<wire x1="20.0925" y1="38.08875" x2="15.466875" y2="38.08875" width="0.2032" layer="1"/>
<wire x1="12.144375" y1="17.4625" x2="12.144375" y2="34.76625" width="0.2032" layer="1"/>
<wire x1="15.466875" y1="38.08875" x2="12.144375" y2="34.76625" width="0.2032" layer="1"/>
<wire x1="18.48375" y1="16.22875" x2="13.378125" y2="16.22875" width="0.2032" layer="1"/>
<wire x1="13.378125" y1="16.22875" x2="12.144375" y2="17.4625" width="0.2032" layer="1"/>
</signal>
<signal name="A7_3">
<contactref element="IC3" pad="23"/>
<contactref element="IC1" pad="25"/>
<wire x1="20.0925" y1="37.58875" x2="15.99875" y2="37.58875" width="0.2032" layer="1"/>
<wire x1="15.99875" y1="37.58875" x2="12.85875" y2="34.44875" width="0.2032" layer="1"/>
<wire x1="12.85875" y1="34.44875" x2="12.85875" y2="17.78" width="0.2032" layer="1"/>
<wire x1="13.573125" y1="17.065625" x2="12.85875" y2="17.78" width="0.2032" layer="1"/>
<wire x1="13.573125" y1="17.065625" x2="15.71625" y2="17.065625" width="0.2032" layer="1"/>
<via x="15.71625" y="17.065625" extent="1-16" drill="0.25"/>
<wire x1="15.71625" y1="17.065625" x2="15.71625" y2="15.5575" width="0.2032" layer="16"/>
<wire x1="15.71625" y1="15.5575" x2="16.03375" y2="15.24" width="0.2032" layer="16"/>
<via x="16.03375" y="15.24" extent="1-16" drill="0.25"/>
<wire x1="16.03375" y1="15.24" x2="18.4725" y2="15.24" width="0.2032" layer="1"/>
<wire x1="18.4725" y1="15.24" x2="18.48375" y2="15.22875" width="0.2032" layer="1"/>
</signal>
<signal name="N$26">
<contactref element="IC1" pad="14"/>
</signal>
<signal name="VDD1">
<contactref element="JP1" pad="1"/>
<contactref element="IC1" pad="1"/>
<contactref element="IC1" pad="6"/>
<contactref element="IC1" pad="12"/>
<contactref element="IC1" pad="19"/>
<contactref element="IC1" pad="36"/>
<contactref element="C1" pad="1"/>
<contactref element="C3" pad="1"/>
<contactref element="C2" pad="1"/>
<wire x1="12.2925" y1="49.08875" x2="12.22125" y2="49.08875" width="0.2032" layer="1"/>
<wire x1="12.0625" y1="51.27625" x2="12.22125" y2="51.1175" width="0.2032" layer="1"/>
<wire x1="12.22125" y1="51.1175" x2="12.22125" y2="49.08875" width="0.2032" layer="1"/>
<wire x1="12.0625" y1="51.27625" x2="12.0625" y2="53.0225" width="0.2032" layer="1"/>
<wire x1="12.0625" y1="53.0225" x2="12.0625" y2="54.76875" width="0.2032" layer="1"/>
<wire x1="15.319375" y1="55.08625" x2="15.001875" y2="54.76875" width="0.2032" layer="1"/>
<wire x1="12.0625" y1="54.76875" x2="15.001875" y2="54.76875" width="0.2032" layer="1"/>
<via x="15.319375" y="55.08625" extent="1-16" drill="0.25"/>
<wire x1="15.319375" y1="55.08625" x2="12.85875" y2="55.08625" width="0.2032" layer="16"/>
<wire x1="12.85875" y1="55.08625" x2="12.144375" y2="55.800625" width="0.2032" layer="16"/>
<wire x1="11.668125" y1="72.151875" x2="6.35" y2="72.151875" width="0.2032" layer="16"/>
<wire x1="6.35" y1="72.151875" x2="2.69875" y2="72.151875" width="0.2032" layer="16"/>
<wire x1="12.2925" y1="40.08875" x2="13.974375" y2="40.08875" width="0.2032" layer="1"/>
<wire x1="13.974375" y1="40.08875" x2="14.2875" y2="40.401875" width="0.2032" layer="1"/>
<wire x1="14.2875" y1="40.401875" x2="14.2875" y2="43.576875" width="0.2032" layer="1"/>
<wire x1="14.2875" y1="43.576875" x2="14.2875" y2="43.65625" width="0.2032" layer="1"/>
<wire x1="14.2875" y1="43.65625" x2="14.2875" y2="46.434375" width="0.2032" layer="1"/>
<wire x1="14.2875" y1="46.434375" x2="14.2875" y2="48.73625" width="0.2032" layer="1"/>
<wire x1="13.935" y1="49.08875" x2="12.2925" y2="49.08875" width="0.2032" layer="1"/>
<wire x1="14.2875" y1="48.73625" x2="13.935" y2="49.08875" width="0.2032" layer="1"/>
<wire x1="12.2925" y1="46.58875" x2="14.133125" y2="46.58875" width="0.2032" layer="1"/>
<wire x1="14.133125" y1="46.58875" x2="14.2875" y2="46.434375" width="0.2032" layer="1"/>
<wire x1="12.2925" y1="43.58875" x2="14.22" y2="43.58875" width="0.2032" layer="1"/>
<wire x1="14.22" y1="43.58875" x2="14.2875" y2="43.65625" width="0.2032" layer="1"/>
<wire x1="20.0925" y1="43.08875" x2="21.578125" y2="43.08875" width="0.2032" layer="1"/>
<wire x1="21.578125" y1="43.08875" x2="21.59" y2="43.100625" width="0.2032" layer="1"/>
<via x="21.59" y="43.100625" extent="1-16" drill="0.25"/>
<wire x1="21.59" y1="43.100625" x2="15.24" y2="43.100625" width="0.2032" layer="16"/>
<wire x1="15.24" y1="43.100625" x2="14.76375" y2="43.576875" width="0.2032" layer="16"/>
<wire x1="14.76375" y1="43.576875" x2="14.2875" y2="43.576875" width="0.2032" layer="16"/>
<via x="14.2875" y="43.576875" extent="1-16" drill="0.25"/>
<contactref element="IC5" pad="4"/>
<contactref element="IC4" pad="4"/>
<contactref element="C13" pad="1"/>
<contactref element="C11" pad="1"/>
<contactref element="C14" pad="A"/>
<contactref element="C15" pad="1"/>
<wire x1="13.36375" y1="72.23125" x2="13.36375" y2="69.638125" width="0.2032" layer="1"/>
<wire x1="13.36375" y1="69.638125" x2="13.3375" y2="69.611875" width="0.2032" layer="1"/>
<wire x1="11.58625" y1="77.216875" x2="11.58625" y2="76.041875" width="0.254" layer="1"/>
<wire x1="11.66625" y1="75.961875" x2="11.66625" y2="75.326875" width="0.254" layer="1"/>
<wire x1="11.66625" y1="75.961875" x2="11.58625" y2="76.041875" width="0.254" layer="1"/>
<wire x1="13.36375" y1="72.23125" x2="11.7475" y2="72.23125" width="0.254" layer="1"/>
<wire x1="11.7475" y1="72.23125" x2="11.668125" y2="72.23125" width="0.254" layer="1"/>
<wire x1="11.7475" y1="72.23125" x2="11.668125" y2="72.151875" width="0.254" layer="1"/>
<via x="11.668125" y="72.151875" extent="1-16" drill="0.35"/>
<wire x1="11.66625" y1="75.326875" x2="11.66625" y2="73.81875" width="0.254" layer="1"/>
<wire x1="11.668125" y1="73.81875" x2="11.668125" y2="72.23125" width="0.254" layer="1"/>
<wire x1="24.92125" y1="77.455" x2="24.92125" y2="75.80375" width="0.254" layer="1"/>
<wire x1="24.92125" y1="75.80375" x2="24.921875" y2="75.803125" width="0.254" layer="1"/>
<wire x1="24.921875" y1="75.803125" x2="24.921875" y2="74.53125" width="0.254" layer="1"/>
<wire x1="24.209375" y1="73.81875" x2="11.668125" y2="73.81875" width="0.254" layer="1"/>
<wire x1="11.668125" y1="73.81875" x2="11.66625" y2="73.81875" width="0.254" layer="1"/>
<wire x1="24.921875" y1="74.53125" x2="24.209375" y2="73.81875" width="0.254" layer="1"/>
<wire x1="12.144375" y1="55.800625" x2="10.239375" y2="57.705625" width="0.254" layer="16"/>
<wire x1="10.239375" y1="62.70625" x2="6.50875" y2="66.436875" width="0.254" layer="16"/>
<wire x1="6.50875" y1="66.436875" x2="6.50875" y2="71.993125" width="0.254" layer="16"/>
<wire x1="6.50875" y1="71.993125" x2="6.35" y2="72.151875" width="0.254" layer="16"/>
<wire x1="10.239375" y1="57.705625" x2="10.239375" y2="62.70625" width="0.254" layer="16"/>
</signal>
<signal name="VDD2">
<contactref element="IC2" pad="1"/>
<contactref element="IC2" pad="36"/>
<contactref element="IC2" pad="6"/>
<contactref element="IC2" pad="12"/>
<contactref element="IC2" pad="19"/>
<contactref element="C4" pad="1"/>
<contactref element="C6" pad="1"/>
<contactref element="C5" pad="1"/>
<wire x1="18.48375" y1="67.6625" x2="15.319375" y2="67.6625" width="0.2032" layer="1"/>
<wire x1="15.319375" y1="67.6625" x2="9.49" y2="67.6625" width="0.2032" layer="1"/>
<wire x1="9.49" y1="67.6625" x2="8.73125" y2="68.42125" width="0.2032" layer="1"/>
<wire x1="18.48375" y1="58.6625" x2="15.79125" y2="58.6625" width="0.2032" layer="1"/>
<wire x1="15.79125" y1="58.6625" x2="15.319375" y2="59.134375" width="0.2032" layer="1"/>
<wire x1="15.319375" y1="59.134375" x2="15.319375" y2="62.150625" width="0.2032" layer="1"/>
<wire x1="15.319375" y1="62.150625" x2="15.319375" y2="65.008125" width="0.2032" layer="1"/>
<wire x1="15.319375" y1="65.008125" x2="15.319375" y2="65.0875" width="0.2032" layer="1"/>
<wire x1="15.319375" y1="65.0875" x2="15.319375" y2="67.6625" width="0.2032" layer="1"/>
<wire x1="18.48375" y1="65.1625" x2="15.47375" y2="65.1625" width="0.2032" layer="1"/>
<wire x1="15.47375" y1="65.1625" x2="15.319375" y2="65.008125" width="0.2032" layer="1"/>
<wire x1="18.48375" y1="62.1625" x2="15.33125" y2="62.1625" width="0.2032" layer="1"/>
<wire x1="15.33125" y1="62.1625" x2="15.319375" y2="62.150625" width="0.2032" layer="1"/>
<wire x1="14.046875" y1="65.166875" x2="14.046875" y2="63.261875" width="0.2032" layer="1"/>
<wire x1="14.046875" y1="63.261875" x2="14.046875" y2="61.356875" width="0.2032" layer="1"/>
<wire x1="26.28375" y1="61.6625" x2="24.6975" y2="61.6625" width="0.2032" layer="1"/>
<wire x1="24.6975" y1="61.6625" x2="24.685625" y2="61.674375" width="0.2032" layer="1"/>
<via x="24.685625" y="61.674375" extent="1-16" drill="0.25"/>
<wire x1="24.685625" y1="61.674375" x2="23.256875" y2="61.674375" width="0.2032" layer="16"/>
<wire x1="23.256875" y1="61.674375" x2="22.86" y2="62.07125" width="0.2032" layer="16"/>
<wire x1="22.86" y1="62.07125" x2="20.47875" y2="62.07125" width="0.2032" layer="16"/>
<via x="20.47875" y="62.07125" extent="1-16" drill="0.25"/>
<wire x1="20.47875" y1="62.07125" x2="20.400625" y2="62.149375" width="0.2032" layer="1"/>
<wire x1="20.400625" y1="62.150625" x2="20.400625" y2="62.149375" width="0.2032" layer="1"/>
<wire x1="20.400625" y1="62.150625" x2="20.38875" y2="62.1625" width="0.2032" layer="1"/>
<wire x1="20.38875" y1="62.1625" x2="18.48375" y2="62.1625" width="0.2032" layer="1"/>
<contactref element="IC4" pad="1"/>
<contactref element="R1" pad="2"/>
<contactref element="C10" pad="1"/>
<wire x1="14.046875" y1="65.166875" x2="15.24" y2="65.166875" width="0.2032" layer="1"/>
<wire x1="15.24" y1="65.166875" x2="15.319375" y2="65.0875" width="0.2032" layer="1"/>
<wire x1="9.68625" y1="78.516875" x2="6.024375" y2="78.516875" width="0.254" layer="1"/>
<wire x1="6.024375" y1="78.516875" x2="6.009375" y2="78.501875" width="0.254" layer="1"/>
<wire x1="11.825" y1="80.248125" x2="10.239375" y2="80.248125" width="0.254" layer="1"/>
<wire x1="10.239375" y1="80.248125" x2="9.68375" y2="79.6925" width="0.254" layer="1"/>
<wire x1="9.68375" y1="79.6925" x2="9.68375" y2="78.519375" width="0.254" layer="1"/>
<wire x1="9.68375" y1="78.519375" x2="9.68625" y2="78.516875" width="0.254" layer="1"/>
<wire x1="10.30375" y1="78.516875" x2="9.68625" y2="78.516875" width="0.254" layer="1"/>
<wire x1="8.73125" y1="68.42125" x2="8.73125" y2="74.691875" width="0.254" layer="1"/>
<wire x1="8.73125" y1="74.691875" x2="10.63625" y2="76.596875" width="0.254" layer="1"/>
<wire x1="10.63625" y1="76.596875" x2="10.63625" y2="78.184375" width="0.254" layer="1"/>
<wire x1="10.63625" y1="78.184375" x2="10.30375" y2="78.516875" width="0.254" layer="1"/>
</signal>
<signal name="VDD3">
<contactref element="IC3" pad="1"/>
<contactref element="IC3" pad="36"/>
<contactref element="IC3" pad="6"/>
<contactref element="IC3" pad="12"/>
<contactref element="IC3" pad="19"/>
<contactref element="C7" pad="1"/>
<contactref element="C9" pad="1"/>
<contactref element="C8" pad="1"/>
<wire x1="26.28375" y1="20.22875" x2="21.43125" y2="20.22875" width="0.2032" layer="1"/>
<wire x1="21.43125" y1="20.22875" x2="20.8875" y2="20.22875" width="0.2032" layer="1"/>
<wire x1="20.3875" y1="20.72875" x2="18.48375" y2="20.72875" width="0.2032" layer="1"/>
<wire x1="20.8875" y1="20.22875" x2="20.3875" y2="20.72875" width="0.2032" layer="1"/>
<wire x1="18.48375" y1="17.22875" x2="20.800625" y2="17.22875" width="0.2032" layer="1"/>
<wire x1="21.43125" y1="17.859375" x2="21.43125" y2="20.22875" width="0.2032" layer="1"/>
<wire x1="20.800625" y1="17.22875" x2="21.43125" y2="17.859375" width="0.2032" layer="1"/>
<wire x1="18.48375" y1="23.72875" x2="20.959375" y2="23.72875" width="0.2032" layer="1"/>
<wire x1="21.43125" y1="23.256875" x2="21.43125" y2="20.22875" width="0.2032" layer="1"/>
<wire x1="20.959375" y1="23.72875" x2="21.43125" y2="23.256875" width="0.2032" layer="1"/>
<wire x1="18.48375" y1="26.22875" x2="20.751875" y2="26.22875" width="0.2032" layer="1"/>
<wire x1="21.034375" y1="26.51125" x2="21.669375" y2="26.51125" width="0.2032" layer="1"/>
<wire x1="21.034375" y1="26.51125" x2="20.751875" y2="26.22875" width="0.2032" layer="1"/>
<via x="21.669375" y="26.51125" extent="1-16" drill="0.25"/>
<wire x1="21.669375" y1="26.51125" x2="21.669375" y2="29.448125" width="0.2032" layer="16"/>
<wire x1="21.669375" y1="29.448125" x2="21.510625" y2="29.606875" width="0.2032" layer="16"/>
<via x="21.510625" y="29.606875" extent="1-16" drill="0.25"/>
<wire x1="21.510625" y1="29.606875" x2="20.79625" y2="30.32125" width="0.2032" layer="1"/>
<wire x1="20.79625" y1="30.32125" x2="18.491875" y2="30.32125" width="0.2032" layer="1"/>
<wire x1="18.491875" y1="30.32125" x2="18.491875" y2="32.0675" width="0.2032" layer="1"/>
<wire x1="18.491875" y1="32.0675" x2="18.491875" y2="33.893125" width="0.2032" layer="1"/>
<wire x1="18.48375" y1="23.72875" x2="20.87125" y2="23.72875" width="0.2032" layer="1"/>
<wire x1="20.87125" y1="23.72875" x2="21.669375" y2="24.526875" width="0.2032" layer="1"/>
<wire x1="21.669375" y1="26.51125" x2="21.669375" y2="24.526875" width="0.2032" layer="16"/>
<via x="21.669375" y="24.526875" extent="1-16" drill="0.25"/>
<wire x1="18.491875" y1="33.893125" x2="19.923125" y2="33.893125" width="0.2032" layer="1"/>
<via x="19.923125" y="33.893125" extent="1-16" drill="0.25"/>
<wire x1="19.923125" y1="33.893125" x2="19.923125" y2="37.62375" width="0.2032" layer="16"/>
<wire x1="19.923125" y1="37.62375" x2="18.335625" y2="39.21125" width="0.2032" layer="16"/>
<wire x1="18.335625" y1="39.21125" x2="10.556875" y2="39.21125" width="0.2032" layer="16"/>
<wire x1="10.556875" y1="39.21125" x2="9.286875" y2="40.48125" width="0.2032" layer="16"/>
<wire x1="9.286875" y1="40.48125" x2="9.286875" y2="50.879375" width="0.2032" layer="16"/>
<contactref element="IC5" pad="1"/>
<contactref element="R2" pad="2"/>
<contactref element="C12" pad="1"/>
<wire x1="23.02125" y1="78.755" x2="23.02125" y2="80.0125" width="0.254" layer="1"/>
<wire x1="23.02125" y1="80.0125" x2="23.495" y2="80.48625" width="0.254" layer="1"/>
<wire x1="23.495" y1="80.48625" x2="24.763125" y2="80.48625" width="0.254" layer="1"/>
<wire x1="23.02125" y1="78.755" x2="23.00625" y2="78.74" width="0.254" layer="1"/>
<wire x1="23.00625" y1="78.74" x2="21.193125" y2="78.74" width="0.254" layer="1"/>
<wire x1="21.193125" y1="78.74" x2="19.185625" y2="78.74" width="0.254" layer="1"/>
<wire x1="9.286875" y1="50.879375" x2="9.286875" y2="51.1175" width="0.254" layer="16"/>
<wire x1="21.193125" y1="75.565" x2="19.685" y2="75.565" width="0.254" layer="16"/>
<wire x1="19.685" y1="75.565" x2="19.05" y2="74.93" width="0.254" layer="16"/>
<via x="21.193125" y="75.565" extent="1-16" drill="0.35"/>
<wire x1="21.193125" y1="75.565" x2="21.193125" y2="78.74" width="0.254" layer="1"/>
<wire x1="9.286875" y1="51.1175" x2="11.7475" y2="53.578125" width="0.254" layer="16"/>
<wire x1="11.7475" y1="53.578125" x2="17.541875" y2="53.578125" width="0.254" layer="16"/>
<wire x1="17.541875" y1="53.578125" x2="19.05" y2="55.08625" width="0.254" layer="16"/>
<wire x1="19.05" y1="55.08625" x2="19.05" y2="74.93" width="0.254" layer="16"/>
</signal>
<signal name="GND">
<contactref element="JP1" pad="4"/>
<contactref element="JP1" pad="5"/>
<contactref element="IC1" pad="46"/>
<contactref element="IC1" pad="18"/>
<contactref element="IC1" pad="16"/>
<contactref element="IC1" pad="13"/>
<contactref element="IC1" pad="11"/>
<contactref element="IC1" pad="9"/>
<contactref element="IC1" pad="7"/>
<contactref element="IC1" pad="5"/>
<contactref element="IC1" pad="3"/>
<contactref element="IC1" pad="20"/>
<contactref element="IC1" pad="22"/>
<contactref element="IC1" pad="27"/>
<contactref element="IC1" pad="30"/>
<contactref element="IC1" pad="37"/>
<contactref element="IC1" pad="33"/>
<contactref element="IC1" pad="40"/>
<contactref element="IC1" pad="43"/>
<contactref element="IC2" pad="46"/>
<contactref element="IC2" pad="3"/>
<contactref element="IC2" pad="5"/>
<contactref element="IC2" pad="7"/>
<contactref element="IC2" pad="9"/>
<contactref element="IC2" pad="11"/>
<contactref element="IC2" pad="13"/>
<contactref element="IC2" pad="16"/>
<contactref element="IC2" pad="18"/>
<contactref element="IC2" pad="20"/>
<contactref element="IC2" pad="22"/>
<contactref element="IC2" pad="27"/>
<contactref element="IC2" pad="30"/>
<contactref element="IC2" pad="37"/>
<contactref element="IC2" pad="33"/>
<contactref element="IC2" pad="40"/>
<contactref element="IC2" pad="43"/>
<contactref element="IC3" pad="46"/>
<contactref element="IC3" pad="3"/>
<contactref element="IC3" pad="5"/>
<contactref element="IC3" pad="7"/>
<contactref element="IC3" pad="9"/>
<contactref element="IC3" pad="11"/>
<contactref element="IC3" pad="13"/>
<contactref element="IC3" pad="16"/>
<contactref element="IC3" pad="18"/>
<contactref element="IC3" pad="20"/>
<contactref element="IC3" pad="22"/>
<contactref element="IC3" pad="27"/>
<contactref element="IC3" pad="30"/>
<contactref element="IC3" pad="37"/>
<contactref element="IC3" pad="33"/>
<contactref element="IC3" pad="40"/>
<contactref element="IC3" pad="43"/>
<polygon width="0.2032" layer="1" spacing="0.8128" isolate="0.2032">
<vertex x="-1.74625" y="85.645625"/>
<vertex x="44.29125" y="85.645625"/>
<vertex x="44.29125" y="-2.301875"/>
<vertex x="-1.74625" y="-2.301875"/>
<vertex x="-1.74625" y="-2.2225"/>
</polygon>
<polygon width="0.2032" layer="16" spacing="0.8128" isolate="0.2032">
<vertex x="-1.74625" y="85.645625"/>
<vertex x="44.29125" y="85.645625"/>
<vertex x="44.29125" y="-2.301875"/>
<vertex x="-1.74625" y="-2.301875"/>
<vertex x="-1.74625" y="-2.2225"/>
</polygon>
<contactref element="C1" pad="2"/>
<contactref element="C3" pad="2"/>
<contactref element="C2" pad="2"/>
<contactref element="C4" pad="2"/>
<contactref element="C6" pad="2"/>
<contactref element="C5" pad="2"/>
<contactref element="C7" pad="2"/>
<contactref element="C9" pad="2"/>
<contactref element="C8" pad="2"/>
<via x="16.51" y="63.65875" extent="1-16" drill="0.25"/>
<via x="16.589375" y="66.51625" extent="1-16" drill="0.25"/>
<via x="16.51" y="60.16625" extent="1-16" drill="0.25"/>
<via x="25.955625" y="50.879375" extent="1-16" drill="0.25"/>
<via x="32.0675" y="51.038125" extent="1-16" drill="0.25"/>
<via x="4.60375" y="23.256875" extent="1-16" drill="0.25"/>
<via x="20.240625" y="49.926875" extent="1-16" drill="0.25"/>
<via x="27.14625" y="27.860625" extent="1-16" drill="0.25"/>
<via x="22.939375" y="11.43" extent="1-16" drill="0.25"/>
<via x="32.146875" y="8.651875" extent="1-16" drill="0.25"/>
<via x="3.4925" y="2.54" extent="1-16" drill="0.25"/>
<via x="23.01875" y="2.143125" extent="1-16" drill="0.25"/>
<via x="4.206875" y="10.63625" extent="1-16" drill="0.25"/>
<via x="12.938125" y="10.556875" extent="1-16" drill="0.25"/>
<via x="13.0175" y="3.095625" extent="1-16" drill="0.25"/>
<via x="27.860625" y="68.73875" extent="1-16" drill="0.25"/>
<via x="2.460625" y="81.359375" extent="1-16" drill="0.25"/>
<contactref element="IC4" pad="2"/>
<contactref element="IC4" pad="5"/>
<contactref element="C10" pad="2"/>
<contactref element="C11" pad="2"/>
<contactref element="IC5" pad="2"/>
<contactref element="IC5" pad="5"/>
<contactref element="C12" pad="2"/>
<contactref element="C13" pad="2"/>
<contactref element="LED1" pad="C"/>
<contactref element="LED2" pad="C"/>
<contactref element="C14" pad="C"/>
<contactref element="C15" pad="2"/>
</signal>
<signal name="SEL1">
<contactref element="JP1" pad="6"/>
<contactref element="IC1" pad="24"/>
<wire x1="12.2925" y1="37.58875" x2="10.839375" y2="37.58875" width="0.2032" layer="1"/>
<wire x1="10.839375" y1="37.58875" x2="10.4775" y2="37.226875" width="0.2032" layer="1"/>
<wire x1="10.4775" y1="37.226875" x2="10.4775" y2="36.274375" width="0.2032" layer="1"/>
<via x="10.4775" y="36.274375" extent="1-16" drill="0.25"/>
<wire x1="10.4775" y1="36.274375" x2="9.04875" y2="36.274375" width="0.2032" layer="16"/>
<wire x1="9.04875" y1="36.274375" x2="8.016875" y2="37.30625" width="0.2032" layer="16"/>
<wire x1="8.016875" y1="37.30625" x2="8.016875" y2="58.26125" width="0.2032" layer="16"/>
<wire x1="8.016875" y1="58.26125" x2="6.82625" y2="59.451875" width="0.2032" layer="16"/>
<wire x1="6.82625" y1="59.451875" x2="2.69875" y2="59.451875" width="0.2032" layer="16"/>
</signal>
<signal name="SEL2">
<contactref element="JP1" pad="7"/>
<contactref element="IC2" pad="24"/>
<wire x1="18.48375" y1="56.1625" x2="14.243125" y2="56.1625" width="0.2032" layer="1"/>
<wire x1="14.243125" y1="56.1625" x2="13.49375" y2="56.911875" width="0.2032" layer="1"/>
<wire x1="13.49375" y1="56.911875" x2="2.69875" y2="56.911875" width="0.2032" layer="1"/>
</signal>
<signal name="SEL3">
<contactref element="JP1" pad="8"/>
<contactref element="IC3" pad="24"/>
<wire x1="18.48375" y1="14.72875" x2="17.11" y2="14.72875" width="0.2032" layer="1"/>
<wire x1="5.000625" y1="14.843125" x2="5.000625" y2="18.415" width="0.2032" layer="1"/>
<via x="5.000625" y="18.415" extent="1-16" drill="0.25"/>
<wire x1="6.50875" y1="19.129375" x2="5.794375" y2="18.415" width="0.2032" layer="16"/>
<wire x1="5.000625" y1="18.415" x2="5.794375" y2="18.415" width="0.2032" layer="16"/>
<wire x1="6.50875" y1="53.49875" x2="6.50875" y2="19.129375" width="0.2032" layer="16"/>
<wire x1="6.50875" y1="53.49875" x2="5.635625" y2="54.371875" width="0.2032" layer="16"/>
<wire x1="5.635625" y1="54.371875" x2="2.69875" y2="54.371875" width="0.2032" layer="16"/>
<wire x1="17.11" y1="14.72875" x2="16.113125" y2="13.731875" width="0.2032" layer="1"/>
<wire x1="16.113125" y1="13.731875" x2="6.111875" y2="13.731875" width="0.2032" layer="1"/>
<wire x1="6.111875" y1="13.731875" x2="5.000625" y2="14.843125" width="0.2032" layer="1"/>
</signal>
<signal name="A0">
<contactref element="IC1" pad="2"/>
<contactref element="JP2" pad="1"/>
<wire x1="12.2925" y1="48.58875" x2="2.69875" y2="48.58875" width="0.2032" layer="1"/>
<wire x1="2.69875" y1="48.58875" x2="2.69875" y2="48.41875" width="0.2032" layer="1"/>
</signal>
<signal name="A1">
<contactref element="IC1" pad="4"/>
<contactref element="JP2" pad="2"/>
<wire x1="12.2925" y1="47.58875" x2="6.94875" y2="47.58875" width="0.2032" layer="1"/>
<wire x1="6.94875" y1="47.58875" x2="5.23875" y2="45.87875" width="0.2032" layer="1"/>
<wire x1="5.23875" y1="45.87875" x2="2.69875" y2="45.87875" width="0.2032" layer="1"/>
</signal>
<signal name="A2">
<contactref element="IC1" pad="8"/>
<contactref element="JP2" pad="3"/>
<wire x1="12.2925" y1="45.58875" x2="7.0125" y2="45.58875" width="0.2032" layer="1"/>
<wire x1="7.0125" y1="45.58875" x2="4.683125" y2="43.259375" width="0.2032" layer="1"/>
<wire x1="4.683125" y1="43.259375" x2="2.778125" y2="43.259375" width="0.2032" layer="1"/>
<wire x1="2.778125" y1="43.259375" x2="2.69875" y2="43.33875" width="0.2032" layer="1"/>
</signal>
<signal name="A3">
<contactref element="IC1" pad="10"/>
<contactref element="JP2" pad="4"/>
<wire x1="12.2925" y1="44.58875" x2="7.361875" y2="44.58875" width="0.2032" layer="1"/>
<wire x1="7.361875" y1="44.58875" x2="5.635625" y2="42.8625" width="0.2032" layer="1"/>
<wire x1="5.635625" y1="42.8625" x2="5.635625" y2="41.195625" width="0.2032" layer="1"/>
<wire x1="5.635625" y1="41.195625" x2="5.23875" y2="40.79875" width="0.2032" layer="1"/>
<wire x1="5.23875" y1="40.79875" x2="2.69875" y2="40.79875" width="0.2032" layer="1"/>
</signal>
<signal name="A4">
<contactref element="IC1" pad="15"/>
<contactref element="JP2" pad="5"/>
<wire x1="12.2925" y1="42.08875" x2="6.925625" y2="42.08875" width="0.2032" layer="1"/>
<wire x1="6.925625" y1="42.08875" x2="6.588125" y2="41.75125" width="0.2032" layer="1"/>
<wire x1="6.588125" y1="41.75125" x2="6.588125" y2="39.290625" width="0.2032" layer="1"/>
<wire x1="6.588125" y1="39.290625" x2="5.55625" y2="38.25875" width="0.2032" layer="1"/>
<wire x1="5.55625" y1="38.25875" x2="2.69875" y2="38.25875" width="0.2032" layer="1"/>
</signal>
<signal name="A5">
<contactref element="IC1" pad="17"/>
<contactref element="JP2" pad="6"/>
<wire x1="12.2925" y1="41.08875" x2="8.148125" y2="41.08875" width="0.2032" layer="1"/>
<wire x1="8.148125" y1="41.08875" x2="7.46125" y2="40.401875" width="0.2032" layer="1"/>
<wire x1="7.46125" y1="40.401875" x2="7.46125" y2="37.465" width="0.2032" layer="1"/>
<wire x1="7.46125" y1="37.465" x2="5.715" y2="35.71875" width="0.2032" layer="1"/>
<wire x1="5.715" y1="35.71875" x2="2.69875" y2="35.71875" width="0.2032" layer="1"/>
</signal>
<signal name="A6">
<contactref element="IC1" pad="21"/>
<contactref element="JP2" pad="7"/>
<wire x1="12.2925" y1="39.08875" x2="9.4025" y2="39.08875" width="0.2032" layer="1"/>
<wire x1="9.4025" y1="39.08875" x2="8.493125" y2="38.179375" width="0.2032" layer="1"/>
<wire x1="8.493125" y1="38.179375" x2="8.493125" y2="35.08375" width="0.2032" layer="1"/>
<wire x1="8.493125" y1="35.08375" x2="6.588125" y2="33.17875" width="0.2032" layer="1"/>
<wire x1="6.588125" y1="33.17875" x2="2.69875" y2="33.17875" width="0.2032" layer="1"/>
</signal>
<signal name="A7">
<contactref element="IC1" pad="23"/>
<contactref element="JP2" pad="8"/>
<wire x1="12.2925" y1="38.08875" x2="9.99" y2="38.08875" width="0.2032" layer="1"/>
<wire x1="9.99" y1="38.08875" x2="9.445625" y2="37.544375" width="0.2032" layer="1"/>
<wire x1="9.445625" y1="37.544375" x2="9.445625" y2="33.17875" width="0.2032" layer="1"/>
<wire x1="9.445625" y1="33.17875" x2="6.905625" y2="30.63875" width="0.2032" layer="1"/>
<wire x1="6.905625" y1="30.63875" x2="2.69875" y2="30.63875" width="0.2032" layer="1"/>
</signal>
<signal name="A0_2">
<contactref element="IC2" pad="2"/>
<contactref element="IC1" pad="48"/>
<wire x1="20.0925" y1="49.08875" x2="21.545625" y2="49.08875" width="0.2032" layer="1"/>
<wire x1="21.545625" y1="49.08875" x2="23.415625" y2="50.95875" width="0.2032" layer="1"/>
<wire x1="23.415625" y1="50.95875" x2="23.415625" y2="66.3575" width="0.2032" layer="1"/>
<wire x1="18.48375" y1="67.1625" x2="22.610625" y2="67.1625" width="0.2032" layer="1"/>
<wire x1="22.610625" y1="67.1625" x2="23.415625" y2="66.3575" width="0.2032" layer="1"/>
</signal>
<signal name="A1_2">
<contactref element="IC2" pad="4"/>
<contactref element="IC1" pad="47"/>
<wire x1="20.0925" y1="48.58875" x2="18.88" y2="48.58875" width="0.2032" layer="1"/>
<wire x1="18.88" y1="48.58875" x2="18.57375" y2="48.895" width="0.2032" layer="1"/>
<wire x1="18.57375" y1="48.895" x2="18.57375" y2="50.32375" width="0.2032" layer="1"/>
<wire x1="18.57375" y1="50.32375" x2="18.89125" y2="50.64125" width="0.2032" layer="1"/>
<wire x1="18.89125" y1="50.64125" x2="21.351875" y2="50.64125" width="0.2032" layer="1"/>
<wire x1="21.351875" y1="50.64125" x2="22.939375" y2="52.22875" width="0.2032" layer="1"/>
<wire x1="22.939375" y1="65.405" x2="22.939375" y2="52.22875" width="0.2032" layer="1"/>
<wire x1="18.48375" y1="66.1625" x2="22.181875" y2="66.1625" width="0.2032" layer="1"/>
<wire x1="22.181875" y1="66.1625" x2="22.939375" y2="65.405" width="0.2032" layer="1"/>
</signal>
<signal name="A2_2">
<contactref element="IC2" pad="8"/>
<contactref element="IC1" pad="42"/>
<wire x1="20.0925" y1="46.08875" x2="18.601875" y2="46.08875" width="0.2032" layer="1"/>
<wire x1="18.601875" y1="46.08875" x2="18.0975" y2="46.593125" width="0.2032" layer="1"/>
<wire x1="18.0975" y1="46.593125" x2="18.0975" y2="50.4825" width="0.2032" layer="1"/>
<wire x1="18.0975" y1="50.4825" x2="18.653125" y2="51.038125" width="0.2032" layer="1"/>
<wire x1="18.653125" y1="51.038125" x2="21.11375" y2="51.038125" width="0.2032" layer="1"/>
<wire x1="21.11375" y1="51.038125" x2="22.463125" y2="52.3875" width="0.2032" layer="1"/>
<wire x1="18.48375" y1="64.1625" x2="21.88" y2="64.1625" width="0.2032" layer="1"/>
<wire x1="21.88" y1="64.1625" x2="22.463125" y2="63.579375" width="0.2032" layer="1"/>
<wire x1="22.463125" y1="63.579375" x2="22.463125" y2="52.3875" width="0.2032" layer="1"/>
</signal>
<signal name="A3_2">
<contactref element="IC2" pad="10"/>
<contactref element="IC1" pad="41"/>
<wire x1="20.0925" y1="45.58875" x2="18.3875" y2="45.58875" width="0.2032" layer="1"/>
<wire x1="18.3875" y1="45.58875" x2="17.62125" y2="46.355" width="0.2032" layer="1"/>
<wire x1="17.62125" y1="46.355" x2="17.62125" y2="50.95875" width="0.2032" layer="1"/>
<wire x1="17.62125" y1="50.95875" x2="18.0975" y2="51.435" width="0.2032" layer="1"/>
<wire x1="18.0975" y1="51.435" x2="20.875625" y2="51.435" width="0.2032" layer="1"/>
<wire x1="20.875625" y1="51.435" x2="21.986875" y2="52.54625" width="0.2032" layer="1"/>
<wire x1="21.986875" y1="62.468125" x2="21.986875" y2="52.54625" width="0.2032" layer="1"/>
<wire x1="18.48375" y1="63.1625" x2="21.2925" y2="63.1625" width="0.2032" layer="1"/>
<wire x1="21.2925" y1="63.1625" x2="21.986875" y2="62.468125" width="0.2032" layer="1"/>
</signal>
<signal name="A4_2">
<contactref element="IC2" pad="15"/>
<contactref element="IC1" pad="35"/>
<wire x1="20.0925" y1="42.58875" x2="18.2125" y2="42.58875" width="0.2032" layer="1"/>
<wire x1="18.2125" y1="42.58875" x2="17.065625" y2="43.735625" width="0.2032" layer="1"/>
<wire x1="17.065625" y1="43.735625" x2="17.065625" y2="51.196875" width="0.2032" layer="1"/>
<wire x1="17.065625" y1="51.196875" x2="17.700625" y2="51.831875" width="0.2032" layer="1"/>
<wire x1="17.700625" y1="51.831875" x2="20.6375" y2="51.831875" width="0.2032" layer="1"/>
<wire x1="21.510625" y1="52.705" x2="20.6375" y2="51.831875" width="0.2032" layer="1"/>
<wire x1="18.48375" y1="60.6625" x2="20.935" y2="60.6625" width="0.2032" layer="1"/>
<wire x1="20.935" y1="60.6625" x2="21.510625" y2="60.086875" width="0.2032" layer="1"/>
<wire x1="21.510625" y1="60.086875" x2="21.510625" y2="52.705" width="0.2032" layer="1"/>
</signal>
<signal name="A5_2">
<contactref element="IC2" pad="17"/>
<contactref element="IC1" pad="34"/>
<wire x1="16.51" y1="51.355625" x2="16.51" y2="43.4975" width="0.2032" layer="1"/>
<wire x1="16.51" y1="51.355625" x2="17.383125" y2="52.22875" width="0.2032" layer="1"/>
<wire x1="20.0925" y1="42.08875" x2="17.91875" y2="42.08875" width="0.2032" layer="1"/>
<wire x1="17.91875" y1="42.08875" x2="16.51" y2="43.4975" width="0.2032" layer="1"/>
<wire x1="17.383125" y1="52.22875" x2="20.399375" y2="52.22875" width="0.2032" layer="1"/>
<wire x1="20.399375" y1="52.22875" x2="21.034375" y2="52.86375" width="0.2032" layer="1"/>
<wire x1="21.034375" y1="52.86375" x2="21.034375" y2="59.21375" width="0.2032" layer="1"/>
<wire x1="18.48375" y1="59.6625" x2="20.585625" y2="59.6625" width="0.2032" layer="1"/>
<wire x1="20.585625" y1="59.6625" x2="21.034375" y2="59.21375" width="0.2032" layer="1"/>
</signal>
<signal name="A6_2">
<contactref element="IC2" pad="21"/>
<contactref element="IC1" pad="29"/>
<wire x1="20.0925" y1="39.58875" x2="17.164375" y2="39.58875" width="0.2032" layer="1"/>
<wire x1="17.164375" y1="39.58875" x2="16.03375" y2="40.719375" width="0.2032" layer="1"/>
<wire x1="16.03375" y1="40.719375" x2="16.03375" y2="51.59375" width="0.2032" layer="1"/>
<wire x1="16.03375" y1="51.59375" x2="17.065625" y2="52.625625" width="0.2032" layer="1"/>
<wire x1="17.065625" y1="52.625625" x2="20.16125" y2="52.625625" width="0.2032" layer="1"/>
<wire x1="20.16125" y1="52.625625" x2="20.558125" y2="53.0225" width="0.2032" layer="1"/>
<wire x1="20.558125" y1="53.0225" x2="20.558125" y2="57.4675" width="0.2032" layer="1"/>
<wire x1="18.48375" y1="57.6625" x2="20.363125" y2="57.6625" width="0.2032" layer="1"/>
<wire x1="20.363125" y1="57.6625" x2="20.558125" y2="57.4675" width="0.2032" layer="1"/>
</signal>
<signal name="A7_2">
<contactref element="IC2" pad="23"/>
<contactref element="IC1" pad="28"/>
<wire x1="20.0925" y1="39.08875" x2="16.870625" y2="39.08875" width="0.2032" layer="1"/>
<wire x1="16.870625" y1="39.08875" x2="15.5575" y2="40.401875" width="0.2032" layer="1"/>
<wire x1="15.5575" y1="40.401875" x2="15.5575" y2="51.831875" width="0.2032" layer="1"/>
<wire x1="15.5575" y1="51.831875" x2="16.748125" y2="53.0225" width="0.2032" layer="1"/>
<wire x1="16.748125" y1="53.0225" x2="19.764375" y2="53.0225" width="0.2032" layer="1"/>
<wire x1="19.764375" y1="53.0225" x2="20.081875" y2="53.34" width="0.2032" layer="1"/>
<wire x1="20.081875" y1="53.34" x2="20.081875" y2="56.276875" width="0.2032" layer="1"/>
<wire x1="20.081875" y1="56.276875" x2="19.685" y2="56.67375" width="0.2032" layer="1"/>
<wire x1="19.685" y1="56.67375" x2="18.495" y2="56.67375" width="0.2032" layer="1"/>
<wire x1="18.495" y1="56.67375" x2="18.48375" y2="56.6625" width="0.2032" layer="1"/>
</signal>
<signal name="B0">
<contactref element="IC2" pad="48"/>
<contactref element="JP3" pad="1"/>
<wire x1="26.28375" y1="67.6625" x2="28.61" y2="67.6625" width="0.2032" layer="1"/>
<wire x1="28.61" y1="67.6625" x2="29.21" y2="68.2625" width="0.2032" layer="1"/>
<wire x1="29.21" y1="68.2625" x2="29.21" y2="80.48625" width="0.2032" layer="1"/>
<wire x1="29.21" y1="80.48625" x2="29.924375" y2="81.200625" width="0.2032" layer="1"/>
<wire x1="29.924375" y1="81.200625" x2="39.0525" y2="81.200625" width="0.2032" layer="1"/>
</signal>
<signal name="B1">
<contactref element="IC2" pad="47"/>
<contactref element="JP3" pad="2"/>
<wire x1="26.28375" y1="67.1625" x2="29.38" y2="67.1625" width="0.2032" layer="1"/>
<wire x1="29.38" y1="67.1625" x2="30.1625" y2="67.945" width="0.2032" layer="1"/>
<wire x1="30.1625" y1="67.945" x2="30.1625" y2="77.94625" width="0.2032" layer="1"/>
<wire x1="30.1625" y1="77.94625" x2="30.876875" y2="78.660625" width="0.2032" layer="1"/>
<wire x1="30.876875" y1="78.660625" x2="39.0525" y2="78.660625" width="0.2032" layer="1"/>
</signal>
<signal name="B2">
<contactref element="IC2" pad="42"/>
<contactref element="JP3" pad="3"/>
<wire x1="26.28375" y1="64.6625" x2="30.53125" y2="64.6625" width="0.2032" layer="1"/>
<wire x1="30.53125" y1="64.6625" x2="31.4325" y2="65.56375" width="0.2032" layer="1"/>
<wire x1="31.4325" y1="65.56375" x2="31.4325" y2="75.565" width="0.2032" layer="1"/>
<wire x1="31.4325" y1="75.565" x2="31.988125" y2="76.120625" width="0.2032" layer="1"/>
<wire x1="31.988125" y1="76.120625" x2="39.0525" y2="76.120625" width="0.2032" layer="1"/>
</signal>
<signal name="B3">
<contactref element="IC2" pad="41"/>
<contactref element="JP3" pad="4"/>
<wire x1="26.28375" y1="64.1625" x2="30.98375" y2="64.1625" width="0.2032" layer="1"/>
<wire x1="30.98375" y1="64.1625" x2="32.385" y2="65.56375" width="0.2032" layer="1"/>
<wire x1="32.385" y1="65.56375" x2="32.385" y2="73.025" width="0.2032" layer="1"/>
<wire x1="32.385" y1="73.025" x2="32.940625" y2="73.580625" width="0.2032" layer="1"/>
<wire x1="32.940625" y1="73.580625" x2="39.0525" y2="73.580625" width="0.2032" layer="1"/>
</signal>
<signal name="B4">
<contactref element="IC2" pad="35"/>
<contactref element="JP3" pad="5"/>
<wire x1="26.28375" y1="61.1625" x2="32.11125" y2="61.1625" width="0.2032" layer="1"/>
<wire x1="32.11125" y1="61.1625" x2="33.49625" y2="62.5475" width="0.2032" layer="1"/>
<wire x1="33.49625" y1="62.5475" x2="33.49625" y2="70.485" width="0.2032" layer="1"/>
<wire x1="33.49625" y1="70.485" x2="34.051875" y2="71.040625" width="0.2032" layer="1"/>
<wire x1="34.051875" y1="71.040625" x2="39.0525" y2="71.040625" width="0.2032" layer="1"/>
</signal>
<signal name="B5">
<contactref element="IC2" pad="34"/>
<contactref element="JP3" pad="6"/>
<wire x1="26.28375" y1="60.6625" x2="33.04" y2="60.6625" width="0.2032" layer="1"/>
<wire x1="33.04" y1="60.6625" x2="34.44875" y2="62.07125" width="0.2032" layer="1"/>
<wire x1="34.44875" y1="62.07125" x2="34.44875" y2="67.78625" width="0.2032" layer="1"/>
<wire x1="34.44875" y1="67.78625" x2="35.163125" y2="68.500625" width="0.2032" layer="1"/>
<wire x1="35.163125" y1="68.500625" x2="39.0525" y2="68.500625" width="0.2032" layer="1"/>
</signal>
<signal name="B6">
<contactref element="IC2" pad="29"/>
<contactref element="JP3" pad="7"/>
<wire x1="26.28375" y1="58.1625" x2="34.50875" y2="58.1625" width="0.2032" layer="1"/>
<wire x1="34.50875" y1="58.1625" x2="35.56" y2="59.21375" width="0.2032" layer="1"/>
<wire x1="35.56" y1="59.21375" x2="35.56" y2="65.405" width="0.2032" layer="1"/>
<wire x1="35.56" y1="65.405" x2="36.115625" y2="65.960625" width="0.2032" layer="1"/>
<wire x1="36.115625" y1="65.960625" x2="39.0525" y2="65.960625" width="0.2032" layer="1"/>
</signal>
<signal name="B7">
<contactref element="IC2" pad="28"/>
<contactref element="JP3" pad="8"/>
<wire x1="26.28375" y1="57.6625" x2="35.27875" y2="57.6625" width="0.2032" layer="1"/>
<wire x1="35.27875" y1="57.6625" x2="36.5125" y2="58.89625" width="0.2032" layer="1"/>
<wire x1="36.5125" y1="58.89625" x2="36.5125" y2="63.02375" width="0.2032" layer="1"/>
<wire x1="36.5125" y1="63.02375" x2="36.909375" y2="63.420625" width="0.2032" layer="1"/>
<wire x1="36.909375" y1="63.420625" x2="39.0525" y2="63.420625" width="0.2032" layer="1"/>
</signal>
<signal name="B8">
<contactref element="IC2" pad="45"/>
<contactref element="JP3" pad="9"/>
<wire x1="26.28375" y1="66.1625" x2="29.65" y2="66.1625" width="0.2032" layer="1"/>
<wire x1="29.65" y1="66.1625" x2="30.241875" y2="66.754375" width="0.2032" layer="1"/>
<via x="30.241875" y="66.754375" extent="1-16" drill="0.25"/>
<wire x1="36.03625" y1="65.0875" x2="34.369375" y2="66.754375" width="0.2032" layer="16"/>
<wire x1="30.241875" y1="66.754375" x2="34.369375" y2="66.754375" width="0.2032" layer="16"/>
<wire x1="36.03625" y1="65.0875" x2="36.03625" y2="61.43625" width="0.2032" layer="16"/>
<wire x1="36.03625" y1="61.43625" x2="36.591875" y2="60.880625" width="0.2032" layer="16"/>
<wire x1="36.591875" y1="60.880625" x2="39.0525" y2="60.880625" width="0.2032" layer="16"/>
</signal>
<signal name="B9">
<contactref element="IC2" pad="44"/>
<contactref element="JP3" pad="10"/>
<wire x1="30.241875" y1="65.484375" x2="30.06375" y2="65.6625" width="0.2032" layer="1"/>
<wire x1="26.28375" y1="65.6625" x2="30.06375" y2="65.6625" width="0.2032" layer="1"/>
<via x="30.241875" y="65.484375" extent="1-16" drill="0.25"/>
<wire x1="34.925" y1="64.29375" x2="33.734375" y2="65.484375" width="0.2032" layer="16"/>
<wire x1="30.241875" y1="65.484375" x2="33.734375" y2="65.484375" width="0.2032" layer="16"/>
<wire x1="34.925" y1="64.29375" x2="34.925" y2="59.293125" width="0.2032" layer="16"/>
<wire x1="34.925" y1="59.293125" x2="35.8775" y2="58.340625" width="0.2032" layer="16"/>
<wire x1="35.8775" y1="58.340625" x2="39.0525" y2="58.340625" width="0.2032" layer="16"/>
</signal>
<signal name="B10">
<contactref element="IC2" pad="39"/>
<contactref element="JP3" pad="11"/>
<wire x1="26.28375" y1="63.1625" x2="29.98375" y2="63.1625" width="0.2032" layer="1"/>
<wire x1="29.98375" y1="63.1625" x2="30.00375" y2="63.1825" width="0.2032" layer="1"/>
<via x="30.00375" y="63.1825" extent="1-16" drill="0.25"/>
<wire x1="30.00375" y1="63.1825" x2="32.940625" y2="63.1825" width="0.2032" layer="16"/>
<wire x1="32.940625" y1="63.1825" x2="33.9725" y2="62.150625" width="0.2032" layer="16"/>
<wire x1="33.9725" y1="62.150625" x2="33.9725" y2="56.911875" width="0.2032" layer="16"/>
<wire x1="33.9725" y1="56.911875" x2="35.08375" y2="55.800625" width="0.2032" layer="16"/>
<wire x1="35.08375" y1="55.800625" x2="39.0525" y2="55.800625" width="0.2032" layer="16"/>
</signal>
<signal name="B11">
<contactref element="IC2" pad="38"/>
<contactref element="JP3" pad="12"/>
<wire x1="26.28375" y1="62.6625" x2="29.25375" y2="62.6625" width="0.2032" layer="1"/>
<wire x1="29.68625" y1="62.23" x2="31.27375" y2="62.23" width="0.2032" layer="1"/>
<via x="31.27375" y="62.23" extent="1-16" drill="0.25"/>
<wire x1="31.27375" y1="62.23" x2="32.464375" y2="62.23" width="0.2032" layer="16"/>
<wire x1="32.464375" y1="62.23" x2="33.099375" y2="61.595" width="0.2032" layer="16"/>
<wire x1="33.099375" y1="61.595" x2="33.099375" y2="54.689375" width="0.2032" layer="16"/>
<wire x1="33.099375" y1="54.689375" x2="34.528125" y2="53.260625" width="0.2032" layer="16"/>
<wire x1="34.528125" y1="53.260625" x2="39.0525" y2="53.260625" width="0.2032" layer="16"/>
<wire x1="29.25375" y1="62.6625" x2="29.68625" y2="62.23" width="0.2032" layer="1"/>
</signal>
<signal name="B12">
<contactref element="IC2" pad="32"/>
<contactref element="JP3" pad="13"/>
<wire x1="26.28375" y1="59.6625" x2="30.61125" y2="59.6625" width="0.2032" layer="1"/>
<wire x1="30.61125" y1="59.6625" x2="31.115" y2="59.69" width="0.2032" layer="1"/>
<via x="31.115" y="59.69" extent="1-16" drill="0.25"/>
<wire x1="31.115" y1="59.69" x2="31.59125" y2="59.69" width="0.2032" layer="16"/>
<wire x1="31.59125" y1="59.69" x2="32.146875" y2="59.134375" width="0.2032" layer="16"/>
<wire x1="32.146875" y1="59.134375" x2="32.146875" y2="51.91125" width="0.2032" layer="16"/>
<wire x1="33.3375" y1="50.720625" x2="39.0525" y2="50.720625" width="0.2032" layer="16"/>
<wire x1="32.146875" y1="51.91125" x2="33.3375" y2="50.720625" width="0.2032" layer="16"/>
</signal>
<signal name="B13">
<contactref element="IC2" pad="31"/>
<contactref element="JP3" pad="14"/>
<wire x1="26.28375" y1="59.1625" x2="29.7375" y2="59.1625" width="0.2032" layer="1"/>
<wire x1="29.7375" y1="59.1625" x2="29.924375" y2="58.975625" width="0.2032" layer="1"/>
<via x="29.924375" y="58.975625" extent="1-16" drill="0.25"/>
<wire x1="29.924375" y1="58.975625" x2="30.48" y2="58.975625" width="0.2032" layer="16"/>
<wire x1="30.48" y1="58.975625" x2="31.115" y2="58.340625" width="0.2032" layer="16"/>
<wire x1="31.115" y1="58.340625" x2="31.115" y2="49.53" width="0.2032" layer="16"/>
<wire x1="31.115" y1="49.53" x2="32.54375" y2="48.10125" width="0.2032" layer="16"/>
<wire x1="32.54375" y1="48.10125" x2="38.973125" y2="48.10125" width="0.2032" layer="16"/>
<wire x1="38.973125" y1="48.10125" x2="39.0525" y2="48.180625" width="0.2032" layer="16"/>
</signal>
<signal name="B14">
<contactref element="IC2" pad="26"/>
<contactref element="JP3" pad="15"/>
<wire x1="26.28375" y1="56.6625" x2="28.745" y2="56.6625" width="0.2032" layer="1"/>
<wire x1="28.745" y1="56.6625" x2="29.36875" y2="56.03875" width="0.2032" layer="1"/>
<wire x1="29.36875" y1="56.03875" x2="29.36875" y2="46.83125" width="0.2032" layer="1"/>
<wire x1="29.36875" y1="46.83125" x2="30.559375" y2="45.640625" width="0.2032" layer="1"/>
<wire x1="30.559375" y1="45.640625" x2="39.0525" y2="45.640625" width="0.2032" layer="1"/>
</signal>
<signal name="B15">
<contactref element="IC2" pad="25"/>
<contactref element="JP3" pad="16"/>
<wire x1="26.28375" y1="56.1625" x2="27.975" y2="56.1625" width="0.2032" layer="1"/>
<wire x1="27.975" y1="56.1625" x2="28.41625" y2="55.72125" width="0.2032" layer="1"/>
<wire x1="28.41625" y1="55.72125" x2="28.41625" y2="44.1325" width="0.2032" layer="1"/>
<wire x1="28.41625" y1="44.1325" x2="29.448125" y2="43.100625" width="0.2032" layer="1"/>
<wire x1="29.448125" y1="43.100625" x2="39.0525" y2="43.100625" width="0.2032" layer="1"/>
</signal>
<signal name="B16">
<contactref element="IC3" pad="48"/>
<contactref element="JP4" pad="1"/>
<wire x1="26.28375" y1="26.22875" x2="28.13375" y2="26.22875" width="0.2032" layer="1"/>
<wire x1="28.13375" y1="26.22875" x2="28.41625" y2="26.51125" width="0.2032" layer="1"/>
<wire x1="28.41625" y1="26.51125" x2="28.41625" y2="38.179375" width="0.2032" layer="1"/>
<wire x1="28.41625" y1="38.179375" x2="30.63875" y2="40.401875" width="0.2032" layer="1"/>
<wire x1="30.63875" y1="40.401875" x2="39.0525" y2="40.401875" width="0.2032" layer="1"/>
</signal>
<signal name="B17">
<contactref element="IC3" pad="47"/>
<contactref element="JP4" pad="2"/>
<wire x1="26.28375" y1="25.72875" x2="28.745" y2="25.72875" width="0.2032" layer="1"/>
<wire x1="28.745" y1="25.72875" x2="29.36875" y2="26.3525" width="0.2032" layer="1"/>
<wire x1="29.36875" y1="26.3525" x2="29.36875" y2="35.56" width="0.2032" layer="1"/>
<wire x1="29.36875" y1="35.56" x2="31.670625" y2="37.861875" width="0.2032" layer="1"/>
<wire x1="31.670625" y1="37.861875" x2="39.0525" y2="37.861875" width="0.2032" layer="1"/>
</signal>
<signal name="B18">
<contactref element="IC3" pad="42"/>
<contactref element="JP4" pad="3"/>
<wire x1="26.28375" y1="23.22875" x2="29.42" y2="23.22875" width="0.2032" layer="1"/>
<wire x1="29.42" y1="23.22875" x2="30.48" y2="24.28875" width="0.2032" layer="1"/>
<wire x1="30.48" y1="24.28875" x2="30.48" y2="33.416875" width="0.2032" layer="1"/>
<wire x1="30.48" y1="33.416875" x2="32.385" y2="35.321875" width="0.2032" layer="1"/>
<wire x1="32.385" y1="35.321875" x2="39.0525" y2="35.321875" width="0.2032" layer="1"/>
</signal>
<signal name="B19">
<contactref element="IC3" pad="41"/>
<contactref element="JP4" pad="4"/>
<wire x1="26.28375" y1="22.72875" x2="30.19" y2="22.72875" width="0.2032" layer="1"/>
<wire x1="30.19" y1="22.72875" x2="31.59125" y2="24.13" width="0.2032" layer="1"/>
<wire x1="31.59125" y1="24.13" x2="31.59125" y2="30.95625" width="0.2032" layer="1"/>
<wire x1="31.59125" y1="30.95625" x2="33.416875" y2="32.781875" width="0.2032" layer="1"/>
<wire x1="33.416875" y1="32.781875" x2="39.0525" y2="32.781875" width="0.2032" layer="1"/>
</signal>
<signal name="B20">
<contactref element="IC3" pad="35"/>
<contactref element="JP4" pad="5"/>
<wire x1="26.28375" y1="19.72875" x2="31.9525" y2="19.72875" width="0.2032" layer="1"/>
<wire x1="31.9525" y1="19.72875" x2="32.7025" y2="20.47875" width="0.2032" layer="1"/>
<wire x1="32.7025" y1="20.47875" x2="32.7025" y2="28.73375" width="0.2032" layer="1"/>
<wire x1="32.7025" y1="28.73375" x2="34.210625" y2="30.241875" width="0.2032" layer="1"/>
<wire x1="34.210625" y1="30.241875" x2="39.0525" y2="30.241875" width="0.2032" layer="1"/>
</signal>
<signal name="B21">
<contactref element="IC3" pad="34"/>
<contactref element="JP4" pad="6"/>
<wire x1="26.28375" y1="19.22875" x2="32.405" y2="19.22875" width="0.2032" layer="1"/>
<wire x1="32.405" y1="19.22875" x2="33.81375" y2="20.6375" width="0.2032" layer="1"/>
<wire x1="33.81375" y1="20.6375" x2="33.81375" y2="26.3525" width="0.2032" layer="1"/>
<wire x1="33.81375" y1="26.3525" x2="35.163125" y2="27.701875" width="0.2032" layer="1"/>
<wire x1="35.163125" y1="27.701875" x2="39.0525" y2="27.701875" width="0.2032" layer="1"/>
</signal>
<signal name="B22">
<contactref element="IC3" pad="29"/>
<contactref element="JP4" pad="7"/>
<wire x1="26.28375" y1="16.72875" x2="33.87375" y2="16.72875" width="0.2032" layer="1"/>
<wire x1="33.87375" y1="16.72875" x2="34.925" y2="17.78" width="0.2032" layer="1"/>
<wire x1="34.925" y1="17.78" x2="34.925" y2="24.13" width="0.2032" layer="1"/>
<wire x1="34.925" y1="24.13" x2="35.956875" y2="25.161875" width="0.2032" layer="1"/>
<wire x1="35.956875" y1="25.161875" x2="39.0525" y2="25.161875" width="0.2032" layer="1"/>
</signal>
<signal name="B23">
<contactref element="IC3" pad="28"/>
<contactref element="JP4" pad="8"/>
<wire x1="26.28375" y1="16.22875" x2="34.8025" y2="16.22875" width="0.2032" layer="1"/>
<wire x1="34.8025" y1="16.22875" x2="35.8775" y2="17.30375" width="0.2032" layer="1"/>
<wire x1="35.8775" y1="17.30375" x2="35.8775" y2="21.9075" width="0.2032" layer="1"/>
<wire x1="35.8775" y1="21.9075" x2="36.591875" y2="22.621875" width="0.2032" layer="1"/>
<wire x1="36.591875" y1="22.621875" x2="39.0525" y2="22.621875" width="0.2032" layer="1"/>
</signal>
<signal name="B24">
<contactref element="IC3" pad="45"/>
<contactref element="JP4" pad="9"/>
<wire x1="26.28375" y1="24.72875" x2="28.935625" y2="24.72875" width="0.2032" layer="1"/>
<wire x1="28.935625" y1="24.72875" x2="29.36875" y2="25.161875" width="0.2032" layer="1"/>
<via x="29.36875" y="25.161875" extent="1-16" drill="0.25"/>
<wire x1="29.36875" y1="25.161875" x2="35.2425" y2="25.161875" width="0.2032" layer="16"/>
<wire x1="35.2425" y1="25.161875" x2="36.433125" y2="23.97125" width="0.2032" layer="16"/>
<wire x1="36.433125" y1="23.97125" x2="36.433125" y2="20.558125" width="0.2032" layer="16"/>
<wire x1="36.433125" y1="20.558125" x2="36.909375" y2="20.081875" width="0.2032" layer="16"/>
<wire x1="36.909375" y1="20.081875" x2="39.0525" y2="20.081875" width="0.2032" layer="16"/>
</signal>
<signal name="B25">
<contactref element="IC3" pad="44"/>
<contactref element="JP4" pad="10"/>
<wire x1="26.28375" y1="24.22875" x2="28.555625" y2="24.22875" width="0.2032" layer="1"/>
<wire x1="28.555625" y1="24.22875" x2="28.813125" y2="23.97125" width="0.2032" layer="1"/>
<via x="28.813125" y="23.97125" extent="1-16" drill="0.25"/>
<wire x1="28.813125" y1="23.97125" x2="34.210625" y2="23.97125" width="0.2032" layer="16"/>
<wire x1="34.210625" y1="23.97125" x2="35.40125" y2="22.780625" width="0.2032" layer="16"/>
<wire x1="35.40125" y1="22.780625" x2="35.40125" y2="18.0975" width="0.2032" layer="16"/>
<wire x1="35.40125" y1="18.0975" x2="35.956875" y2="17.541875" width="0.2032" layer="16"/>
<wire x1="35.956875" y1="17.541875" x2="39.0525" y2="17.541875" width="0.2032" layer="16"/>
</signal>
<signal name="B26">
<contactref element="IC3" pad="39"/>
<contactref element="JP4" pad="11"/>
<wire x1="26.28375" y1="21.72875" x2="31.333125" y2="21.72875" width="0.2032" layer="1"/>
<wire x1="31.333125" y1="21.72875" x2="31.59125" y2="21.986875" width="0.2032" layer="1"/>
<via x="31.59125" y="21.986875" extent="1-16" drill="0.25"/>
<wire x1="31.59125" y1="21.986875" x2="34.13125" y2="21.986875" width="0.2032" layer="16"/>
<wire x1="34.13125" y1="21.986875" x2="34.528125" y2="21.59" width="0.2032" layer="16"/>
<wire x1="34.528125" y1="21.59" x2="34.528125" y2="15.795625" width="0.2032" layer="16"/>
<wire x1="34.528125" y1="15.795625" x2="35.321875" y2="15.001875" width="0.2032" layer="16"/>
<wire x1="35.321875" y1="15.001875" x2="39.0525" y2="15.001875" width="0.2032" layer="16"/>
</signal>
<signal name="B27">
<contactref element="IC3" pad="38"/>
<contactref element="JP4" pad="12"/>
<wire x1="26.28375" y1="21.22875" x2="30.6825" y2="21.22875" width="0.2032" layer="1"/>
<wire x1="30.6825" y1="21.22875" x2="31.035625" y2="20.875625" width="0.2032" layer="1"/>
<via x="31.035625" y="20.875625" extent="1-16" drill="0.25"/>
<wire x1="31.035625" y1="20.875625" x2="33.099375" y2="20.875625" width="0.2032" layer="16"/>
<wire x1="33.099375" y1="20.875625" x2="33.655" y2="20.32" width="0.2032" layer="16"/>
<wire x1="33.655" y1="20.32" x2="33.655" y2="13.335" width="0.2032" layer="16"/>
<wire x1="33.655" y1="13.335" x2="34.528125" y2="12.461875" width="0.2032" layer="16"/>
<wire x1="34.528125" y1="12.461875" x2="39.0525" y2="12.461875" width="0.2032" layer="16"/>
</signal>
<signal name="B28">
<contactref element="IC3" pad="32"/>
<contactref element="JP4" pad="13"/>
<wire x1="26.28375" y1="18.22875" x2="31.801875" y2="18.22875" width="0.2032" layer="1"/>
<wire x1="31.801875" y1="18.22875" x2="31.829375" y2="18.25625" width="0.2032" layer="1"/>
<via x="31.829375" y="18.25625" extent="1-16" drill="0.25"/>
<wire x1="31.829375" y1="18.25625" x2="32.305625" y2="18.25625" width="0.2032" layer="16"/>
<wire x1="32.305625" y1="18.25625" x2="32.781875" y2="17.78" width="0.2032" layer="16"/>
<wire x1="32.781875" y1="17.78" x2="32.781875" y2="10.63625" width="0.2032" layer="16"/>
<wire x1="32.781875" y1="10.63625" x2="33.49625" y2="9.921875" width="0.2032" layer="16"/>
<wire x1="33.49625" y1="9.921875" x2="39.0525" y2="9.921875" width="0.2032" layer="16"/>
</signal>
<signal name="B29">
<contactref element="IC3" pad="31"/>
<contactref element="JP4" pad="14"/>
<wire x1="26.28375" y1="17.72875" x2="30.293125" y2="17.72875" width="0.2032" layer="1"/>
<wire x1="30.293125" y1="17.72875" x2="30.48" y2="17.541875" width="0.2032" layer="1"/>
<via x="30.48" y="17.541875" extent="1-16" drill="0.25"/>
<wire x1="30.48" y1="17.541875" x2="31.115" y2="17.541875" width="0.2032" layer="16"/>
<wire x1="31.115" y1="17.541875" x2="31.670625" y2="16.98625" width="0.2032" layer="16"/>
<wire x1="31.670625" y1="16.98625" x2="31.670625" y2="8.41375" width="0.2032" layer="16"/>
<wire x1="31.670625" y1="8.41375" x2="32.7025" y2="7.381875" width="0.2032" layer="16"/>
<wire x1="32.7025" y1="7.381875" x2="39.0525" y2="7.381875" width="0.2032" layer="16"/>
</signal>
<signal name="B30">
<contactref element="IC3" pad="26"/>
<contactref element="JP4" pad="15"/>
<wire x1="26.28375" y1="15.22875" x2="28.4275" y2="15.22875" width="0.2032" layer="1"/>
<wire x1="28.4275" y1="15.22875" x2="28.8925" y2="14.76375" width="0.2032" layer="1"/>
<wire x1="28.8925" y1="14.76375" x2="28.8925" y2="5.87375" width="0.2032" layer="1"/>
<wire x1="28.8925" y1="5.87375" x2="29.924375" y2="4.841875" width="0.2032" layer="1"/>
<wire x1="29.924375" y1="4.841875" x2="39.0525" y2="4.841875" width="0.2032" layer="1"/>
</signal>
<signal name="B31">
<contactref element="IC3" pad="25"/>
<contactref element="JP4" pad="16"/>
<wire x1="29.130625" y1="2.301875" x2="39.0525" y2="2.301875" width="0.2032" layer="1"/>
<wire x1="26.28375" y1="14.72875" x2="27.49875" y2="14.72875" width="0.2032" layer="1"/>
<wire x1="27.49875" y1="14.72875" x2="27.94" y2="14.2875" width="0.2032" layer="1"/>
<wire x1="27.94" y1="14.2875" x2="27.94" y2="3.4925" width="0.2032" layer="1"/>
<wire x1="27.94" y1="3.4925" x2="29.130625" y2="2.301875" width="0.2032" layer="1"/>
</signal>
<signal name="CTR2">
<contactref element="JP1" pad="2"/>
<contactref element="IC4" pad="3"/>
<wire x1="9.68625" y1="77.216875" x2="9.03375" y2="77.216875" width="0.254" layer="1"/>
<wire x1="9.03375" y1="77.216875" x2="8.651875" y2="76.835" width="0.254" layer="1"/>
<wire x1="8.651875" y1="76.835" x2="8.651875" y2="76.120625" width="0.254" layer="1"/>
<wire x1="2.69875" y1="69.611875" x2="5.87375" y2="69.611875" width="0.254" layer="1"/>
<wire x1="5.87375" y1="69.611875" x2="6.905625" y2="70.64375" width="0.254" layer="1"/>
<wire x1="6.905625" y1="70.64375" x2="6.905625" y2="74.374375" width="0.254" layer="1"/>
<wire x1="6.905625" y1="74.374375" x2="8.651875" y2="76.120625" width="0.254" layer="1"/>
</signal>
<signal name="CTR3">
<contactref element="JP1" pad="3"/>
<contactref element="IC5" pad="3"/>
<wire x1="2.69875" y1="67.071875" x2="7.62" y2="67.071875" width="0.254" layer="1"/>
<wire x1="8.493125" y1="66.19875" x2="8.73125" y2="66.19875" width="0.254" layer="1"/>
<via x="8.73125" y="66.19875" extent="1-16" drill="0.35"/>
<wire x1="8.73125" y1="66.19875" x2="8.73125" y2="68.8975" width="0.254" layer="16"/>
<wire x1="8.73125" y1="68.8975" x2="9.36625" y2="69.5325" width="0.254" layer="16"/>
<wire x1="9.36625" y1="69.5325" x2="15.795625" y2="69.5325" width="0.254" layer="16"/>
<wire x1="15.795625" y1="69.5325" x2="17.065625" y2="70.8025" width="0.254" layer="16"/>
<wire x1="17.065625" y1="70.8025" x2="17.065625" y2="75.485625" width="0.254" layer="16"/>
<wire x1="17.065625" y1="75.485625" x2="18.335625" y2="76.755625" width="0.254" layer="16"/>
<wire x1="18.335625" y1="76.755625" x2="21.828125" y2="76.755625" width="0.254" layer="16"/>
<via x="21.828125" y="76.755625" extent="1-16" drill="0.35"/>
<wire x1="7.62" y1="67.071875" x2="8.493125" y2="66.19875" width="0.254" layer="1"/>
<wire x1="23.02125" y1="77.455" x2="21.971875" y2="77.455" width="0.254" layer="1"/>
<wire x1="21.971875" y1="77.455" x2="21.828125" y2="77.31125" width="0.254" layer="1"/>
<wire x1="21.828125" y1="77.31125" x2="21.828125" y2="76.755625" width="0.254" layer="1"/>
</signal>
<signal name="N$1">
<contactref element="LED1" pad="A"/>
<contactref element="R1" pad="1"/>
<wire x1="4.268125" y1="76.755625" x2="4.268125" y2="78.460625" width="0.2032" layer="1"/>
<wire x1="4.268125" y1="78.460625" x2="4.309375" y2="78.501875" width="0.2032" layer="1"/>
</signal>
<signal name="N$2">
<contactref element="LED2" pad="A"/>
<contactref element="R2" pad="1"/>
<wire x1="17.485625" y1="78.74" x2="17.485625" y2="76.79375" width="0.254" layer="1"/>
<wire x1="17.485625" y1="76.79375" x2="17.52375" y2="76.755625" width="0.254" layer="1"/>
</signal>
</signals>
<mfgpreviewcolors>
<mfgpreviewcolor name="soldermaskcolor" color="0xC80055FF"/>
<mfgpreviewcolor name="silkscreencolor" color="0xFFFEFEFE"/>
<mfgpreviewcolor name="backgroundcolor" color="0xFF282828"/>
<mfgpreviewcolor name="coppercolor" color="0xFFFFBF00"/>
<mfgpreviewcolor name="substratecolor" color="0xFF786E46"/>
</mfgpreviewcolors>
</board>
</drawing>
<compatibility>
<note version="8.2" severity="warning">
Since Version 8.2, EAGLE supports online libraries. The ids
of those online libraries will not be understood (or retained)
with this version.
</note>
<note version="8.3" severity="warning">
Since Version 8.3, EAGLE supports URNs for individual library
assets (packages, symbols, and devices). The URNs of those assets
will not be understood (or retained) with this version.
</note>
<note version="8.3" severity="warning">
Since Version 8.3, EAGLE supports the association of 3D packages
with devices in libraries, schematics, and board files. Those 3D
packages will not be understood (or retained) with this version.
</note>
</compatibility>
</eagle>
