# Supplementary material for: A low-cost, portable 32-channel EIT system with four rings based on AFE4300 for body composition analysis
Source: HardwareX. 2023 Nov 18;16:e00494. doi: 10.1016/j.ohx.2023.e00494 (PMC10767629; doi:10.1016/j.ohx.2023.e00494)
Supplement: Supplementary data 4 [file mmc4.zip › PCB_Files/Afe_Board.brd]

<?xml version="1.0" encoding="utf-8"?>
<!DOCTYPE eagle SYSTEM "eagle.dtd">
<eagle version="9.6.2">
<drawing>
<settings>
<setting alwaysvectorfont="no"/>
<setting keepoldvectorfont="yes"/>
<setting verticaltext="up"/>
</settings>
<grid distance="3.125" unitdist="mil" unit="mil" style="lines" multiple="1" display="yes" altdistance="0.025" altunitdist="inch" altunit="mm"/>
<layers>
<layer number="1" name="Top" color="4" fill="1" visible="yes" active="yes"/>
<layer number="2" name="Route2" color="1" fill="3" visible="no" active="no"/>
<layer number="3" name="Route3" color="4" fill="3" visible="no" active="no"/>
<layer number="4" name="Route4" color="1" fill="4" visible="no" active="no"/>
<layer number="5" name="Route5" color="4" fill="4" visible="no" active="no"/>
<layer number="6" name="Route6" color="1" fill="8" visible="no" active="no"/>
<layer number="7" name="Route7" color="4" fill="8" visible="no" active="no"/>
<layer number="8" name="Route8" color="1" fill="2" visible="no" active="no"/>
<layer number="9" name="Route9" color="4" fill="2" visible="no" active="no"/>
<layer number="10" name="Route10" color="1" fill="7" visible="no" active="no"/>
<layer number="11" name="Route11" color="4" fill="7" visible="no" active="no"/>
<layer number="12" name="Route12" color="1" fill="5" visible="no" active="no"/>
<layer number="13" name="Route13" color="4" fill="5" visible="no" active="no"/>
<layer number="14" name="Route14" color="1" fill="6" visible="no" active="no"/>
<layer number="15" name="Route15" color="4" fill="6" visible="no" active="no"/>
<layer number="16" name="Bottom" color="1" fill="1" visible="yes" active="yes"/>
<layer number="17" name="Pads" color="2" fill="1" visible="yes" active="yes"/>
<layer number="18" name="Vias" color="2" fill="1" visible="yes" active="yes"/>
<layer number="19" name="Unrouted" color="6" fill="1" visible="yes" active="yes"/>
<layer number="20" name="Dimension" color="15" fill="1" visible="yes" active="yes"/>
<layer number="21" name="tPlace" color="7" fill="1" visible="yes" active="yes"/>
<layer number="22" name="bPlace" color="7" fill="1" visible="yes" active="yes"/>
<layer number="23" name="tOrigins" color="15" fill="1" visible="yes" active="yes"/>
<layer number="24" name="bOrigins" color="15" fill="1" visible="yes" active="yes"/>
<layer number="25" name="tNames" color="7" fill="1" visible="yes" active="yes"/>
<layer number="26" name="bNames" color="7" fill="1" visible="no" active="yes"/>
<layer number="27" name="tValues" color="7" fill="1" visible="no" active="yes"/>
<layer number="28" name="bValues" color="7" fill="1" visible="no" active="yes"/>
<layer number="29" name="tStop" color="7" fill="3" visible="no" active="yes"/>
<layer number="30" name="bStop" color="7" fill="6" visible="no" active="yes"/>
<layer number="31" name="tCream" color="7" fill="4" visible="no" active="yes"/>
<layer number="32" name="bCream" color="7" fill="5" visible="no" active="yes"/>
<layer number="33" name="tFinish" color="6" fill="3" visible="no" active="yes"/>
<layer number="34" name="bFinish" color="6" fill="6" visible="no" active="yes"/>
<layer number="35" name="tGlue" color="7" fill="4" visible="no" active="yes"/>
<layer number="36" name="bGlue" color="7" fill="5" visible="no" active="yes"/>
<layer number="37" name="tTest" color="7" fill="1" visible="no" active="yes"/>
<layer number="38" name="bTest" color="7" fill="1" visible="no" active="yes"/>
<layer number="39" name="tKeepout" color="4" fill="11" visible="no" active="yes"/>
<layer number="40" name="bKeepout" color="1" fill="11" visible="no" active="yes"/>
<layer number="41" name="tRestrict" color="4" fill="10" visible="no" active="yes"/>
<layer number="42" name="bRestrict" color="1" fill="10" visible="no" active="yes"/>
<layer number="43" name="vRestrict" color="2" fill="10" visible="no" active="yes"/>
<layer number="44" name="Drills" color="7" fill="1" visible="no" active="yes"/>
<layer number="45" name="Holes" color="7" fill="1" visible="no" active="yes"/>
<layer number="46" name="Milling" color="3" fill="1" visible="no" active="yes"/>
<layer number="47" name="Measures" color="7" fill="1" visible="no" active="yes"/>
<layer number="48" name="Document" color="7" fill="1" visible="no" active="yes"/>
<layer number="49" name="Reference" color="7" fill="1" visible="no" active="yes"/>
<layer number="50" name="dxf" color="7" fill="1" visible="no" active="no"/>
<layer number="51" name="tDocu" color="7" fill="1" visible="no" active="yes"/>
<layer number="52" name="bDocu" color="7" fill="1" visible="no" active="yes"/>
<layer number="53" name="tGND_GNDA" color="7" fill="9" visible="no" active="no"/>
<layer number="54" name="bGND_GNDA" color="1" fill="9" visible="no" active="no"/>
<layer number="56" name="wert" color="7" fill="1" visible="no" active="no"/>
<layer number="57" name="tCAD" color="7" fill="1" visible="no" active="no"/>
<layer number="59" name="tCarbon" color="7" fill="1" visible="no" active="no"/>
<layer number="60" name="bCarbon" color="7" fill="1" visible="no" active="no"/>
<layer number="88" name="SimResults" color="9" fill="1" visible="no" active="no"/>
<layer number="89" name="SimProbes" color="9" fill="1" visible="no" active="no"/>
<layer number="90" name="Modules" color="5" fill="1" visible="no" active="no"/>
<layer number="91" name="Nets" color="2" fill="1" visible="no" active="no"/>
<layer number="92" name="Busses" color="1" fill="1" visible="no" active="no"/>
<layer number="93" name="Pins" color="2" fill="1" visible="no" active="no"/>
<layer number="94" name="Symbols" color="4" fill="1" visible="no" active="no"/>
<layer number="95" name="Names" color="7" fill="1" visible="no" active="no"/>
<layer number="96" name="Values" color="7" fill="1" visible="no" active="no"/>
<layer number="97" name="Info" color="7" fill="1" visible="no" active="no"/>
<layer number="98" name="Guide" color="6" fill="1" visible="no" active="no"/>
<layer number="99" name="SpiceOrder" color="7" fill="1" visible="no" active="no"/>
<layer number="100" name="Muster" color="7" fill="1" visible="no" active="no"/>
<layer number="101" name="Patch_Top" color="12" fill="4" visible="no" active="yes"/>
<layer number="102" name="Vscore" color="7" fill="1" visible="no" active="yes"/>
<layer number="103" name="tMap" color="7" fill="1" visible="no" active="yes"/>
<layer number="104" name="Name" color="16" fill="1" visible="no" active="yes"/>
<layer number="105" name="tPlate" color="7" fill="1" visible="no" active="yes"/>
<layer number="106" name="bPlate" color="7" fill="1" visible="no" active="yes"/>
<layer number="107" name="Crop" color="7" fill="1" visible="no" active="yes"/>
<layer number="108" name="tplace-old" color="10" fill="1" visible="no" active="yes"/>
<layer number="109" name="ref-old" color="11" fill="1" visible="no" active="yes"/>
<layer number="110" name="fp0" color="7" fill="1" visible="no" active="yes"/>
<layer number="111" name="LPC17xx" color="7" fill="1" visible="no" active="yes"/>
<layer number="112" name="tSilk" color="7" fill="1" visible="no" active="yes"/>
<layer number="113" name="IDFDebug" color="4" fill="1" visible="no" active="yes"/>
<layer number="114" name="Badge_Outline" color="7" fill="1" visible="no" active="yes"/>
<layer number="115" name="ReferenceISLANDS" color="7" fill="1" visible="no" active="yes"/>
<layer number="116" name="Patch_BOT" color="9" fill="4" visible="no" active="yes"/>
<layer number="117" name="BACKMAAT1" color="7" fill="1" visible="no" active="yes"/>
<layer number="118" name="Rect_Pads" color="7" fill="1" visible="no" active="yes"/>
<layer number="119" name="KAP_TEKEN" color="7" fill="1" visible="no" active="yes"/>
<layer number="120" name="KAP_MAAT1" color="7" fill="1" visible="no" active="yes"/>
<layer number="121" name="_tsilk" color="7" fill="1" visible="no" active="yes"/>
<layer number="122" name="_bsilk" color="7" fill="1" visible="no" active="yes"/>
<layer number="123" name="tTestmark" color="7" fill="1" visible="no" active="yes"/>
<layer number="124" name="bTestmark" color="7" fill="1" visible="no" active="yes"/>
<layer number="125" name="_tNames" color="7" fill="1" visible="no" active="yes"/>
<layer number="126" name="_bNames" color="7" fill="1" visible="no" active="yes"/>
<layer number="127" name="_tValues" color="7" fill="1" visible="no" active="yes"/>
<layer number="128" name="_bValues" color="7" fill="1" visible="no" active="yes"/>
<layer number="129" name="Mask" color="7" fill="1" visible="no" active="yes"/>
<layer number="130" name="SMDSTROOK" color="7" fill="1" visible="no" active="yes"/>
<layer number="131" name="tAdjust" color="7" fill="1" visible="no" active="yes"/>
<layer number="132" name="bAdjust" color="7" fill="1" visible="no" active="yes"/>
<layer number="144" name="Drill_legend" color="7" fill="1" visible="no" active="yes"/>
<layer number="150" name="Notes" color="7" fill="1" visible="no" active="yes"/>
<layer number="151" name="HeatSink" color="7" fill="1" visible="no" active="yes"/>
<layer number="152" name="_bDocu" color="7" fill="1" visible="no" active="yes"/>
<layer number="153" name="FabDoc1" color="7" fill="1" visible="no" active="yes"/>
<layer number="154" name="FabDoc2" color="7" fill="1" visible="no" active="yes"/>
<layer number="155" name="FabDoc3" color="7" fill="1" visible="no" active="yes"/>
<layer number="199" name="Contour" color="7" fill="1" visible="no" active="yes"/>
<layer number="200" name="200bmp" color="1" fill="10" visible="no" active="yes"/>
<layer number="201" name="201bmp" color="2" fill="10" visible="no" active="yes"/>
<layer number="202" name="202bmp" color="3" fill="10" visible="no" active="yes"/>
<layer number="203" name="203bmp" color="4" fill="10" visible="no" active="yes"/>
<layer number="204" name="204bmp" color="5" fill="10" visible="no" active="yes"/>
<layer number="205" name="205bmp" color="6" fill="10" visible="no" active="yes"/>
<layer number="206" name="206bmp" color="7" fill="10" visible="no" active="yes"/>
<layer number="207" name="207bmp" color="8" fill="10" visible="no" active="yes"/>
<layer number="208" name="208bmp" color="9" fill="10" visible="no" active="yes"/>
<layer number="209" name="209bmp" color="7" fill="1" visible="no" active="yes"/>
<layer number="210" name="210bmp" color="7" fill="1" visible="no" active="yes"/>
<layer number="211" name="211bmp" color="7" fill="1" visible="no" active="yes"/>
<layer number="212" name="212bmp" color="7" fill="1" visible="no" active="yes"/>
<layer number="213" name="213bmp" color="7" fill="1" visible="no" active="yes"/>
<layer number="214" name="214bmp" color="7" fill="1" visible="no" active="yes"/>
<layer number="215" name="215bmp" color="7" fill="1" visible="no" active="yes"/>
<layer number="216" name="216bmp" color="7" fill="1" visible="no" active="yes"/>
<layer number="217" name="217bmp" color="18" fill="1" visible="no" active="no"/>
<layer number="218" name="218bmp" color="19" fill="1" visible="no" active="no"/>
<layer number="219" name="219bmp" color="20" fill="1" visible="no" active="no"/>
<layer number="220" name="220bmp" color="21" fill="1" visible="no" active="no"/>
<layer number="221" name="221bmp" color="22" fill="1" visible="no" active="no"/>
<layer number="222" name="222bmp" color="23" fill="1" visible="no" active="no"/>
<layer number="223" name="223bmp" color="24" fill="1" visible="no" active="no"/>
<layer number="224" name="224bmp" color="25" fill="1" visible="no" active="no"/>
<layer number="225" name="225bmp" color="7" fill="1" visible="no" active="yes"/>
<layer number="226" name="226bmp" color="7" fill="1" visible="no" active="yes"/>
<layer number="227" name="227bmp" color="7" fill="1" visible="no" active="yes"/>
<layer number="228" name="228bmp" color="7" fill="1" visible="no" active="yes"/>
<layer number="229" name="229bmp" color="7" fill="1" visible="no" active="yes"/>
<layer number="230" name="230bmp" color="7" fill="1" visible="no" active="yes"/>
<layer number="231" name="231bmp" color="7" fill="1" visible="no" active="yes"/>
<layer number="232" name="Eagle3D_PG2" color="7" fill="1" visible="no" active="yes"/>
<layer number="233" name="Eagle3D_PG3" color="7" fill="1" visible="no" active="yes"/>
<layer number="248" name="Housing" color="7" fill="1" visible="no" active="yes"/>
<layer number="249" name="Edge" color="7" fill="1" visible="no" active="yes"/>
<layer number="250" name="Descript" color="3" fill="1" visible="no" active="no"/>
<layer number="251" name="SMDround" color="12" fill="11" visible="no" active="no"/>
<layer number="254" name="cooling" color="7" fill="1" visible="no" active="yes"/>
<layer number="255" name="routoute" color="7" fill="1" visible="no" active="yes"/>
</layers>
<board>
<plain>
<text x="19.20875" y="6.985" size="0.8128" layer="21" font="vector">AFE4300</text>
<wire x1="0" y1="32.0675" x2="0" y2="1.272896875" width="0.0762" layer="20"/>
<wire x1="0" y1="1.272896875" x2="1.27289375" y2="0.0029" width="0.0762" layer="20" curve="90.130551"/>
<wire x1="1.27289375" y1="0.0029" x2="34.37581875" y2="0.07830625" width="0.0762" layer="20"/>
<wire x1="34.37581875" y1="0.07830625" x2="35.20163125" y2="0.3859375" width="0.0762" layer="20" curve="40.591101"/>
<wire x1="35.20163125" y1="0.3859375" x2="40.2026125" y2="4.6923375" width="0.0762" layer="20"/>
<wire x1="40.2026125" y1="4.6923375" x2="41.033078125" y2="4.99996875" width="0.0762" layer="20" curve="-40.811601"/>
<wire x1="41.033078125" y1="4.99996875" x2="96.5182375" y2="4.9230125" width="0.0762" layer="20"/>
<wire x1="96.5182375" y1="4.9230125" x2="97.79" y2="6.1930125" width="0.0762" layer="20" curve="90.044361"/>
<wire x1="97.79" y1="6.1930125" x2="97.79" y2="26.19375" width="0.0762" layer="20"/>
<wire x1="97.79" y1="26.19375" x2="96.52" y2="27.46375" width="0.0762" layer="20" curve="90"/>
<wire x1="96.52" y1="27.46375" x2="41.562925" y2="27.46375" width="0.0762" layer="20"/>
<wire x1="41.562925" y1="27.46375" x2="40.6649" y2="27.835725" width="0.0762" layer="20" curve="-45"/>
<wire x1="40.6649" y1="27.835725" x2="35.5351" y2="32.965525" width="0.0762" layer="20"/>
<wire x1="35.5351" y1="32.965525" x2="34.637075" y2="33.3375" width="0.0762" layer="20" curve="45"/>
<wire x1="34.637075" y1="33.3375" x2="1.27" y2="33.3375" width="0.0762" layer="20"/>
<wire x1="1.27" y1="33.3375" x2="0" y2="32.0675" width="0.0762" layer="20" curve="90"/>
<wire x1="11.43" y1="22.38375" x2="11.27125" y2="22.225" width="0.1524" layer="22"/>
<text x="1.666875" y="17.065625" size="0.8128" layer="21">3V3</text>
<text x="1.825625" y="23.8125" size="0.8128" layer="21">GND</text>
<text x="95.72625" y="9.8425" size="0.8128" layer="21" rot="R90">GND</text>
<text x="67.78625" y="20.0025" size="0.8128" layer="21" rot="R90">GND</text>
<text x="70.405625" y="20.081875" size="0.8128" layer="21" rot="R90">3V3</text>
<text x="93.106875" y="9.763125" size="0.8128" layer="21" rot="R90">3V3</text>
<text x="42.38625" y="9.921875" size="1.016" layer="21" rot="R90">IOUT0</text>
<text x="45.005625" y="9.921875" size="1.016" layer="21" rot="R90">IOUT1</text>
<text x="47.46625" y="9.921875" size="1.016" layer="21" rot="R90">IOUT2</text>
<text x="50.00625" y="9.921875" size="1.016" layer="21" rot="R90">IOUT3</text>
<text x="52.466875" y="9.921875" size="1.016" layer="21" rot="R90">IOUT4</text>
<text x="55.08625" y="10.00125" size="1.016" layer="21" rot="R90">IOUT5</text>
<text x="57.546875" y="9.921875" size="1.016" layer="21" rot="R90">RP0</text>
<text x="60.16625" y="9.921875" size="1.016" layer="21" rot="R90">RP1</text>
<text x="62.70625" y="10.00125" size="1.016" layer="21" rot="R90">RN0</text>
<text x="65.24625" y="10.00125" size="1.016" layer="21" rot="R90">RN1</text>
<text x="67.706875" y="10.080625" size="1.016" layer="21" rot="R90">AUX1</text>
<text x="70.1675" y="9.921875" size="1.016" layer="21" rot="R90">AUX2</text>
<text x="72.7075" y="10.00125" size="1.016" layer="21" rot="R90">AUX3</text>
<text x="75.168125" y="9.921875" size="1.016" layer="21" rot="R90">VLDO</text>
<text x="77.866875" y="9.921875" size="1.016" layer="21" rot="R90">OUTM</text>
<text x="80.3275" y="10.00125" size="1.016" layer="21" rot="R90">OUTP</text>
<text x="82.8675" y="10.00125" size="1.016" layer="21" rot="R90">OUTMQ</text>
<text x="85.4075" y="10.00125" size="1.016" layer="21" rot="R90">OUTP1</text>
<text x="88.10625" y="9.921875" size="1.016" layer="21" rot="R90">DAC_IN</text>
<text x="90.566875" y="9.8425" size="1.016" layer="21" rot="R90">DAC_OUT</text>
<text x="41.513125" y="22.70125" size="1.016" layer="21" rot="R270">INP1</text>
<text x="44.053125" y="22.86" size="1.016" layer="21" rot="R270">INM1</text>
<text x="46.593125" y="22.621875" size="1.016" layer="21" rot="R270">INP2</text>
<text x="49.133125" y="22.621875" size="1.016" layer="21" rot="R270">INM2</text>
<text x="51.7525" y="22.463125" size="1.016" layer="21" rot="R270">INP3</text>
<text x="54.2925" y="22.621875" size="1.016" layer="21" rot="R270">INM3</text>
<text x="56.8325" y="22.463125" size="1.016" layer="21" rot="R270">INP4</text>
<text x="59.3725" y="22.621875" size="1.016" layer="21" rot="R270">INM4</text>
<text x="61.833125" y="22.463125" size="1.016" layer="21" rot="R270">INP_R</text>
<text x="64.531875" y="22.621875" size="1.016" layer="21" rot="R270">INM_R</text>
<text x="72.0725" y="22.304375" size="1.016" layer="21" rot="R270">VS0</text>
<text x="74.691875" y="22.304375" size="1.016" layer="21" rot="R270">VS1</text>
<text x="77.1525" y="22.145625" size="1.016" layer="21" rot="R270">VS2</text>
<text x="79.771875" y="22.225" size="1.016" layer="21" rot="R270">VS3</text>
<text x="82.311875" y="22.225" size="1.016" layer="21" rot="R270">VS4</text>
<text x="84.7725" y="22.225" size="1.016" layer="21" rot="R270">VS5</text>
<text x="87.391875" y="22.463125" size="1.016" layer="21" rot="R270">VSPR0</text>
<text x="89.8525" y="22.463125" size="1.016" layer="21" rot="R270">VSPR1</text>
<text x="92.55125" y="22.38375" size="1.016" layer="21" rot="R270">SVMR0</text>
<text x="94.853125" y="22.621875" size="1.016" layer="21" rot="R270">VSMR1</text>
</plain>
<libraries>
<library name="rcl">
<description>&lt;b&gt;Resistors, Capacitors, Inductors&lt;/b&gt;&lt;p&gt;
Based on the previous libraries:
&lt;ul&gt;
&lt;li&gt;r.lbr
&lt;li&gt;cap.lbr 
&lt;li&gt;cap-fe.lbr
&lt;li&gt;captant.lbr
&lt;li&gt;polcap.lbr
&lt;li&gt;ipc-smd.lbr
&lt;/ul&gt;
All SMD packages are defined according to the IPC specifications and  CECC&lt;p&gt;
&lt;author&gt;Created by librarian@cadsoft.de&lt;/author&gt;&lt;p&gt;
&lt;p&gt;
for Electrolyt Capacitors see also :&lt;p&gt;
www.bccomponents.com &lt;p&gt;
www.panasonic.com&lt;p&gt;
www.kemet.com&lt;p&gt;
http://www.secc.co.jp/pdf/os_e/2004/e_os_all.pdf &lt;b&gt;(SANYO)&lt;/b&gt;
&lt;p&gt;
for trimmer refence see : &lt;u&gt;www.electrospec-inc.com/cross_references/trimpotcrossref.asp&lt;/u&gt;&lt;p&gt;

&lt;table border=0 cellspacing=0 cellpadding=0 width="100%" cellpaddding=0&gt;
&lt;tr valign="top"&gt;

&lt;! &lt;td width="10"&gt;&amp;nbsp;&lt;/td&gt;
&lt;td width="90%"&gt;

&lt;b&gt;&lt;font color="#0000FF" size="4"&gt;TRIM-POT CROSS REFERENCE&lt;/font&gt;&lt;/b&gt;
&lt;P&gt;
&lt;TABLE BORDER=0 CELLSPACING=1 CELLPADDING=2&gt;
  &lt;TR&gt;
    &lt;TD COLSPAN=8&gt;
      &lt;FONT SIZE=3 FACE=ARIAL&gt;&lt;B&gt;RECTANGULAR MULTI-TURN&lt;/B&gt;&lt;/FONT&gt;
    &lt;/TD&gt;
  &lt;/TR&gt;
  &lt;TR&gt;
    &lt;TD ALIGN=CENTER&gt;
      &lt;B&gt;
      &lt;FONT SIZE=3 FACE=ARIAL color="#FF0000"&gt;BOURNS&lt;/FONT&gt;
      &lt;/B&gt;
    &lt;/TD&gt;
    &lt;TD ALIGN=CENTER&gt;
      &lt;B&gt;
      &lt;FONT SIZE=3 FACE=ARIAL color="#FF0000"&gt;BI&amp;nbsp;TECH&lt;/FONT&gt;
      &lt;/B&gt;
    &lt;/TD&gt;
    &lt;TD ALIGN=CENTER&gt;
      &lt;B&gt;
      &lt;FONT SIZE=3 FACE=ARIAL color="#FF0000"&gt;DALE-VISHAY&lt;/FONT&gt;
      &lt;/B&gt;
    &lt;/TD&gt;
    &lt;TD ALIGN=CENTER&gt;
      &lt;B&gt;
      &lt;FONT SIZE=3 FACE=ARIAL color="#FF0000"&gt;PHILIPS/MEPCO&lt;/FONT&gt;
      &lt;/B&gt;
    &lt;/TD&gt;
    &lt;TD ALIGN=CENTER&gt;
      &lt;B&gt;
      &lt;FONT SIZE=3 FACE=ARIAL color="#FF0000"&gt;MURATA&lt;/FONT&gt;
      &lt;/B&gt;
    &lt;/TD&gt;
    &lt;TD ALIGN=CENTER&gt;
      &lt;B&gt;
      &lt;FONT SIZE=3 FACE=ARIAL color="#FF0000"&gt;PANASONIC&lt;/FONT&gt;
      &lt;/B&gt;
    &lt;/TD&gt;
    &lt;TD ALIGN=CENTER&gt;
      &lt;B&gt;
      &lt;FONT SIZE=3 FACE=ARIAL color="#FF0000"&gt;SPECTROL&lt;/FONT&gt;
      &lt;/B&gt;
    &lt;/TD&gt;
    &lt;TD ALIGN=CENTER&gt;
      &lt;B&gt;
      &lt;FONT SIZE=3 FACE=ARIAL color="#FF0000"&gt;MILSPEC&lt;/FONT&gt;
      &lt;/B&gt;
    &lt;/TD&gt;&lt;TD&gt;&amp;nbsp;&lt;/TD&gt;
  &lt;/TR&gt;
  &lt;TR&gt;
    &lt;TD BGCOLOR="#cccccc" ALIGN=CENTER&gt;&lt;FONT FACE=ARIAL SIZE=3 &gt;
      3005P&lt;BR&gt;
      3006P&lt;BR&gt;
      3006W&lt;BR&gt;
      3006Y&lt;BR&gt;
      3009P&lt;BR&gt;
      3009W&lt;BR&gt;
      3009Y&lt;BR&gt;
      3057J&lt;BR&gt;
      3057L&lt;BR&gt;
      3057P&lt;BR&gt;
      3057Y&lt;BR&gt;
      3059J&lt;BR&gt;
      3059L&lt;BR&gt;
      3059P&lt;BR&gt;
      3059Y&lt;BR&gt;&lt;/FONT&gt;
    &lt;/TD&gt;
    &lt;TD BGCOLOR="#cccccc" ALIGN=CENTER&gt;&lt;FONT FACE=ARIAL SIZE=3&gt;
      -&lt;BR&gt;
      89P&lt;BR&gt;
      89W&lt;BR&gt;
      89X&lt;BR&gt;
      89PH&lt;BR&gt;
      76P&lt;BR&gt;
      89XH&lt;BR&gt;
      78SLT&lt;BR&gt;
      78L&amp;nbsp;ALT&lt;BR&gt;
      56P&amp;nbsp;ALT&lt;BR&gt;
      78P&amp;nbsp;ALT&lt;BR&gt;
      T8S&lt;BR&gt;
      78L&lt;BR&gt;
      56P&lt;BR&gt;
      78P&lt;BR&gt;&lt;/FONT&gt;
    &lt;/TD&gt;
    &lt;TD BGCOLOR="#cccccc" ALIGN=CENTER&gt;&lt;FONT FACE=ARIAL SIZE=3&gt;
      -&lt;BR&gt;
      T18/784&lt;BR&gt;
      783&lt;BR&gt;
      781&lt;BR&gt;
      -&lt;BR&gt;
      -&lt;BR&gt;
      -&lt;BR&gt;
      2199&lt;BR&gt;
      1697/1897&lt;BR&gt;
      1680/1880&lt;BR&gt;
      2187&lt;BR&gt;
      -&lt;BR&gt;
      -&lt;BR&gt;
      -&lt;BR&gt;
      -&lt;BR&gt;&lt;/FONT&gt;
    &lt;/TD&gt;
    &lt;TD BGCOLOR="#cccccc" ALIGN=CENTER&gt;&lt;FONT FACE=ARIAL SIZE=3&gt;
      -&lt;BR&gt;
      8035EKP/CT20/RJ-20P&lt;BR&gt;
      -&lt;BR&gt;
      RJ-20X&lt;BR&gt;
      -&lt;BR&gt;
      -&lt;BR&gt;
      -&lt;BR&gt;
      1211L&lt;BR&gt;
      8012EKQ&amp;nbsp;ALT&lt;BR&gt;
      8012EKR&amp;nbsp;ALT&lt;BR&gt;
      1211P&lt;BR&gt;
      8012EKJ&lt;BR&gt;
      8012EKL&lt;BR&gt;
      8012EKQ&lt;BR&gt;
      8012EKR&lt;BR&gt;&lt;/FONT&gt;
    &lt;/TD&gt;
    &lt;TD BGCOLOR="#cccccc" ALIGN=CENTER&gt;&lt;FONT FACE=ARIAL SIZE=3&gt;
      -&lt;BR&gt;
      2101P&lt;BR&gt;
      2101W&lt;BR&gt;
      2101Y&lt;BR&gt;
      -&lt;BR&gt;
      -&lt;BR&gt;
      -&lt;BR&gt;
      -&lt;BR&gt;
      -&lt;BR&gt;
      -&lt;BR&gt;
      -&lt;BR&gt;
      -&lt;BR&gt;
      2102L&lt;BR&gt;
      2102S&lt;BR&gt;
      2102Y&lt;BR&gt;&lt;/FONT&gt;
    &lt;/TD&gt;
    &lt;TD BGCOLOR="#cccccc" ALIGN=CENTER&gt;&lt;FONT FACE=ARIAL SIZE=3&gt;
      -&lt;BR&gt;
      EVMCOG&lt;BR&gt;
      -&lt;BR&gt;
      -&lt;BR&gt;
      -&lt;BR&gt;
      -&lt;BR&gt;
      -&lt;BR&gt;
      -&lt;BR&gt;
      -&lt;BR&gt;
      -&lt;BR&gt;
      -&lt;BR&gt;
      -&lt;BR&gt;
      -&lt;BR&gt;
      -&lt;BR&gt;
      -&lt;BR&gt;&lt;/FONT&gt;
    &lt;/TD&gt;
    &lt;TD BGCOLOR="#cccccc" ALIGN=CENTER&gt;&lt;FONT FACE=ARIAL SIZE=3&gt;
      -&lt;BR&gt;
      43P&lt;BR&gt;
      43W&lt;BR&gt;
      43Y&lt;BR&gt;
      -&lt;BR&gt;
      -&lt;BR&gt;
      -&lt;BR&gt;
      -&lt;BR&gt;
      40L&lt;BR&gt;
      40P&lt;BR&gt;
      40Y&lt;BR&gt;
      70Y-T602&lt;BR&gt;
      70L&lt;BR&gt;
      70P&lt;BR&gt;
      70Y&lt;BR&gt;&lt;/FONT&gt;
    &lt;/TD&gt;
    &lt;TD BGCOLOR="#cccccc" ALIGN=CENTER&gt;&lt;FONT FACE=ARIAL SIZE=3&gt;
      -&lt;BR&gt;
      -&lt;BR&gt;
      -&lt;BR&gt;
      -&lt;BR&gt;
      -&lt;BR&gt;
      -&lt;BR&gt;
      -&lt;BR&gt;
      -&lt;BR&gt;
      RT/RTR12&lt;BR&gt;
      RT/RTR12&lt;BR&gt;
      RT/RTR12&lt;BR&gt;
      -&lt;BR&gt;
      RJ/RJR12&lt;BR&gt;
      RJ/RJR12&lt;BR&gt;
      RJ/RJR12&lt;BR&gt;&lt;/FONT&gt;
    &lt;/TD&gt;
  &lt;/TR&gt;
  &lt;TR&gt;
    &lt;TD COLSPAN=8&gt;&amp;nbsp;
    &lt;/TD&gt;
  &lt;/TR&gt;
  &lt;TR&gt;
    &lt;TD COLSPAN=8&gt;
      &lt;FONT SIZE=4 FACE=ARIAL&gt;&lt;B&gt;SQUARE MULTI-TURN&lt;/B&gt;&lt;/FONT&gt;
    &lt;/TD&gt;
  &lt;/TR&gt;
  &lt;TR&gt;
   &lt;TD ALIGN=CENTER&gt;
      &lt;FONT SIZE=3 FACE=ARIAL&gt;&lt;B&gt;BOURN&lt;/B&gt;&lt;/FONT&gt;
    &lt;/TD&gt;
    &lt;TD ALIGN=CENTER&gt;
      &lt;FONT SIZE=3 FACE=ARIAL&gt;&lt;B&gt;BI&amp;nbsp;TECH&lt;/B&gt;&lt;/FONT&gt;
    &lt;/TD&gt;
    &lt;TD ALIGN=CENTER&gt;
      &lt;FONT SIZE=3 FACE=ARIAL&gt;&lt;B&gt;DALE-VISHAY&lt;/B&gt;&lt;/FONT&gt;
    &lt;/TD&gt;
    &lt;TD ALIGN=CENTER&gt;
      &lt;FONT SIZE=3 FACE=ARIAL&gt;&lt;B&gt;PHILIPS/MEPCO&lt;/B&gt;&lt;/FONT&gt;
    &lt;/TD&gt;
    &lt;TD ALIGN=CENTER&gt;
      &lt;FONT SIZE=3 FACE=ARIAL&gt;&lt;B&gt;MURATA&lt;/B&gt;&lt;/FONT&gt;
    &lt;/TD&gt;
    &lt;TD ALIGN=CENTER&gt;
      &lt;FONT SIZE=3 FACE=ARIAL&gt;&lt;B&gt;PANASONIC&lt;/B&gt;&lt;/FONT&gt;
    &lt;/TD&gt;
    &lt;TD ALIGN=CENTER&gt;
      &lt;FONT SIZE=3 FACE=ARIAL&gt;&lt;B&gt;SPECTROL&lt;/B&gt;&lt;/FONT&gt;
    &lt;/TD&gt;
    &lt;TD ALIGN=CENTER&gt;
      &lt;FONT SIZE=3 FACE=ARIAL&gt;&lt;B&gt;MILSPEC&lt;/B&gt;&lt;/FONT&gt;
    &lt;/TD&gt;
  &lt;/TR&gt;
  &lt;TR&gt;
    &lt;TD BGCOLOR="#cccccc" ALIGN=CENTER&gt;&lt;FONT FACE=ARIAL SIZE=3&gt;
      3250L&lt;BR&gt;
      3250P&lt;BR&gt;
      3250W&lt;BR&gt;
      3250X&lt;BR&gt;
      3252P&lt;BR&gt;
      3252W&lt;BR&gt;
      3252X&lt;BR&gt;
      3260P&lt;BR&gt;
      3260W&lt;BR&gt;
      3260X&lt;BR&gt;
      3262P&lt;BR&gt;
      3262W&lt;BR&gt;
      3262X&lt;BR&gt;
      3266P&lt;BR&gt;
      3266W&lt;BR&gt;
      3266X&lt;BR&gt;
      3290H&lt;BR&gt;
      3290P&lt;BR&gt;
      3290W&lt;BR&gt;
      3292P&lt;BR&gt;
      3292W&lt;BR&gt;
      3292X&lt;BR&gt;
      3296P&lt;BR&gt;
      3296W&lt;BR&gt;
      3296X&lt;BR&gt;
      3296Y&lt;BR&gt;
      3296Z&lt;BR&gt;
      3299P&lt;BR&gt;
      3299W&lt;BR&gt;
      3299X&lt;BR&gt;
      3299Y&lt;BR&gt;
      3299Z&lt;BR&gt;&lt;/FONT&gt;
    &lt;/TD&gt;
    &lt;TD BGCOLOR="#cccccc" ALIGN=CENTER&gt;&lt;FONT FACE=ARIAL SIZE=3&gt;
      -&lt;BR&gt;
      66P&amp;nbsp;ALT&lt;BR&gt;
      66W&amp;nbsp;ALT&lt;BR&gt;
      66X&amp;nbsp;ALT&lt;BR&gt;
      66P&amp;nbsp;ALT&lt;BR&gt;
      66W&amp;nbsp;ALT&lt;BR&gt;
      66X&amp;nbsp;ALT&lt;BR&gt;
      -&lt;BR&gt;
      64W&amp;nbsp;ALT&lt;BR&gt;
      -&lt;BR&gt;
      64P&amp;nbsp;ALT&lt;BR&gt;
      64W&amp;nbsp;ALT&lt;BR&gt;
      64X&amp;nbsp;ALT&lt;BR&gt;
      64P&lt;BR&gt;
      64W&lt;BR&gt;
      64X&lt;BR&gt;
      66X&amp;nbsp;ALT&lt;BR&gt;
      66P&amp;nbsp;ALT&lt;BR&gt;
      66W&amp;nbsp;ALT&lt;BR&gt;
      66P&lt;BR&gt;
      66W&lt;BR&gt;
      66X&lt;BR&gt;
      67P&lt;BR&gt;
      67W&lt;BR&gt;
      67X&lt;BR&gt;
      67Y&lt;BR&gt;
      67Z&lt;BR&gt;
      68P&lt;BR&gt;
      68W&lt;BR&gt;
      68X&lt;BR&gt;
      67Y&amp;nbsp;ALT&lt;BR&gt;
      67Z&amp;nbsp;ALT&lt;BR&gt;&lt;/FONT&gt;
    &lt;/TD&gt;
    &lt;TD BGCOLOR="#cccccc" ALIGN=CENTER&gt;&lt;FONT FACE=ARIAL SIZE=3&gt;
      5050&lt;BR&gt;
      5091&lt;BR&gt;
      5080&lt;BR&gt;
      5087&lt;BR&gt;
      -&lt;BR&gt;
      -&lt;BR&gt;
      -&lt;BR&gt;
      -&lt;BR&gt;
      -&lt;BR&gt;
      -&lt;BR&gt;
      -&lt;BR&gt;
      T63YB&lt;BR&gt;
      T63XB&lt;BR&gt;
      -&lt;BR&gt;
      -&lt;BR&gt;
      -&lt;BR&gt;
      5887&lt;BR&gt;
      5891&lt;BR&gt;
      5880&lt;BR&gt;
      -&lt;BR&gt;
      -&lt;BR&gt;
      -&lt;BR&gt;
      T93Z&lt;BR&gt;
      T93YA&lt;BR&gt;
      T93XA&lt;BR&gt;
      T93YB&lt;BR&gt;
      T93XB&lt;BR&gt;
      -&lt;BR&gt;
      -&lt;BR&gt;
      -&lt;BR&gt;
      -&lt;BR&gt;
      -&lt;BR&gt;&lt;/FONT&gt;
    &lt;/TD&gt;
    &lt;TD BGCOLOR="#cccccc" ALIGN=CENTER&gt;&lt;FONT FACE=ARIAL SIZE=3&gt;
      -&lt;BR&gt;
      -&lt;BR&gt;
      -&lt;BR&gt;
      -&lt;BR&gt;
      -&lt;BR&gt;
      -&lt;BR&gt;
      -&lt;BR&gt;
      -&lt;BR&gt;
      -&lt;BR&gt;
      -&lt;BR&gt;
      8026EKP&lt;BR&gt;
      8026EKW&lt;BR&gt;
      8026EKM&lt;BR&gt;
      8026EKP&lt;BR&gt;
      8026EKB&lt;BR&gt;
      8026EKM&lt;BR&gt;
      1309X&lt;BR&gt;
      1309P&lt;BR&gt;
      1309W&lt;BR&gt;
      8024EKP&lt;BR&gt;
      8024EKW&lt;BR&gt;
      8024EKN&lt;BR&gt;
      RJ-9P/CT9P&lt;BR&gt;
      RJ-9W&lt;BR&gt;
      RJ-9X&lt;BR&gt;
      -&lt;BR&gt;
      -&lt;BR&gt;
      -&lt;BR&gt;
      -&lt;BR&gt;
      -&lt;BR&gt;
      -&lt;BR&gt;
      -&lt;BR&gt;&lt;/FONT&gt;
    &lt;/TD&gt;
    &lt;TD BGCOLOR="#cccccc" ALIGN=CENTER&gt;&lt;FONT FACE=ARIAL SIZE=3&gt;
      -&lt;BR&gt;
      -&lt;BR&gt;
      -&lt;BR&gt;
      -&lt;BR&gt;
      -&lt;BR&gt;
      -&lt;BR&gt;
      -&lt;BR&gt;
      -&lt;BR&gt;
      -&lt;BR&gt;
      -&lt;BR&gt;
      3103P&lt;BR&gt;
      3103Y&lt;BR&gt;
      3103Z&lt;BR&gt;
      3103P&lt;BR&gt;
      3103Y&lt;BR&gt;
      3103Z&lt;BR&gt;
      -&lt;BR&gt;
      -&lt;BR&gt;
      -&lt;BR&gt;
      -&lt;BR&gt;
      -&lt;BR&gt;
      -&lt;BR&gt;
      3105P/3106P&lt;BR&gt;
      3105W/3106W&lt;BR&gt;
      3105X/3106X&lt;BR&gt;
      3105Y/3106Y&lt;BR&gt;
      3105Z/3105Z&lt;BR&gt;
      3102P&lt;BR&gt;
      3102W&lt;BR&gt;
      3102X&lt;BR&gt;
      3102Y&lt;BR&gt;
      3102Z&lt;BR&gt;&lt;/FONT&gt;
    &lt;/TD&gt;
    &lt;TD BGCOLOR="#cccccc" ALIGN=CENTER&gt;&lt;FONT FACE=ARIAL SIZE=3&gt;
      -&lt;BR&gt;
      -&lt;BR&gt;
      -&lt;BR&gt;
      -&lt;BR&gt;
      -&lt;BR&gt;
      -&lt;BR&gt;
      -&lt;BR&gt;
      -&lt;BR&gt;
      -&lt;BR&gt;
      -&lt;BR&gt;
      -&lt;BR&gt;
      -&lt;BR&gt;
      -&lt;BR&gt;
      -&lt;BR&gt;
      -&lt;BR&gt;
      -&lt;BR&gt;
      -&lt;BR&gt;
      -&lt;BR&gt;
      -&lt;BR&gt;
      -&lt;BR&gt;
      -&lt;BR&gt;
      -&lt;BR&gt;
      EVMCBG&lt;BR&gt;
      EVMCCG&lt;BR&gt;
      -&lt;BR&gt;
      -&lt;BR&gt;
      -&lt;BR&gt;
      -&lt;BR&gt;
      -&lt;BR&gt;
      -&lt;BR&gt;
      -&lt;BR&gt;
      -&lt;BR&gt;&lt;/FONT&gt;
    &lt;/TD&gt;
    &lt;TD BGCOLOR="#cccccc" ALIGN=CENTER&gt;&lt;FONT FACE=ARIAL SIZE=3&gt;
      55-1-X&lt;BR&gt;
      55-4-X&lt;BR&gt;
      55-3-X&lt;BR&gt;
      55-2-X&lt;BR&gt;
      -&lt;BR&gt;
      -&lt;BR&gt;
      -&lt;BR&gt;
      -&lt;BR&gt;
      -&lt;BR&gt;
      -&lt;BR&gt;
      -&lt;BR&gt;
      -&lt;BR&gt;
      -&lt;BR&gt;
      -&lt;BR&gt;
      -&lt;BR&gt;
      -&lt;BR&gt;
      50-2-X&lt;BR&gt;
      50-4-X&lt;BR&gt;
      50-3-X&lt;BR&gt;
      -&lt;BR&gt;
      -&lt;BR&gt;
      -&lt;BR&gt;
      64P&lt;BR&gt;
      64W&lt;BR&gt;
      64X&lt;BR&gt;
      64Y&lt;BR&gt;
      64Z&lt;BR&gt;
      -&lt;BR&gt;
      -&lt;BR&gt;
      -&lt;BR&gt;
      -&lt;BR&gt;
      -&lt;BR&gt;&lt;/FONT&gt;
    &lt;/TD&gt;
    &lt;TD BGCOLOR="#cccccc" ALIGN=CENTER&gt;&lt;FONT FACE=ARIAL SIZE=3&gt;
      RT/RTR22&lt;BR&gt;
      RT/RTR22&lt;BR&gt;
      RT/RTR22&lt;BR&gt;
      RT/RTR22&lt;BR&gt;
      RJ/RJR22&lt;BR&gt;
      RJ/RJR22&lt;BR&gt;
      RJ/RJR22&lt;BR&gt;
      RT/RTR26&lt;BR&gt;
      RT/RTR26&lt;BR&gt;
      RT/RTR26&lt;BR&gt;
      RJ/RJR26&lt;BR&gt;
      RJ/RJR26&lt;BR&gt;
      RJ/RJR26&lt;BR&gt;
      RJ/RJR26&lt;BR&gt;
      RJ/RJR26&lt;BR&gt;
      RJ/RJR26&lt;BR&gt;
      RT/RTR24&lt;BR&gt;
      RT/RTR24&lt;BR&gt;
      RT/RTR24&lt;BR&gt;
      RJ/RJR24&lt;BR&gt;
      RJ/RJR24&lt;BR&gt;
      RJ/RJR24&lt;BR&gt;
      RJ/RJR24&lt;BR&gt;
      RJ/RJR24&lt;BR&gt;
      RJ/RJR24&lt;BR&gt;
      -&lt;BR&gt;
      -&lt;BR&gt;
      -&lt;BR&gt;
      -&lt;BR&gt;
      -&lt;BR&gt;
      -&lt;BR&gt;
      -&lt;BR&gt;&lt;/FONT&gt;
    &lt;/TD&gt;
  &lt;/TR&gt;
  &lt;TR&gt;
    &lt;TD COLSPAN=8&gt;&amp;nbsp;
    &lt;/TD&gt;
  &lt;/TR&gt;
  &lt;TR&gt;
    &lt;TD COLSPAN=8&gt;
      &lt;FONT SIZE=4 FACE=ARIAL&gt;&lt;B&gt;SINGLE TURN&lt;/B&gt;&lt;/FONT&gt;
    &lt;/TD&gt;
  &lt;/TR&gt;
  &lt;TR&gt;
    &lt;TD ALIGN=CENTER&gt;
      &lt;FONT SIZE=3 FACE=ARIAL&gt;&lt;B&gt;BOURN&lt;/B&gt;&lt;/FONT&gt;
    &lt;/TD&gt;
    &lt;TD ALIGN=CENTER&gt;
      &lt;FONT SIZE=3 FACE=ARIAL&gt;&lt;B&gt;BI&amp;nbsp;TECH&lt;/B&gt;&lt;/FONT&gt;
    &lt;/TD&gt;
    &lt;TD ALIGN=CENTER&gt;
      &lt;FONT SIZE=3 FACE=ARIAL&gt;&lt;B&gt;DALE-VISHAY&lt;/B&gt;&lt;/FONT&gt;
    &lt;/TD&gt;
    &lt;TD ALIGN=CENTER&gt;
      &lt;FONT SIZE=3 FACE=ARIAL&gt;&lt;B&gt;PHILIPS/MEPCO&lt;/B&gt;&lt;/FONT&gt;
    &lt;/TD&gt;
    &lt;TD ALIGN=CENTER&gt;
      &lt;FONT SIZE=3 FACE=ARIAL&gt;&lt;B&gt;MURATA&lt;/B&gt;&lt;/FONT&gt;
    &lt;/TD&gt;
    &lt;TD ALIGN=CENTER&gt;
      &lt;FONT SIZE=3 FACE=ARIAL&gt;&lt;B&gt;PANASONIC&lt;/B&gt;&lt;/FONT&gt;
    &lt;/TD&gt;
    &lt;TD ALIGN=CENTER&gt;
      &lt;FONT SIZE=3 FACE=ARIAL&gt;&lt;B&gt;SPECTROL&lt;/B&gt;&lt;/FONT&gt;
    &lt;/TD&gt;
    &lt;TD ALIGN=CENTER&gt;
      &lt;FONT SIZE=3 FACE=ARIAL&gt;&lt;B&gt;MILSPEC&lt;/B&gt;&lt;/FONT&gt;
    &lt;/TD&gt;
  &lt;/TR&gt;
  &lt;TR&gt;
    &lt;TD BGCOLOR="#cccccc" ALIGN=CENTER&gt;&lt;FONT FACE=ARIAL SIZE=3&gt;
      3323P&lt;BR&gt;
      3323S&lt;BR&gt;
      3323W&lt;BR&gt;
      3329H&lt;BR&gt;
      3329P&lt;BR&gt;
      3329W&lt;BR&gt;
      3339H&lt;BR&gt;
      3339P&lt;BR&gt;
      3339W&lt;BR&gt;
      3352E&lt;BR&gt;
      3352H&lt;BR&gt;
      3352K&lt;BR&gt;
      3352P&lt;BR&gt;
      3352T&lt;BR&gt;
      3352V&lt;BR&gt;
      3352W&lt;BR&gt;
      3362H&lt;BR&gt;
      3362M&lt;BR&gt;
      3362P&lt;BR&gt;
      3362R&lt;BR&gt;
      3362S&lt;BR&gt;
      3362U&lt;BR&gt;
      3362W&lt;BR&gt;
      3362X&lt;BR&gt;
      3386B&lt;BR&gt;
      3386C&lt;BR&gt;
      3386F&lt;BR&gt;
      3386H&lt;BR&gt;
      3386K&lt;BR&gt;
      3386M&lt;BR&gt;
      3386P&lt;BR&gt;
      3386S&lt;BR&gt;
      3386W&lt;BR&gt;
      3386X&lt;BR&gt;&lt;/FONT&gt;
    &lt;/TD&gt;
    &lt;TD BGCOLOR="#cccccc" ALIGN=CENTER&gt;&lt;FONT FACE=ARIAL SIZE=3&gt;
      25P&lt;BR&gt;
      25S&lt;BR&gt;
      25RX&lt;BR&gt;
      82P&lt;BR&gt;
      82M&lt;BR&gt;
      82PA&lt;BR&gt;
      -&lt;BR&gt;
      -&lt;BR&gt;
      -&lt;BR&gt;
      91E&lt;BR&gt;
      91X&lt;BR&gt;
      91T&lt;BR&gt;
      91B&lt;BR&gt;
      91A&lt;BR&gt;
      91V&lt;BR&gt;
      91W&lt;BR&gt;
      25W&lt;BR&gt;
      25V&lt;BR&gt;
      25P&lt;BR&gt;
      -&lt;BR&gt;
      25S&lt;BR&gt;
      25U&lt;BR&gt;
      25RX&lt;BR&gt;
      25X&lt;BR&gt;
      72XW&lt;BR&gt;
      72XL&lt;BR&gt;
      72PM&lt;BR&gt;
      72RX&lt;BR&gt;
      -&lt;BR&gt;
      72PX&lt;BR&gt;
      72P&lt;BR&gt;
      72RXW&lt;BR&gt;
      72RXL&lt;BR&gt;
      72X&lt;BR&gt;&lt;/FONT&gt;
    &lt;/TD&gt;
    &lt;TD BGCOLOR="#cccccc" ALIGN=CENTER&gt;&lt;FONT FACE=ARIAL SIZE=3&gt;
      -&lt;BR&gt;
      -&lt;BR&gt;
      -&lt;BR&gt;
      T7YB&lt;BR&gt;
      T7YA&lt;BR&gt;
      -&lt;BR&gt;
      -&lt;BR&gt;
      -&lt;BR&gt;
      -&lt;BR&gt;
      -&lt;BR&gt;
      -&lt;BR&gt;
      -&lt;BR&gt;
      -&lt;BR&gt;
      -&lt;BR&gt;
      -&lt;BR&gt;
      -&lt;BR&gt;
      -&lt;BR&gt;
      TXD&lt;BR&gt;
      TYA&lt;BR&gt;
      TYP&lt;BR&gt;
      -&lt;BR&gt;
      TYD&lt;BR&gt;
      TX&lt;BR&gt;
      -&lt;BR&gt;
      150SX&lt;BR&gt;
      100SX&lt;BR&gt;
      102T&lt;BR&gt;
      101S&lt;BR&gt;
      190T&lt;BR&gt;
      150TX&lt;BR&gt;
      101&lt;BR&gt;
      -&lt;BR&gt;
      -&lt;BR&gt;
      101SX&lt;BR&gt;&lt;/FONT&gt;
    &lt;/TD&gt;
    &lt;TD BGCOLOR="#cccccc" ALIGN=CENTER&gt;&lt;FONT FACE=ARIAL SIZE=3&gt;
      ET6P&lt;BR&gt;
      ET6S&lt;BR&gt;
      ET6X&lt;BR&gt;
      RJ-6W/8014EMW&lt;BR&gt;
      RJ-6P/8014EMP&lt;BR&gt;
      RJ-6X/8014EMX&lt;BR&gt;
      TM7W&lt;BR&gt;
      TM7P&lt;BR&gt;
      TM7X&lt;BR&gt;
      -&lt;BR&gt;
      8017SMS&lt;BR&gt;
      -&lt;BR&gt;
      8017SMB&lt;BR&gt;
      8017SMA&lt;BR&gt;
      -&lt;BR&gt;
      -&lt;BR&gt;
      CT-6W&lt;BR&gt;
      CT-6H&lt;BR&gt;
      CT-6P&lt;BR&gt;
      CT-6R&lt;BR&gt;
      -&lt;BR&gt;
      CT-6V&lt;BR&gt;
      CT-6X&lt;BR&gt;
      -&lt;BR&gt;
      -&lt;BR&gt;
      8038EKV&lt;BR&gt;
      -&lt;BR&gt;
      8038EKX&lt;BR&gt;
      -&lt;BR&gt;
      -&lt;BR&gt;
      8038EKP&lt;BR&gt;
      8038EKZ&lt;BR&gt;
      8038EKW&lt;BR&gt;
      -&lt;BR&gt;&lt;/FONT&gt;
    &lt;/TD&gt;
    &lt;TD BGCOLOR="#cccccc" ALIGN=CENTER&gt;&lt;FONT FACE=ARIAL SIZE=3&gt;
      -&lt;BR&gt;
      -&lt;BR&gt;
      -&lt;BR&gt;
      3321H&lt;BR&gt;
      3321P&lt;BR&gt;
      3321N&lt;BR&gt;
      1102H&lt;BR&gt;
      1102P&lt;BR&gt;
      1102T&lt;BR&gt;
      RVA0911V304A&lt;BR&gt;
      -&lt;BR&gt;
      RVA0911H413A&lt;BR&gt;
      RVG0707V100A&lt;BR&gt;
      RVA0607V(H)306A&lt;BR&gt;
      RVA1214H213A&lt;BR&gt;
      -&lt;BR&gt;
      -&lt;BR&gt;
      -&lt;BR&gt;
      -&lt;BR&gt;
      -&lt;BR&gt;
      -&lt;BR&gt;
      -&lt;BR&gt;
      -&lt;BR&gt;
      -&lt;BR&gt;
      3104B&lt;BR&gt;
      3104C&lt;BR&gt;
      3104F&lt;BR&gt;
      3104H&lt;BR&gt;
      -&lt;BR&gt;
      3104M&lt;BR&gt;
      3104P&lt;BR&gt;
      3104S&lt;BR&gt;
      3104W&lt;BR&gt;
      3104X&lt;BR&gt;&lt;/FONT&gt;
    &lt;/TD&gt;
    &lt;TD BGCOLOR="#cccccc" ALIGN=CENTER&gt;&lt;FONT FACE=ARIAL SIZE=3&gt;
      EVMQ0G&lt;BR&gt;
      EVMQIG&lt;BR&gt;
      EVMQ3G&lt;BR&gt;
      EVMS0G&lt;BR&gt;
      EVMQ0G&lt;BR&gt;
      EVMG0G&lt;BR&gt;
      -&lt;BR&gt;
      -&lt;BR&gt;
      -&lt;BR&gt;
      EVMK4GA00B&lt;BR&gt;
      EVM30GA00B&lt;BR&gt;
      EVMK0GA00B&lt;BR&gt;
      EVM38GA00B&lt;BR&gt;
      EVMB6&lt;BR&gt;
      EVLQ0&lt;BR&gt;
      -&lt;BR&gt;
      EVMMSG&lt;BR&gt;
      EVMMBG&lt;BR&gt;
      EVMMAG&lt;BR&gt;
      -&lt;BR&gt;
      -&lt;BR&gt;
      EVMMCS&lt;BR&gt;
      -&lt;BR&gt;
      -&lt;BR&gt;
      -&lt;BR&gt;
      -&lt;BR&gt;
      -&lt;BR&gt;
      EVMM1&lt;BR&gt;
      -&lt;BR&gt;
      -&lt;BR&gt;
      EVMM0&lt;BR&gt;
      -&lt;BR&gt;
      -&lt;BR&gt;
      EVMM3&lt;BR&gt;&lt;/FONT&gt;
    &lt;/TD&gt;
    &lt;TD BGCOLOR="#cccccc" ALIGN=CENTER&gt;&lt;FONT FACE=ARIAL SIZE=3&gt;
      -&lt;BR&gt;
      -&lt;BR&gt;
      -&lt;BR&gt;
      62-3-1&lt;BR&gt;
      62-1-2&lt;BR&gt;
      -&lt;BR&gt;
      -&lt;BR&gt;
      -&lt;BR&gt;
      -&lt;BR&gt;
      -&lt;BR&gt;
      -&lt;BR&gt;
      -&lt;BR&gt;
      -&lt;BR&gt;
      -&lt;BR&gt;
      -&lt;BR&gt;
      -&lt;BR&gt;
      67R&lt;BR&gt;
      -&lt;BR&gt;
      67P&lt;BR&gt;
      -&lt;BR&gt;
      -&lt;BR&gt;
      -&lt;BR&gt;
      -&lt;BR&gt;
      67X&lt;BR&gt;
      63V&lt;BR&gt;
      63S&lt;BR&gt;
      63M&lt;BR&gt;
      -&lt;BR&gt;
      -&lt;BR&gt;
      63H&lt;BR&gt;
      63P&lt;BR&gt;
      -&lt;BR&gt;
      -&lt;BR&gt;
      63X&lt;BR&gt;&lt;/FONT&gt;
    &lt;/TD&gt;
    &lt;TD BGCOLOR="#cccccc" ALIGN=CENTER&gt;&lt;FONT FACE=ARIAL SIZE=3&gt;
      -&lt;BR&gt;
      -&lt;BR&gt;
      -&lt;BR&gt;
      RJ/RJR50&lt;BR&gt;
      RJ/RJR50&lt;BR&gt;
      RJ/RJR50&lt;BR&gt;
      -&lt;BR&gt;
      -&lt;BR&gt;
      -&lt;BR&gt;
      -&lt;BR&gt;
      -&lt;BR&gt;
      -&lt;BR&gt;
      -&lt;BR&gt;
      -&lt;BR&gt;
      -&lt;BR&gt;
      -&lt;BR&gt;
      -&lt;BR&gt;
      -&lt;BR&gt;
      -&lt;BR&gt;
      -&lt;BR&gt;
      -&lt;BR&gt;
      -&lt;BR&gt;
      -&lt;BR&gt;
      -&lt;BR&gt;
      -&lt;BR&gt;
      -&lt;BR&gt;
      -&lt;BR&gt;
      -&lt;BR&gt;
      -&lt;BR&gt;
      -&lt;BR&gt;
      -&lt;BR&gt;
      -&lt;BR&gt;
      -&lt;BR&gt;
      -&lt;BR&gt;&lt;/FONT&gt;
    &lt;/TD&gt;
  &lt;/TR&gt;
&lt;/TABLE&gt;
&lt;P&gt;&amp;nbsp;&lt;P&gt;
&lt;TABLE BORDER=0 CELLSPACING=1 CELLPADDING=3&gt;
  &lt;TR&gt;
    &lt;TD COLSPAN=7&gt;
      &lt;FONT color="#0000FF" SIZE=4 FACE=ARIAL&gt;&lt;B&gt;SMD TRIM-POT CROSS REFERENCE&lt;/B&gt;&lt;/FONT&gt;
      &lt;P&gt;
      &lt;FONT SIZE=4 FACE=ARIAL&gt;&lt;B&gt;MULTI-TURN&lt;/B&gt;&lt;/FONT&gt;
    &lt;/TD&gt;
  &lt;/TR&gt;
  &lt;TR&gt;
    &lt;TD&gt;
      &lt;FONT SIZE=3 FACE=ARIAL&gt;&lt;B&gt;BOURNS&lt;/B&gt;&lt;/FONT&gt;
    &lt;/TD&gt;
    &lt;TD&gt;
      &lt;FONT SIZE=3 FACE=ARIAL&gt;&lt;B&gt;BI&amp;nbsp;TECH&lt;/B&gt;&lt;/FONT&gt;
    &lt;/TD&gt;
    &lt;TD&gt;
      &lt;FONT SIZE=3 FACE=ARIAL&gt;&lt;B&gt;DALE-VISHAY&lt;/B&gt;&lt;/FONT&gt;
    &lt;/TD&gt;
    &lt;TD&gt;
      &lt;FONT SIZE=3 FACE=ARIAL&gt;&lt;B&gt;PHILIPS/MEPCO&lt;/B&gt;&lt;/FONT&gt;
    &lt;/TD&gt;
    &lt;TD&gt;
      &lt;FONT SIZE=3 FACE=ARIAL&gt;&lt;B&gt;PANASONIC&lt;/B&gt;&lt;/FONT&gt;
    &lt;/TD&gt;
    &lt;TD&gt;
      &lt;FONT SIZE=3 FACE=ARIAL&gt;&lt;B&gt;TOCOS&lt;/B&gt;&lt;/FONT&gt;
    &lt;/TD&gt;
    &lt;TD&gt;
      &lt;FONT SIZE=3 FACE=ARIAL&gt;&lt;B&gt;AUX/KYOCERA&lt;/B&gt;&lt;/FONT&gt;
    &lt;/TD&gt;
  &lt;/TR&gt;
  &lt;TR&gt;
    &lt;TD BGCOLOR="#cccccc" ALIGN=CENTER&gt;&lt;FONT FACE=ARIAL SIZE=3&gt;
      3224G&lt;BR&gt;
      3224J&lt;BR&gt;
      3224W&lt;BR&gt;
      3269P&lt;BR&gt;
      3269W&lt;BR&gt;
      3269X&lt;BR&gt;&lt;/FONT&gt;
    &lt;/TD&gt;
    &lt;TD BGCOLOR="#cccccc" ALIGN=CENTER&gt;&lt;FONT FACE=ARIAL SIZE=3&gt;
      44G&lt;BR&gt;
      44J&lt;BR&gt;
      44W&lt;BR&gt;
      84P&lt;BR&gt;
      84W&lt;BR&gt;
      84X&lt;BR&gt;&lt;/FONT&gt;
    &lt;/TD&gt;
    &lt;TD BGCOLOR="#cccccc" ALIGN=CENTER&gt;&lt;FONT FACE=ARIAL SIZE=3&gt;
      -&lt;BR&gt;
      -&lt;BR&gt;
      -&lt;BR&gt;
      ST63Z&lt;BR&gt;
      ST63Y&lt;BR&gt;
      -&lt;BR&gt;&lt;/FONT&gt;
    &lt;/TD&gt;
    &lt;TD BGCOLOR="#cccccc" ALIGN=CENTER&gt;&lt;FONT FACE=ARIAL SIZE=3&gt;
      -&lt;BR&gt;
      -&lt;BR&gt;
      -&lt;BR&gt;
      ST5P&lt;BR&gt;
      ST5W&lt;BR&gt;
      ST5X&lt;BR&gt;&lt;/FONT&gt;
    &lt;/TD&gt;
    &lt;TD BGCOLOR="#cccccc" ALIGN=CENTER&gt;&lt;FONT FACE=ARIAL SIZE=3&gt;
      -&lt;BR&gt;
      -&lt;BR&gt;
      -&lt;BR&gt;
      -&lt;BR&gt;
      -&lt;BR&gt;
      -&lt;BR&gt;&lt;/FONT&gt;
    &lt;/TD&gt;
    &lt;TD BGCOLOR="#cccccc" ALIGN=CENTER&gt;&lt;FONT FACE=ARIAL SIZE=3&gt;
      -&lt;BR&gt;
      -&lt;BR&gt;
      -&lt;BR&gt;
      -&lt;BR&gt;
      -&lt;BR&gt;
      -&lt;BR&gt;&lt;/FONT&gt;
    &lt;/TD&gt;
    &lt;TD BGCOLOR="#cccccc" ALIGN=CENTER&gt;&lt;FONT FACE=ARIAL SIZE=3&gt;
      -&lt;BR&gt;
      -&lt;BR&gt;
      -&lt;BR&gt;
      -&lt;BR&gt;
      -&lt;BR&gt;
      -&lt;BR&gt;&lt;/FONT&gt;
    &lt;/TD&gt;
  &lt;/TR&gt;
  &lt;TR&gt;
    &lt;TD COLSPAN=7&gt;&amp;nbsp;
    &lt;/TD&gt;
  &lt;/TR&gt;
  &lt;TR&gt;
    &lt;TD COLSPAN=7&gt;
      &lt;FONT SIZE=4 FACE=ARIAL&gt;&lt;B&gt;SINGLE TURN&lt;/B&gt;&lt;/FONT&gt;
    &lt;/TD&gt;
  &lt;/TR&gt;
  &lt;TR&gt;
    &lt;TD&gt;
      &lt;FONT SIZE=3 FACE=ARIAL&gt;&lt;B&gt;BOURNS&lt;/B&gt;&lt;/FONT&gt;
    &lt;/TD&gt;
    &lt;TD&gt;
      &lt;FONT SIZE=3 FACE=ARIAL&gt;&lt;B&gt;BI&amp;nbsp;TECH&lt;/B&gt;&lt;/FONT&gt;
    &lt;/TD&gt;
    &lt;TD&gt;
      &lt;FONT SIZE=3 FACE=ARIAL&gt;&lt;B&gt;DALE-VISHAY&lt;/B&gt;&lt;/FONT&gt;
    &lt;/TD&gt;
    &lt;TD&gt;
      &lt;FONT SIZE=3 FACE=ARIAL&gt;&lt;B&gt;PHILIPS/MEPCO&lt;/B&gt;&lt;/FONT&gt;
    &lt;/TD&gt;
    &lt;TD&gt;
      &lt;FONT SIZE=3 FACE=ARIAL&gt;&lt;B&gt;PANASONIC&lt;/B&gt;&lt;/FONT&gt;
    &lt;/TD&gt;
    &lt;TD&gt;
      &lt;FONT SIZE=3 FACE=ARIAL&gt;&lt;B&gt;TOCOS&lt;/B&gt;&lt;/FONT&gt;
    &lt;/TD&gt;
    &lt;TD&gt;
      &lt;FONT SIZE=3 FACE=ARIAL&gt;&lt;B&gt;AUX/KYOCERA&lt;/B&gt;&lt;/FONT&gt;
    &lt;/TD&gt;
  &lt;/TR&gt;
  &lt;TR&gt;
    &lt;TD BGCOLOR="#cccccc" ALIGN=CENTER&gt;&lt;FONT FACE=ARIAL SIZE=3&gt;
      3314G&lt;BR&gt;
      3314J&lt;BR&gt;
      3364A/B&lt;BR&gt;
      3364C/D&lt;BR&gt;
      3364W/X&lt;BR&gt;
      3313G&lt;BR&gt;
      3313J&lt;BR&gt;&lt;/FONT&gt;
    &lt;/TD&gt;
    &lt;TD BGCOLOR="#cccccc" ALIGN=CENTER&gt;&lt;FONT FACE=ARIAL SIZE=3&gt;
      23B&lt;BR&gt;
      23A&lt;BR&gt;
      21X&lt;BR&gt;
      21W&lt;BR&gt;
      -&lt;BR&gt;
      22B&lt;BR&gt;
      22A&lt;BR&gt;&lt;/FONT&gt;
    &lt;/TD&gt;
    &lt;TD BGCOLOR="#cccccc" ALIGN=CENTER&gt;&lt;FONT FACE=ARIAL SIZE=3&gt;
      ST5YL/ST53YL&lt;BR&gt;
      ST5YJ/5T53YJ&lt;BR&gt;
      ST-23A&lt;BR&gt;
      ST-22B&lt;BR&gt;
      ST-22&lt;BR&gt;
      -&lt;BR&gt;
      -&lt;BR&gt;&lt;/FONT&gt;
    &lt;/TD&gt;
    &lt;TD BGCOLOR="#cccccc" ALIGN=CENTER&gt;&lt;FONT FACE=ARIAL SIZE=3&gt;
      ST-4B&lt;BR&gt;
      ST-4A&lt;BR&gt;
      -&lt;BR&gt;
      -&lt;BR&gt;
      -&lt;BR&gt;
      ST-3B&lt;BR&gt;
      ST-3A&lt;BR&gt;&lt;/FONT&gt;
    &lt;/TD&gt;
    &lt;TD BGCOLOR="#cccccc" ALIGN=CENTER&gt;&lt;FONT FACE=ARIAL SIZE=3&gt;
      -&lt;BR&gt;
      EVM-6YS&lt;BR&gt;
      EVM-1E&lt;BR&gt;
      EVM-1G&lt;BR&gt;
      EVM-1D&lt;BR&gt;
      -&lt;BR&gt;
      -&lt;BR&gt;&lt;/FONT&gt;
    &lt;/TD&gt;
    &lt;TD BGCOLOR="#cccccc" ALIGN=CENTER&gt;&lt;FONT FACE=ARIAL SIZE=3&gt;
      G4B&lt;BR&gt;
      G4A&lt;BR&gt;
      TR04-3S1&lt;BR&gt;
      TRG04-2S1&lt;BR&gt;
      -&lt;BR&gt;
      -&lt;BR&gt;
      -&lt;BR&gt;&lt;/FONT&gt;
    &lt;/TD&gt;
    &lt;TD BGCOLOR="#cccccc" ALIGN=CENTER&gt;&lt;FONT FACE=ARIAL SIZE=3&gt;
      -&lt;BR&gt;
      -&lt;BR&gt;
      DVR-43A&lt;BR&gt;
      CVR-42C&lt;BR&gt;
      CVR-42A/C&lt;BR&gt;
      -&lt;BR&gt;
      -&lt;BR&gt;&lt;/FONT&gt;
    &lt;/TD&gt;
  &lt;/TR&gt;
&lt;/TABLE&gt;
&lt;P&gt;
&lt;FONT SIZE=4 FACE=ARIAL&gt;&lt;B&gt;ALT =&amp;nbsp;ALTERNATE&lt;/B&gt;&lt;/FONT&gt;
&lt;P&gt;

&amp;nbsp;
&lt;P&gt;
&lt;/td&gt;
&lt;/tr&gt;
&lt;/table&gt;</description>
<packages>
<package name="C0805">
<description>&lt;b&gt;CAPACITOR&lt;/b&gt;&lt;p&gt;</description>
<wire x1="-1.973" y1="0.983" x2="1.973" y2="0.983" width="0.0508" layer="39"/>
<wire x1="1.973" y1="-0.983" x2="-1.973" y2="-0.983" width="0.0508" layer="39"/>
<wire x1="-1.973" y1="-0.983" x2="-1.973" y2="0.983" width="0.0508" layer="39"/>
<wire x1="-0.381" y1="0.66" x2="0.381" y2="0.66" width="0.1016" layer="51"/>
<wire x1="-0.356" y1="-0.66" x2="0.381" y2="-0.66" width="0.1016" layer="51"/>
<wire x1="1.973" y1="0.983" x2="1.973" y2="-0.983" width="0.0508" layer="39"/>
<smd name="1" x="-0.95" y="0" dx="1.3" dy="1.5" layer="1"/>
<smd name="2" x="0.95" y="0" dx="1.3" dy="1.5" layer="1"/>
<text x="-1.27" y="1.27" size="1.27" layer="25">&gt;NAME</text>
<text x="-1.27" y="-2.54" size="1.27" layer="27">&gt;VALUE</text>
<rectangle x1="-1.0922" y1="-0.7239" x2="-0.3421" y2="0.7262" layer="51"/>
<rectangle x1="0.3556" y1="-0.7239" x2="1.1057" y2="0.7262" layer="51"/>
<rectangle x1="-0.1001" y1="-0.4001" x2="0.1001" y2="0.4001" layer="35"/>
</package>
<package name="R0805">
<description>&lt;b&gt;RESISTOR&lt;/b&gt;&lt;p&gt;</description>
<wire x1="-0.41" y1="0.635" x2="0.41" y2="0.635" width="0.1524" layer="51"/>
<wire x1="-0.41" y1="-0.635" x2="0.41" y2="-0.635" width="0.1524" layer="51"/>
<wire x1="-1.973" y1="0.983" x2="1.973" y2="0.983" width="0.0508" layer="39"/>
<wire x1="1.973" y1="0.983" x2="1.973" y2="-0.983" width="0.0508" layer="39"/>
<wire x1="1.973" y1="-0.983" x2="-1.973" y2="-0.983" width="0.0508" layer="39"/>
<wire x1="-1.973" y1="-0.983" x2="-1.973" y2="0.983" width="0.0508" layer="39"/>
<smd name="1" x="-0.95" y="0" dx="1.3" dy="1.5" layer="1"/>
<smd name="2" x="0.95" y="0" dx="1.3" dy="1.5" layer="1"/>
<text x="-0.635" y="1.27" size="1.27" layer="25">&gt;NAME</text>
<text x="-0.635" y="-2.54" size="1.27" layer="27">&gt;VALUE</text>
<rectangle x1="0.4064" y1="-0.6985" x2="1.0564" y2="0.7015" layer="51"/>
<rectangle x1="-1.0668" y1="-0.6985" x2="-0.4168" y2="0.7015" layer="51"/>
<rectangle x1="-0.1999" y1="-0.5001" x2="0.1999" y2="0.5001" layer="35"/>
<wire x1="-1.984375" y1="1.031875" x2="-1.984375" y2="-1.031875" width="0.127" layer="21"/>
<wire x1="-1.984375" y1="-1.031875" x2="1.984375" y2="-1.031875" width="0.127" layer="21"/>
<wire x1="1.984375" y1="-1.031875" x2="1.984375" y2="1.031875" width="0.127" layer="21"/>
<wire x1="1.984375" y1="1.031875" x2="-1.984375" y2="1.031875" width="0.127" layer="21"/>
</package>
<package name="E2,5-5">
<description>&lt;b&gt;ELECTROLYTIC CAPACITOR&lt;/b&gt;&lt;p&gt;
grid 2.54 mm, diameter 5 mm</description>
<wire x1="-1.651" y1="1.27" x2="-1.397" y2="1.27" width="0.1524" layer="21"/>
<wire x1="-1.397" y1="1.016" x2="-1.397" y2="1.27" width="0.1524" layer="21"/>
<wire x1="-1.397" y1="1.27" x2="-1.143" y2="1.27" width="0.1524" layer="21"/>
<wire x1="-1.397" y1="1.27" x2="-1.397" y2="1.524" width="0.1524" layer="21"/>
<wire x1="-1.651" y1="0" x2="-0.762" y2="0" width="0.1524" layer="51"/>
<wire x1="-0.762" y1="0" x2="-0.762" y2="-1.27" width="0.1524" layer="51"/>
<wire x1="-0.762" y1="-1.27" x2="-0.254" y2="-1.27" width="0.1524" layer="51"/>
<wire x1="-0.254" y1="-1.27" x2="-0.254" y2="1.27" width="0.1524" layer="51"/>
<wire x1="-0.254" y1="1.27" x2="-0.762" y2="1.27" width="0.1524" layer="51"/>
<wire x1="-0.762" y1="1.27" x2="-0.762" y2="0" width="0.1524" layer="51"/>
<wire x1="0.635" y1="0" x2="1.651" y2="0" width="0.1524" layer="51"/>
<circle x="0" y="0" radius="2.54" width="0.1524" layer="21"/>
<pad name="-" x="1.27" y="0" drill="0.8128" diameter="1.6002" shape="octagon"/>
<pad name="+" x="-1.27" y="0" drill="0.8128" diameter="1.6002"/>
<text x="2.413" y="1.27" size="1.27" layer="25" ratio="10">&gt;NAME</text>
<text x="2.413" y="-2.413" size="1.27" layer="27" ratio="10">&gt;VALUE</text>
<rectangle x1="0.254" y1="-1.27" x2="0.762" y2="1.27" layer="51"/>
</package>
<package name="C0805K">
<description>&lt;b&gt;Ceramic Chip Capacitor KEMET 0805 reflow solder&lt;/b&gt;&lt;p&gt;
Metric Code Size 2012</description>
<wire x1="-0.925" y1="0.6" x2="0.925" y2="0.6" width="0.1016" layer="51"/>
<wire x1="0.925" y1="-0.6" x2="-0.925" y2="-0.6" width="0.1016" layer="51"/>
<smd name="1" x="-1" y="0" dx="1.3" dy="1.6" layer="1"/>
<smd name="2" x="1" y="0" dx="1.3" dy="1.6" layer="1"/>
<text x="-1" y="0.875" size="1.016" layer="25">&gt;NAME</text>
<text x="-1" y="-1.9" size="1.016" layer="27">&gt;VALUE</text>
<rectangle x1="-1" y1="-0.65" x2="-0.5" y2="0.65" layer="51"/>
<rectangle x1="0.5" y1="-0.65" x2="1" y2="0.65" layer="51"/>
</package>
</packages>
</library>
<library name="led">
<description>&lt;b&gt;LEDs&lt;/b&gt;&lt;p&gt;
&lt;author&gt;Created by librarian@cadsoft.de&lt;/author&gt;&lt;br&gt;
Extended by Federico Battaglin &lt;author&gt;&amp;lt;federico.rd@fdpinternational.com&amp;gt;&lt;/author&gt; with DUOLED</description>
<packages>
<package name="SML0805">
<description>&lt;b&gt;SML0805-2CW-TR (0805 PROFILE)&lt;/b&gt; COOL WHITE&lt;p&gt;
Source: http://www.ledtronics.com/ds/smd-0603/Dstr0093.pdf</description>
<wire x1="-0.95" y1="-0.55" x2="0.95" y2="-0.55" width="0.1016" layer="51"/>
<wire x1="0.95" y1="-0.55" x2="0.95" y2="0.55" width="0.1016" layer="51"/>
<wire x1="0.95" y1="0.55" x2="-0.95" y2="0.55" width="0.1016" layer="51"/>
<wire x1="-0.95" y1="0.55" x2="-0.95" y2="-0.55" width="0.1016" layer="51"/>
<wire x1="-0.175" y1="-0.025" x2="0" y2="0.15" width="0.0634" layer="21"/>
<wire x1="0" y1="0.15" x2="0.15" y2="0" width="0.0634" layer="21"/>
<wire x1="0.15" y1="0" x2="-0.025" y2="-0.175" width="0.0634" layer="21"/>
<wire x1="-0.025" y1="-0.175" x2="-0.175" y2="-0.025" width="0.0634" layer="21"/>
<circle x="-0.275" y="0.4" radius="0.125" width="0" layer="21"/>
<smd name="C" x="-1.05" y="0" dx="1.2" dy="1.2" layer="1"/>
<smd name="A" x="1.05" y="0" dx="1.2" dy="1.2" layer="1"/>
<text x="-1.5" y="1" size="1.27" layer="25">&gt;NAME</text>
<text x="-1.5" y="-2" size="1.27" layer="27">&gt;VALUE</text>
</package>
</packages>
</library>
<library name="AFE4300">
<packages>
<package name="LQFP-80">
<wire x1="-5.91" y1="-5.91" x2="5.9101" y2="-5.9101" width="0.2032" layer="51"/>
<wire x1="5.9101" y1="-5.9101" x2="5.91" y2="5.91" width="0.2032" layer="51"/>
<wire x1="5.91" y1="5.91" x2="-5.9101" y2="5.9101" width="0.2032" layer="51"/>
<wire x1="-5.9101" y1="5.9101" x2="-5.91" y2="-5.91" width="0.2032" layer="51"/>
<wire x1="-5.72" y1="-5.71" x2="-5.72" y2="5.71" width="0.2032" layer="21"/>
<wire x1="-5.72" y1="5.71" x2="5.71" y2="5.71" width="0.2032" layer="21"/>
<wire x1="5.71" y1="5.71" x2="5.7099" y2="-5.7099" width="0.2032" layer="21"/>
<wire x1="5.7099" y1="-5.7099" x2="-5.72" y2="-5.71" width="0.2032" layer="21"/>
<circle x="-4.5001" y="-4.5001" radius="0.75" width="0.254" layer="21"/>
<smd name="1" x="-4.75" y="-6.679375" dx="0.3" dy="1.7524" layer="1"/>
<smd name="2" x="-4.25" y="-6.679375" dx="0.3" dy="1.7524" layer="1"/>
<smd name="3" x="-3.75" y="-6.679375" dx="0.3" dy="1.7524" layer="1"/>
<smd name="4" x="-3.25" y="-6.679375" dx="0.3" dy="1.7524" layer="1"/>
<smd name="5" x="-2.75" y="-6.679375" dx="0.3" dy="1.7524" layer="1"/>
<smd name="6" x="-2.25" y="-6.679375" dx="0.3" dy="1.7524" layer="1"/>
<smd name="7" x="-1.75" y="-6.679375" dx="0.3" dy="1.7524" layer="1"/>
<smd name="8" x="-1.25" y="-6.679375" dx="0.3" dy="1.7524" layer="1"/>
<smd name="9" x="-0.75" y="-6.679375" dx="0.3" dy="1.7524" layer="1"/>
<smd name="10" x="-0.25" y="-6.679375" dx="0.3" dy="1.7524" layer="1"/>
<smd name="11" x="0.25" y="-6.679375" dx="0.3" dy="1.7524" layer="1"/>
<smd name="12" x="0.75" y="-6.679375" dx="0.3" dy="1.7524" layer="1"/>
<smd name="13" x="1.25" y="-6.679375" dx="0.3" dy="1.7524" layer="1"/>
<smd name="14" x="1.75" y="-6.679375" dx="0.3" dy="1.7524" layer="1"/>
<smd name="15" x="2.25" y="-6.679375" dx="0.3" dy="1.7524" layer="1"/>
<smd name="16" x="2.75" y="-6.679375" dx="0.3" dy="1.7524" layer="1"/>
<smd name="17" x="3.25" y="-6.679375" dx="0.3" dy="1.7524" layer="1"/>
<smd name="18" x="3.75" y="-6.679375" dx="0.3" dy="1.7524" layer="1"/>
<smd name="19" x="4.25" y="-6.679375" dx="0.3" dy="1.7524" layer="1"/>
<smd name="20" x="4.75" y="-6.679375" dx="0.3" dy="1.7524" layer="1"/>
<smd name="21" x="6.679375" y="-4.75" dx="1.7524" dy="0.3" layer="1"/>
<smd name="22" x="6.679375" y="-4.25" dx="1.7524" dy="0.3" layer="1"/>
<smd name="23" x="6.679375" y="-3.75" dx="1.7524" dy="0.3" layer="1"/>
<smd name="24" x="6.679375" y="-3.25" dx="1.7524" dy="0.3" layer="1"/>
<smd name="25" x="6.679375" y="-2.75" dx="1.7524" dy="0.3" layer="1"/>
<smd name="26" x="6.679375" y="-2.25" dx="1.7524" dy="0.3" layer="1"/>
<smd name="27" x="6.679375" y="-1.75" dx="1.7524" dy="0.3" layer="1"/>
<smd name="28" x="6.679375" y="-1.25" dx="1.7524" dy="0.3" layer="1"/>
<smd name="29" x="6.679375" y="-0.75" dx="1.7524" dy="0.3" layer="1"/>
<smd name="30" x="6.679375" y="-0.25" dx="1.7524" dy="0.3" layer="1"/>
<smd name="31" x="6.679375" y="0.25" dx="1.7524" dy="0.3" layer="1"/>
<smd name="32" x="6.679375" y="0.75" dx="1.7524" dy="0.3" layer="1"/>
<smd name="33" x="6.679375" y="1.25" dx="1.7524" dy="0.3" layer="1"/>
<smd name="34" x="6.679375" y="1.75" dx="1.7524" dy="0.3" layer="1"/>
<smd name="35" x="6.679375" y="2.25" dx="1.7524" dy="0.3" layer="1"/>
<smd name="36" x="6.679375" y="2.75" dx="1.7524" dy="0.3" layer="1"/>
<smd name="37" x="6.679375" y="3.25" dx="1.7524" dy="0.3" layer="1"/>
<smd name="38" x="6.679375" y="3.75" dx="1.7524" dy="0.3" layer="1"/>
<smd name="39" x="6.679375" y="4.25" dx="1.7524" dy="0.3" layer="1"/>
<smd name="40" x="6.679375" y="4.75" dx="1.7524" dy="0.3" layer="1"/>
<smd name="41" x="4.75" y="6.679375" dx="0.3" dy="1.7524" layer="1"/>
<smd name="42" x="4.25" y="6.679375" dx="0.3" dy="1.7524" layer="1"/>
<smd name="43" x="3.75" y="6.679375" dx="0.3" dy="1.7524" layer="1"/>
<smd name="44" x="3.25" y="6.679375" dx="0.3" dy="1.7524" layer="1"/>
<smd name="45" x="2.75" y="6.679375" dx="0.3" dy="1.7524" layer="1"/>
<smd name="46" x="2.25" y="6.679375" dx="0.3" dy="1.7524" layer="1"/>
<smd name="47" x="1.75" y="6.679375" dx="0.3" dy="1.7524" layer="1"/>
<smd name="48" x="1.25" y="6.679375" dx="0.3" dy="1.7524" layer="1"/>
<smd name="49" x="0.75" y="6.679375" dx="0.3" dy="1.7524" layer="1"/>
<smd name="50" x="0.25" y="6.679375" dx="0.3" dy="1.7524" layer="1"/>
<smd name="51" x="-0.25" y="6.679375" dx="0.3" dy="1.7524" layer="1"/>
<smd name="52" x="-0.75" y="6.679375" dx="0.3" dy="1.7524" layer="1"/>
<smd name="53" x="-1.25" y="6.679375" dx="0.3" dy="1.7524" layer="1"/>
<smd name="54" x="-1.75" y="6.679375" dx="0.3" dy="1.7524" layer="1"/>
<smd name="55" x="-2.25" y="6.679375" dx="0.3" dy="1.7524" layer="1"/>
<smd name="56" x="-2.75" y="6.679375" dx="0.3" dy="1.7524" layer="1"/>
<smd name="57" x="-3.25" y="6.679375" dx="0.3" dy="1.7524" layer="1"/>
<smd name="58" x="-3.75" y="6.679375" dx="0.3" dy="1.7524" layer="1"/>
<smd name="59" x="-4.25" y="6.679375" dx="0.3" dy="1.7524" layer="1"/>
<smd name="60" x="-4.75" y="6.679375" dx="0.3" dy="1.7524" layer="1"/>
<smd name="61" x="-6.679375" y="4.75" dx="1.7524" dy="0.3" layer="1"/>
<smd name="62" x="-6.679375" y="4.25" dx="1.7524" dy="0.3" layer="1"/>
<smd name="63" x="-6.679375" y="3.75" dx="1.7524" dy="0.3" layer="1"/>
<smd name="64" x="-6.679375" y="3.25" dx="1.7524" dy="0.3" layer="1"/>
<smd name="65" x="-6.679375" y="2.75" dx="1.7524" dy="0.3" layer="1"/>
<smd name="66" x="-6.679375" y="2.25" dx="1.7524" dy="0.3" layer="1"/>
<smd name="67" x="-6.679375" y="1.75" dx="1.7524" dy="0.3" layer="1"/>
<smd name="68" x="-6.679375" y="1.25" dx="1.7524" dy="0.3" layer="1"/>
<smd name="69" x="-6.679375" y="0.75" dx="1.7524" dy="0.3" layer="1"/>
<smd name="70" x="-6.679375" y="0.25" dx="1.7524" dy="0.3" layer="1"/>
<smd name="71" x="-6.679375" y="-0.25" dx="1.7524" dy="0.3" layer="1"/>
<smd name="72" x="-6.679375" y="-0.75" dx="1.7524" dy="0.3" layer="1"/>
<smd name="73" x="-6.679375" y="-1.25" dx="1.7524" dy="0.3" layer="1"/>
<smd name="74" x="-6.679375" y="-1.75" dx="1.7524" dy="0.3" layer="1"/>
<smd name="75" x="-6.679375" y="-2.25" dx="1.7524" dy="0.3" layer="1"/>
<smd name="76" x="-6.679375" y="-2.75" dx="1.7524" dy="0.3" layer="1"/>
<smd name="77" x="-6.679375" y="-3.25" dx="1.7524" dy="0.3" layer="1"/>
<smd name="78" x="-6.679375" y="-3.75" dx="1.7524" dy="0.3" layer="1"/>
<smd name="79" x="-6.679375" y="-4.25" dx="1.7524" dy="0.3" layer="1"/>
<smd name="80" x="-6.679375" y="-4.75" dx="1.7524" dy="0.3" layer="1"/>
<text x="-4.826" y="7.747" size="1.27" layer="25">&gt;NAME</text>
<text x="-4.572" y="0.381" size="1.27" layer="27">&gt;VALUE</text>
<rectangle x1="-4.8999" y1="-6.8999" x2="-4.5999" y2="-5.95" layer="51"/>
<rectangle x1="-4.4" y1="-6.8999" x2="-4.1001" y2="-5.95" layer="51"/>
<rectangle x1="-3.8999" y1="-6.8999" x2="-3.5999" y2="-5.95" layer="51"/>
<rectangle x1="-3.4" y1="-6.8999" x2="-3.1001" y2="-5.95" layer="51"/>
<rectangle x1="-2.8999" y1="-6.8999" x2="-2.5999" y2="-5.95" layer="51"/>
<rectangle x1="-2.4" y1="-6.8999" x2="-2.1001" y2="-5.95" layer="51"/>
<rectangle x1="-1.8999" y1="-6.8999" x2="-1.5999" y2="-5.95" layer="51"/>
<rectangle x1="-1.4" y1="-6.8999" x2="-1.1001" y2="-5.95" layer="51"/>
<rectangle x1="-0.8999" y1="-6.8999" x2="-0.5999" y2="-5.95" layer="51"/>
<rectangle x1="-0.4001" y1="-6.8999" x2="-0.1001" y2="-5.95" layer="51"/>
<rectangle x1="0.1001" y1="-6.8999" x2="0.4001" y2="-5.95" layer="51"/>
<rectangle x1="0.5999" y1="-6.8999" x2="0.8999" y2="-5.95" layer="51"/>
<rectangle x1="1.1001" y1="-6.8999" x2="1.4" y2="-5.95" layer="51"/>
<rectangle x1="1.5999" y1="-6.8999" x2="1.8999" y2="-5.95" layer="51"/>
<rectangle x1="2.1001" y1="-6.8999" x2="2.4" y2="-5.95" layer="51"/>
<rectangle x1="2.5999" y1="-6.8999" x2="2.8999" y2="-5.95" layer="51"/>
<rectangle x1="3.1001" y1="-6.8999" x2="3.4" y2="-5.95" layer="51"/>
<rectangle x1="3.5999" y1="-6.8999" x2="3.8999" y2="-5.95" layer="51"/>
<rectangle x1="4.1001" y1="-6.8999" x2="4.4" y2="-5.95" layer="51"/>
<rectangle x1="4.5999" y1="-6.8999" x2="4.8999" y2="-5.95" layer="51"/>
<rectangle x1="5.95" y1="-4.8999" x2="6.8999" y2="-4.5999" layer="51"/>
<rectangle x1="5.95" y1="-4.4" x2="6.8999" y2="-4.1001" layer="51"/>
<rectangle x1="5.95" y1="-3.8999" x2="6.8999" y2="-3.5999" layer="51"/>
<rectangle x1="5.95" y1="-3.4" x2="6.8999" y2="-3.1001" layer="51"/>
<rectangle x1="5.95" y1="-2.8999" x2="6.8999" y2="-2.5999" layer="51"/>
<rectangle x1="5.95" y1="-2.4" x2="6.8999" y2="-2.1001" layer="51"/>
<rectangle x1="5.95" y1="-1.8999" x2="6.8999" y2="-1.5999" layer="51"/>
<rectangle x1="5.95" y1="-1.4" x2="6.8999" y2="-1.1001" layer="51"/>
<rectangle x1="5.95" y1="-0.8999" x2="6.8999" y2="-0.5999" layer="51"/>
<rectangle x1="5.95" y1="-0.4001" x2="6.8999" y2="-0.1001" layer="51"/>
<rectangle x1="5.95" y1="0.1001" x2="6.8999" y2="0.4001" layer="51"/>
<rectangle x1="5.95" y1="0.5999" x2="6.8999" y2="0.8999" layer="51"/>
<rectangle x1="5.95" y1="1.1001" x2="6.8999" y2="1.4" layer="51"/>
<rectangle x1="5.95" y1="1.5999" x2="6.8999" y2="1.8999" layer="51"/>
<rectangle x1="5.95" y1="2.1001" x2="6.8999" y2="2.4" layer="51"/>
<rectangle x1="5.95" y1="2.5999" x2="6.8999" y2="2.8999" layer="51"/>
<rectangle x1="5.95" y1="3.1001" x2="6.8999" y2="3.4" layer="51"/>
<rectangle x1="5.95" y1="3.5999" x2="6.8999" y2="3.8999" layer="51"/>
<rectangle x1="5.95" y1="4.1001" x2="6.8999" y2="4.4" layer="51"/>
<rectangle x1="5.95" y1="4.5999" x2="6.8999" y2="4.8999" layer="51"/>
<rectangle x1="4.5999" y1="5.95" x2="4.8999" y2="6.8999" layer="51"/>
<rectangle x1="4.1001" y1="5.95" x2="4.4" y2="6.8999" layer="51"/>
<rectangle x1="3.5999" y1="5.95" x2="3.8999" y2="6.8999" layer="51"/>
<rectangle x1="3.1001" y1="5.95" x2="3.4" y2="6.8999" layer="51"/>
<rectangle x1="2.5999" y1="5.95" x2="2.8999" y2="6.8999" layer="51"/>
<rectangle x1="2.1001" y1="5.95" x2="2.4" y2="6.8999" layer="51"/>
<rectangle x1="1.5999" y1="5.95" x2="1.8999" y2="6.8999" layer="51"/>
<rectangle x1="1.1001" y1="5.95" x2="1.4" y2="6.8999" layer="51"/>
<rectangle x1="0.5999" y1="5.95" x2="0.8999" y2="6.8999" layer="51"/>
<rectangle x1="0.1001" y1="5.95" x2="0.4001" y2="6.8999" layer="51"/>
<rectangle x1="-0.4001" y1="5.95" x2="-0.1001" y2="6.8999" layer="51"/>
<rectangle x1="-0.8999" y1="5.95" x2="-0.5999" y2="6.8999" layer="51"/>
<rectangle x1="-1.4" y1="5.95" x2="-1.1001" y2="6.8999" layer="51"/>
<rectangle x1="-1.8999" y1="5.95" x2="-1.5999" y2="6.8999" layer="51"/>
<rectangle x1="-2.4" y1="5.95" x2="-2.1001" y2="6.8999" layer="51"/>
<rectangle x1="-2.8999" y1="5.95" x2="-2.5999" y2="6.8999" layer="51"/>
<rectangle x1="-3.4" y1="5.95" x2="-3.1001" y2="6.8999" layer="51"/>
<rectangle x1="-3.8999" y1="5.95" x2="-3.5999" y2="6.8999" layer="51"/>
<rectangle x1="-4.4" y1="5.95" x2="-4.1001" y2="6.8999" layer="51"/>
<rectangle x1="-4.8999" y1="5.95" x2="-4.5999" y2="6.8999" layer="51"/>
<rectangle x1="-6.8999" y1="4.5999" x2="-5.95" y2="4.8999" layer="51"/>
<rectangle x1="-6.8999" y1="4.1001" x2="-5.95" y2="4.4" layer="51"/>
<rectangle x1="-6.8999" y1="3.5999" x2="-5.95" y2="3.8999" layer="51"/>
<rectangle x1="-6.8999" y1="3.1001" x2="-5.95" y2="3.4" layer="51"/>
<rectangle x1="-6.8999" y1="2.5999" x2="-5.95" y2="2.8999" layer="51"/>
<rectangle x1="-6.8999" y1="2.1001" x2="-5.95" y2="2.4" layer="51"/>
<rectangle x1="-6.8999" y1="1.5999" x2="-5.95" y2="1.8999" layer="51"/>
<rectangle x1="-6.8999" y1="1.1001" x2="-5.95" y2="1.4" layer="51"/>
<rectangle x1="-6.8999" y1="0.5999" x2="-5.95" y2="0.8999" layer="51"/>
<rectangle x1="-6.8999" y1="0.1001" x2="-5.95" y2="0.4001" layer="51"/>
<rectangle x1="-6.8999" y1="-0.4001" x2="-5.95" y2="-0.1001" layer="51"/>
<rectangle x1="-6.8999" y1="-0.8999" x2="-5.95" y2="-0.5999" layer="51"/>
<rectangle x1="-6.8999" y1="-1.4" x2="-5.95" y2="-1.1001" layer="51"/>
<rectangle x1="-6.8999" y1="-1.8999" x2="-5.95" y2="-1.5999" layer="51"/>
<rectangle x1="-6.8999" y1="-2.4" x2="-5.95" y2="-2.1001" layer="51"/>
<rectangle x1="-6.8999" y1="-2.8999" x2="-5.95" y2="-2.5999" layer="51"/>
<rectangle x1="-6.8999" y1="-3.4" x2="-5.95" y2="-3.1001" layer="51"/>
<rectangle x1="-6.8999" y1="-3.8999" x2="-5.95" y2="-3.5999" layer="51"/>
<rectangle x1="-6.8999" y1="-4.4" x2="-5.95" y2="-4.1001" layer="51"/>
<rectangle x1="-6.8999" y1="-4.8999" x2="-5.95" y2="-4.5999" layer="51"/>
</package>
</packages>
</library>
<library name="diode">
<packages>
<package name="DO214AC">
<description>&lt;b&gt;DIODE&lt;/b&gt;</description>
<wire x1="-2.3" y1="1" x2="2.3" y2="1" width="0.254" layer="51"/>
<wire x1="2.3" y1="1" x2="2.3" y2="-0.95" width="0.254" layer="51"/>
<wire x1="2.3" y1="-0.95" x2="-2.3" y2="-0.95" width="0.254" layer="51"/>
<wire x1="-2.3" y1="-0.95" x2="-2.3" y2="1" width="0.254" layer="51"/>
<wire x1="-0.8" y1="0" x2="0.25" y2="0.75" width="0.254" layer="21"/>
<wire x1="0.25" y1="0.75" x2="0.25" y2="-0.7" width="0.254" layer="21"/>
<wire x1="0.25" y1="-0.7" x2="-0.8" y2="0" width="0.254" layer="21"/>
<smd name="C" x="-2.05" y="0" dx="1.8" dy="1.7" layer="1"/>
<smd name="A" x="2.05" y="0" dx="1.8" dy="1.7" layer="1"/>
<text x="-2.64" y="1.286" size="1.27" layer="25" ratio="10">&gt;NAME</text>
<text x="-2.64" y="-2.556" size="1.27" layer="27" ratio="10">&gt;VALUE</text>
<rectangle x1="-2.65" y1="-0.7" x2="-2.4" y2="0.65" layer="51"/>
<rectangle x1="2.4" y1="-0.7" x2="2.65" y2="0.65" layer="51"/>
<rectangle x1="-1" y1="-1.05" x2="-0.7" y2="1.05" layer="21"/>
</package>
</packages>
</library>
<library name="SparkFun">
<packages>
<package name="EIA3216">
<wire x1="-1" y1="-1.2" x2="-2.5" y2="-1.2" width="0.2032" layer="21"/>
<wire x1="-2.5" y1="-1.2" x2="-2.5" y2="1.2" width="0.2032" layer="21"/>
<wire x1="-2.5" y1="1.2" x2="-1" y2="1.2" width="0.2032" layer="21"/>
<wire x1="1" y1="-1.2" x2="2.1" y2="-1.2" width="0.2032" layer="21"/>
<wire x1="2.1" y1="-1.2" x2="2.5" y2="-0.8" width="0.2032" layer="21"/>
<wire x1="2.5" y1="-0.8" x2="2.5" y2="0.8" width="0.2032" layer="21"/>
<wire x1="2.5" y1="0.8" x2="2.1" y2="1.2" width="0.2032" layer="21"/>
<wire x1="2.1" y1="1.2" x2="1" y2="1.2" width="0.2032" layer="21"/>
<wire x1="0.381" y1="1.016" x2="0.381" y2="-1.016" width="0.127" layer="21"/>
<smd name="C" x="-1.4" y="0" dx="1.6" dy="1.4" layer="1" rot="R90"/>
<smd name="A" x="1.4" y="0" dx="1.6" dy="1.4" layer="1" rot="R90"/>
<text x="-2.54" y="1.381" size="0.4064" layer="25">&gt;NAME</text>
<text x="0.408" y="1.332" size="0.4064" layer="27">&gt;VALUE</text>
</package>
<package name="SOT23-5">
<description>&lt;b&gt;Small Outline Transistor&lt;/b&gt;</description>
<wire x1="1.4224" y1="0.4294" x2="1.4224" y2="-0.4294" width="0.2032" layer="21"/>
<wire x1="1.4" y1="-0.8" x2="-1.4" y2="-0.8" width="0.1524" layer="51"/>
<wire x1="-1.4224" y1="-0.4294" x2="-1.4224" y2="0.4294" width="0.2032" layer="21"/>
<wire x1="-1.4" y1="0.8" x2="1.4" y2="0.8" width="0.1524" layer="51"/>
<wire x1="-0.2684" y1="0.8104" x2="0.2684" y2="0.8104" width="0.2032" layer="21"/>
<wire x1="1.4" y1="0.8" x2="1.4" y2="-0.8" width="0.1524" layer="51"/>
<wire x1="-1.4" y1="0.8" x2="-1.4" y2="-0.8" width="0.1524" layer="51"/>
<smd name="1" x="-0.95" y="-1.3001" dx="0.55" dy="1.2" layer="1"/>
<smd name="2" x="0" y="-1.3001" dx="0.55" dy="1.2" layer="1"/>
<smd name="3" x="0.95" y="-1.3001" dx="0.55" dy="1.2" layer="1"/>
<smd name="4" x="0.95" y="1.3001" dx="0.55" dy="1.2" layer="1"/>
<smd name="5" x="-0.95" y="1.3001" dx="0.55" dy="1.2" layer="1"/>
<text x="-0.889" y="2.159" size="0.4064" layer="25">&gt;NAME</text>
<text x="-0.9525" y="-0.1905" size="0.4064" layer="27">&gt;VALUE</text>
<rectangle x1="-1.2" y1="-1.5" x2="-0.7" y2="-0.85" layer="51"/>
<rectangle x1="-0.25" y1="-1.5" x2="0.25" y2="-0.85" layer="51"/>
<rectangle x1="0.7" y1="-1.5" x2="1.2" y2="-0.85" layer="51"/>
<rectangle x1="0.7" y1="0.85" x2="1.2" y2="1.5" layer="51"/>
<rectangle x1="-1.2" y1="0.85" x2="-0.7" y2="1.5" layer="51"/>
</package>
</packages>
</library>
<library name="pinhead" urn="urn:adsk.eagle:library:325">
<description>&lt;b&gt;Pin Header Connectors&lt;/b&gt;&lt;p&gt;
&lt;author&gt;Created by librarian@cadsoft.de&lt;/author&gt;</description>
<packages>
<package name="1X02" urn="urn:adsk.eagle:footprint:22309/1" library_version="4">
<description>&lt;b&gt;PIN HEADER&lt;/b&gt;</description>
<wire x1="-1.905" y1="1.27" x2="-0.635" y2="1.27" width="0.1524" layer="21"/>
<wire x1="-0.635" y1="1.27" x2="0" y2="0.635" width="0.1524" layer="21"/>
<wire x1="0" y1="0.635" x2="0" y2="-0.635" width="0.1524" layer="21"/>
<wire x1="0" y1="-0.635" x2="-0.635" y2="-1.27" width="0.1524" layer="21"/>
<wire x1="-2.54" y1="0.635" x2="-2.54" y2="-0.635" width="0.1524" layer="21"/>
<wire x1="-1.905" y1="1.27" x2="-2.54" y2="0.635" width="0.1524" layer="21"/>
<wire x1="-2.54" y1="-0.635" x2="-1.905" y2="-1.27" width="0.1524" layer="21"/>
<wire x1="-0.635" y1="-1.27" x2="-1.905" y2="-1.27" width="0.1524" layer="21"/>
<wire x1="0" y1="0.635" x2="0.635" y2="1.27" width="0.1524" layer="21"/>
<wire x1="0.635" y1="1.27" x2="1.905" y2="1.27" width="0.1524" layer="21"/>
<wire x1="1.905" y1="1.27" x2="2.54" y2="0.635" width="0.1524" layer="21"/>
<wire x1="2.54" y1="0.635" x2="2.54" y2="-0.635" width="0.1524" layer="21"/>
<wire x1="2.54" y1="-0.635" x2="1.905" y2="-1.27" width="0.1524" layer="21"/>
<wire x1="1.905" y1="-1.27" x2="0.635" y2="-1.27" width="0.1524" layer="21"/>
<wire x1="0.635" y1="-1.27" x2="0" y2="-0.635" width="0.1524" layer="21"/>
<pad name="1" x="-1.27" y="0" drill="1.016" shape="long" rot="R90"/>
<pad name="2" x="1.27" y="0" drill="1.016" shape="long" rot="R90"/>
<text x="-2.6162" y="1.8288" size="1.27" layer="25" ratio="10">&gt;NAME</text>
<text x="-2.54" y="-3.175" size="1.27" layer="27">&gt;VALUE</text>
<rectangle x1="-1.524" y1="-0.254" x2="-1.016" y2="0.254" layer="51"/>
<rectangle x1="1.016" y1="-0.254" x2="1.524" y2="0.254" layer="51"/>
</package>
</packages>
<packages3d>
<package3d name="1X02" urn="urn:adsk.eagle:package:22435/2" type="model" library_version="4">
<description>PIN HEADER</description>
<packageinstances>
<packageinstance name="1X02"/>
</packageinstances>
</package3d>
</packages3d>
</library>
<library name="SparkFun-Connectors">
<description>&lt;h3&gt;SparkFun Connectors&lt;/h3&gt;
This library contains electrically-functional connectors. 
&lt;br&gt;
&lt;br&gt;
We've spent an enormous amount of time creating and checking these footprints and parts, but it is &lt;b&gt; the end user's responsibility&lt;/b&gt; to ensure correctness and suitablity for a given componet or application. 
&lt;br&gt;
&lt;br&gt;If you enjoy using this library, please buy one of our products at &lt;a href=" www.sparkfun.com"&gt;SparkFun.com&lt;/a&gt;.
&lt;br&gt;
&lt;br&gt;
&lt;b&gt;Licensing:&lt;/b&gt; Creative Commons ShareAlike 4.0 International - https://creativecommons.org/licenses/by-sa/4.0/ 
&lt;br&gt;
&lt;br&gt;
You are welcome to use this library for commercial purposes. For attribution, we ask that when you begin to sell your device using our footprint, you email us with a link to the product being sold. We want bragging rights that we helped (in a very small part) to create your 8th world wonder. We would like the opportunity to feature your device on our homepage.</description>
<packages>
<package name="1X20_NO_SILK_KIT">
<description>&lt;h3&gt;Plated Through Hole -20 Pin No Silk Kit&lt;/h3&gt;
Mask on only one side for soldering kits.
&lt;p&gt;Specifications:
&lt;ul&gt;&lt;li&gt;Pin count:20&lt;/li&gt;
&lt;li&gt;Pin pitch:0.1"&lt;/li&gt;
&lt;/ul&gt;&lt;/p&gt;
&lt;p&gt;Example device(s):
&lt;ul&gt;&lt;li&gt;CONN_20&lt;/li&gt;
&lt;/ul&gt;&lt;/p&gt;</description>
<pad name="1" x="0" y="0" drill="1.016" diameter="1.8796" rot="R90" stop="no"/>
<pad name="2" x="2.54" y="0" drill="1.016" diameter="1.8796" rot="R90" stop="no"/>
<pad name="3" x="5.08" y="0" drill="1.016" diameter="1.8796" rot="R90" stop="no"/>
<pad name="4" x="7.62" y="0" drill="1.016" diameter="1.8796" rot="R90" stop="no"/>
<pad name="5" x="10.16" y="0" drill="1.016" diameter="1.8796" rot="R90" stop="no"/>
<pad name="6" x="12.7" y="0" drill="1.016" diameter="1.8796" rot="R90" stop="no"/>
<pad name="7" x="15.24" y="0" drill="1.016" diameter="1.8796" rot="R90" stop="no"/>
<pad name="8" x="17.78" y="0" drill="1.016" diameter="1.8796" rot="R90" stop="no"/>
<pad name="9" x="20.32" y="0" drill="1.016" diameter="1.8796" rot="R90" stop="no"/>
<pad name="10" x="22.86" y="0" drill="1.016" diameter="1.8796" rot="R90" stop="no"/>
<pad name="11" x="25.4" y="0" drill="1.016" diameter="1.8796" rot="R90" stop="no"/>
<pad name="12" x="27.94" y="0" drill="1.016" diameter="1.8796" rot="R90" stop="no"/>
<pad name="13" x="30.48" y="0" drill="1.016" diameter="1.8796" rot="R90" stop="no"/>
<pad name="14" x="33.02" y="0" drill="1.016" diameter="1.8796" rot="R90" stop="no"/>
<pad name="15" x="35.56" y="0" drill="1.016" diameter="1.8796" rot="R90" stop="no"/>
<pad name="16" x="38.1" y="0" drill="1.016" diameter="1.8796" rot="R90" stop="no"/>
<pad name="17" x="40.64" y="0" drill="1.016" diameter="1.8796" rot="R90" stop="no"/>
<circle x="0" y="0" radius="0.508" width="0" layer="29"/>
<circle x="0" y="0" radius="0.9398" width="0" layer="30"/>
<circle x="2.54" y="0" radius="0.508" width="0" layer="29"/>
<circle x="2.54" y="0" radius="0.9398" width="0" layer="30"/>
<circle x="5.08" y="0" radius="0.508" width="0" layer="29"/>
<circle x="5.08" y="0" radius="0.9398" width="0" layer="30"/>
<circle x="7.62" y="0" radius="0.508" width="0" layer="29"/>
<circle x="7.62" y="0" radius="0.9398" width="0" layer="30"/>
<circle x="10.16" y="0" radius="0.508" width="0" layer="29"/>
<circle x="10.16" y="0" radius="0.9398" width="0" layer="30"/>
<circle x="12.7" y="0" radius="0.508" width="0" layer="29"/>
<circle x="12.7" y="0" radius="0.9398" width="0" layer="30"/>
<circle x="15.24" y="0" radius="0.508" width="0" layer="29"/>
<circle x="15.24" y="0" radius="0.9398" width="0" layer="30"/>
<circle x="17.78" y="0" radius="0.508" width="0" layer="29"/>
<circle x="17.78" y="0" radius="0.9398" width="0" layer="30"/>
<circle x="20.32" y="0" radius="0.508" width="0" layer="29"/>
<circle x="20.32" y="0" radius="0.9398" width="0" layer="30"/>
<circle x="22.86" y="0" radius="0.508" width="0" layer="29"/>
<circle x="22.86" y="0" radius="0.9398" width="0" layer="30"/>
<circle x="25.4" y="0" radius="0.508" width="0" layer="29"/>
<circle x="25.4" y="0" radius="0.9398" width="0" layer="30"/>
<circle x="27.94" y="0" radius="0.508" width="0" layer="29"/>
<circle x="27.94" y="0" radius="0.9398" width="0" layer="30"/>
<circle x="30.48" y="0" radius="0.508" width="0" layer="29"/>
<circle x="30.48" y="0" radius="0.9398" width="0" layer="30"/>
<circle x="33.02" y="0" radius="0.508" width="0" layer="29"/>
<circle x="33.02" y="0" radius="0.9398" width="0" layer="30"/>
<circle x="35.56" y="0" radius="0.508" width="0" layer="29"/>
<circle x="35.56" y="0" radius="0.9398" width="0" layer="30"/>
<circle x="38.1" y="0" radius="0.508" width="0" layer="29"/>
<circle x="38.1" y="0" radius="0.9398" width="0" layer="30"/>
<circle x="40.64" y="0" radius="0.508" width="0" layer="29"/>
<circle x="40.64" y="0" radius="0.9398" width="0" layer="30"/>
<pad name="18" x="43.18" y="0" drill="1.016" diameter="1.8796" rot="R90" stop="no"/>
<pad name="19" x="45.72" y="0" drill="1.016" diameter="1.8796" rot="R90" stop="no"/>
<pad name="20" x="48.26" y="0" drill="1.016" diameter="1.8796" rot="R90" stop="no"/>
<circle x="43.18" y="0" radius="0.508" width="0" layer="29"/>
<circle x="43.18" y="0" radius="0.9398" width="0" layer="30"/>
<circle x="45.72" y="0" radius="0.508" width="0" layer="29"/>
<circle x="45.72" y="0" radius="0.9398" width="0" layer="30"/>
<circle x="48.26" y="0" radius="0.508" width="0" layer="29"/>
<circle x="48.26" y="0" radius="0.9398" width="0" layer="30"/>
<text x="-1.27" y="1.397" size="0.6096" layer="25" font="vector" ratio="20">&gt;NAME</text>
<text x="-1.27" y="-2.032" size="0.6096" layer="27" font="vector" ratio="20">&gt;VALUE</text>
</package>
<package name="1X02_NO_SILK">
<description>&lt;h3&gt;Plated Through Hole - No Silk Outline&lt;/h3&gt;
&lt;p&gt;Specifications:
&lt;ul&gt;&lt;li&gt;Pin count:2&lt;/li&gt;
&lt;li&gt;Pin pitch:0.1"&lt;/li&gt;
&lt;/ul&gt;&lt;/p&gt;
&lt;p&gt;Example device(s):
&lt;ul&gt;&lt;li&gt;CONN_02&lt;/li&gt;
&lt;/ul&gt;&lt;/p&gt;</description>
<pad name="1" x="0" y="0" drill="1.016" diameter="1.8796" rot="R90"/>
<pad name="2" x="2.54" y="0" drill="1.016" diameter="1.8796" rot="R90"/>
<rectangle x1="2.286" y1="-0.254" x2="2.794" y2="0.254" layer="51"/>
<rectangle x1="-0.254" y1="-0.254" x2="0.254" y2="0.254" layer="51"/>
<text x="-1.27" y="1.397" size="0.6096" layer="25" font="vector" ratio="20">&gt;NAME</text>
<text x="-1.27" y="-2.032" size="0.6096" layer="27" font="vector" ratio="20">&gt;VALUE</text>
</package>
<package name="1X07_NO_SILK">
<description>&lt;h3&gt;Plated Through Hole -7 Pin  No Silk&lt;/h3&gt;
&lt;p&gt;Specifications:
&lt;ul&gt;&lt;li&gt;Pin count:7&lt;/li&gt;
&lt;li&gt;Pin pitch:0.1"&lt;/li&gt;
&lt;/ul&gt;&lt;/p&gt;
&lt;p&gt;Example device(s):
&lt;ul&gt;&lt;li&gt;CONN_07&lt;/li&gt;
&lt;/ul&gt;&lt;/p&gt;</description>
<pad name="1" x="0" y="0" drill="1.016" diameter="1.8796" rot="R90"/>
<pad name="2" x="2.54" y="0" drill="1.016" diameter="1.8796" rot="R90"/>
<pad name="3" x="5.08" y="0" drill="1.016" diameter="1.8796" rot="R90"/>
<pad name="4" x="7.62" y="0" drill="1.016" diameter="1.8796" rot="R90"/>
<pad name="5" x="10.16" y="0" drill="1.016" diameter="1.8796" rot="R90"/>
<pad name="6" x="12.7" y="0" drill="1.016" diameter="1.8796" rot="R90"/>
<pad name="7" x="15.24" y="0" drill="1.016" diameter="1.8796" rot="R90"/>
<rectangle x1="14.986" y1="-0.254" x2="15.494" y2="0.254" layer="51"/>
<rectangle x1="12.446" y1="-0.254" x2="12.954" y2="0.254" layer="51"/>
<rectangle x1="9.906" y1="-0.254" x2="10.414" y2="0.254" layer="51"/>
<rectangle x1="7.366" y1="-0.254" x2="7.874" y2="0.254" layer="51"/>
<rectangle x1="4.826" y1="-0.254" x2="5.334" y2="0.254" layer="51"/>
<rectangle x1="2.286" y1="-0.254" x2="2.794" y2="0.254" layer="51"/>
<rectangle x1="-0.254" y1="-0.254" x2="0.254" y2="0.254" layer="51"/>
<text x="-1.27" y="1.397" size="0.6096" layer="25" font="vector" ratio="20">&gt;NAME</text>
<text x="-1.27" y="-2.032" size="0.6096" layer="27" font="vector" ratio="20">&gt;VALUE</text>
</package>
</packages>
</library>
</libraries>
<attributes>
</attributes>
<variantdefs>
</variantdefs>
<classes>
<class number="0" name="default" width="0" drill="0">
</class>
</classes>
<designrules name="jlcpcb-2layers">
<description language="en">&lt;b&gt;JLCPCB design rules (2 layers)&lt;/b&gt;
&lt;ul&gt;
&lt;li&gt;Board thickness: 1.6mm&lt;/li&gt;
&lt;li&gt;Copper weight: 1oz (35um)&lt;/li&gt;
&lt;li&gt;Note: annular ring aren't minimal&lt;/li&gt;
&lt;/ul&gt;</description>
<param name="layerSetup" value="(1*16)"/>
<param name="mtCopper" value="0.035mm 0.035mm 0.035mm 0.035mm 0.035mm 0.035mm 0.035mm 0.035mm 0.035mm 0.035mm 0.035mm 0.035mm 0.035mm 0.035mm 0.035mm 0.035mm"/>
<param name="mtIsolate" value="1.6mm 0.15mm 0.2mm 0.15mm 0.2mm 0.15mm 0.2mm 0.15mm 0.2mm 0.15mm 0.2mm 0.15mm 0.2mm 0.15mm 0.2mm"/>
<param name="mdWireWire" value="5mil"/>
<param name="mdWirePad" value="5mil"/>
<param name="mdWireVia" value="5mil"/>
<param name="mdPadPad" value="5mil"/>
<param name="mdPadVia" value="5mil"/>
<param name="mdViaVia" value="5mil"/>
<param name="mdSmdPad" value="5mil"/>
<param name="mdSmdVia" value="5mil"/>
<param name="mdSmdSmd" value="5mil"/>
<param name="mdViaViaSameLayer" value="6mil"/>
<param name="mnLayersViaInSmd" value="2"/>
<param name="mdCopperDimension" value="0.2mm"/>
<param name="mdDrill" value="6mil"/>
<param name="mdSmdStop" value="0mil"/>
<param name="msWidth" value="5mil"/>
<param name="msDrill" value="0.3mm"/>
<param name="msMicroVia" value="0.3mm"/>
<param name="msBlindViaRatio" value="0.5"/>
<param name="rvPadTop" value="0.4"/>
<param name="rvPadInner" value="0"/>
<param name="rvPadBottom" value="0.4"/>
<param name="rvViaOuter" value="0"/>
<param name="rvViaInner" value="0"/>
<param name="rvMicroViaOuter" value="0"/>
<param name="rvMicroViaInner" value="0"/>
<param name="rlMinPadTop" value="10mil"/>
<param name="rlMaxPadTop" value="80mil"/>
<param name="rlMinPadInner" value="10mil"/>
<param name="rlMaxPadInner" value="20mil"/>
<param name="rlMinPadBottom" value="10mil"/>
<param name="rlMaxPadBottom" value="80mil"/>
<param name="rlMinViaOuter" value="3mil"/>
<param name="rlMaxViaOuter" value="20mil"/>
<param name="rlMinViaInner" value="8mil"/>
<param name="rlMaxViaInner" value="20mil"/>
<param name="rlMinMicroViaOuter" value="3mil"/>
<param name="rlMaxMicroViaOuter" value="20mil"/>
<param name="rlMinMicroViaInner" value="4mil"/>
<param name="rlMaxMicroViaInner" value="20mil"/>
<param name="psTop" value="-1"/>
<param name="psBottom" value="-1"/>
<param name="psFirst" value="-1"/>
<param name="psElongationLong" value="100"/>
<param name="psElongationOffset" value="100"/>
<param name="mvStopFrame" value="1"/>
<param name="mvCreamFrame" value="0"/>
<param name="mlMinStopFrame" value="4mil"/>
<param name="mlMaxStopFrame" value="4mil"/>
<param name="mlMinCreamFrame" value="0mil"/>
<param name="mlMaxCreamFrame" value="0mil"/>
<param name="mlViaStopLimit" value="0mil"/>
<param name="srRoundness" value="0"/>
<param name="srMinRoundness" value="0mil"/>
<param name="srMaxRoundness" value="0mil"/>
<param name="slThermalIsolate" value="10mil"/>
<param name="slThermalsForVias" value="0"/>
<param name="dpMaxLengthDifference" value="10mm"/>
<param name="dpGapFactor" value="2.5"/>
<param name="checkAngle" value="0"/>
<param name="checkFont" value="1"/>
<param name="checkRestrict" value="1"/>
<param name="checkStop" value="0"/>
<param name="checkValues" value="0"/>
<param name="checkNames" value="1"/>
<param name="checkWireStubs" value="1"/>
<param name="checkPolygonWidth" value="0"/>
<param name="useDiameter" value="13"/>
<param name="maxErrors" value="50"/>
</designrules>
<autorouter>
<pass name="Default">
<param name="RoutingGrid" value="50mil"/>
<param name="AutoGrid" value="1"/>
<param name="Efforts" value="2"/>
<param name="TopRouterVariant" value="1"/>
<param name="tpViaShape" value="round"/>
<param name="PrefDir.1" value="*"/>
<param name="PrefDir.2" value="0"/>
<param name="PrefDir.3" value="0"/>
<param name="PrefDir.4" value="0"/>
<param name="PrefDir.5" value="0"/>
<param name="PrefDir.6" value="0"/>
<param name="PrefDir.7" value="0"/>
<param name="PrefDir.8" value="0"/>
<param name="PrefDir.9" value="0"/>
<param name="PrefDir.10" value="0"/>
<param name="PrefDir.11" value="0"/>
<param name="PrefDir.12" value="0"/>
<param name="PrefDir.13" value="0"/>
<param name="PrefDir.14" value="0"/>
<param name="PrefDir.15" value="0"/>
<param name="PrefDir.16" value="*"/>
<param name="cfVia" value="8"/>
<param name="cfNonPref" value="5"/>
<param name="cfChangeDir" value="2"/>
<param name="cfOrthStep" value="2"/>
<param name="cfDiagStep" value="3"/>
<param name="cfExtdStep" value="0"/>
<param name="cfBonusStep" value="1"/>
<param name="cfMalusStep" value="1"/>
<param name="cfPadImpact" value="4"/>
<param name="cfSmdImpact" value="4"/>
<param name="cfBusImpact" value="0"/>
<param name="cfHugging" value="3"/>
<param name="cfAvoid" value="4"/>
<param name="cfPolygon" value="10"/>
<param name="cfBase.1" value="0"/>
<param name="cfBase.2" value="1"/>
<param name="cfBase.3" value="1"/>
<param name="cfBase.4" value="1"/>
<param name="cfBase.5" value="1"/>
<param name="cfBase.6" value="1"/>
<param name="cfBase.7" value="1"/>
<param name="cfBase.8" value="1"/>
<param name="cfBase.9" value="1"/>
<param name="cfBase.10" value="1"/>
<param name="cfBase.11" value="1"/>
<param name="cfBase.12" value="1"/>
<param name="cfBase.13" value="1"/>
<param name="cfBase.14" value="1"/>
<param name="cfBase.15" value="1"/>
<param name="cfBase.16" value="0"/>
<param name="mnVias" value="20"/>
<param name="mnSegments" value="9999"/>
<param name="mnExtdSteps" value="9999"/>
<param name="mnRipupLevel" value="10"/>
<param name="mnRipupSteps" value="100"/>
<param name="mnRipupTotal" value="100"/>
</pass>
<pass name="Follow-me" refer="Default" active="yes">
</pass>
<pass name="Busses" refer="Default" active="yes">
<param name="cfNonPref" value="4"/>
<param name="cfBusImpact" value="4"/>
<param name="cfHugging" value="0"/>
<param name="mnVias" value="0"/>
</pass>
<pass name="Route" refer="Default" active="yes">
</pass>
<pass name="Optimize1" refer="Default" active="yes">
<param name="cfVia" value="99"/>
<param name="cfExtdStep" value="10"/>
<param name="cfHugging" value="1"/>
<param name="mnExtdSteps" value="1"/>
<param name="mnRipupLevel" value="0"/>
</pass>
<pass name="Optimize2" refer="Optimize1" active="yes">
<param name="cfNonPref" value="0"/>
<param name="cfChangeDir" value="6"/>
<param name="cfExtdStep" value="0"/>
<param name="cfBonusStep" value="2"/>
<param name="cfMalusStep" value="2"/>
<param name="cfPadImpact" value="2"/>
<param name="cfSmdImpact" value="2"/>
<param name="cfHugging" value="0"/>
</pass>
<pass name="Optimize3" refer="Optimize2" active="yes">
<param name="cfChangeDir" value="8"/>
<param name="cfPadImpact" value="0"/>
<param name="cfSmdImpact" value="0"/>
</pass>
<pass name="Optimize4" refer="Optimize3" active="yes">
<param name="cfChangeDir" value="25"/>
</pass>
</autorouter>
<elements>
<element name="PWR" library="led" package="SML0805" value="" x="35.08375" y="23.01875" smashed="yes" rot="R180">
<attribute name="NAME" x="36.7425" y="21.86" size="0.8128" layer="25" font="vector" rot="R180"/>
<attribute name="VALUE" x="36.58375" y="25.01875" size="1.27" layer="27" rot="R180"/>
</element>
<element name="R25" library="rcl" package="R0805" value="680,5%,0805" x="35.08375" y="19.05" smashed="yes">
<attribute name="NAME" x="37.62375" y="18.415" size="0.8128" layer="25" font="vector"/>
<attribute name="VALUE" x="34.44875" y="16.51" size="1.27" layer="27"/>
</element>
<element name="R3" library="rcl" package="R0805" value="1K,5%,0805" x="33.17875" y="27.46375" smashed="yes">
<attribute name="NAME" x="32.0675" y="25.4" size="0.8128" layer="25" font="vector"/>
<attribute name="VALUE" x="32.54375" y="24.92375" size="1.27" layer="27"/>
</element>
<element name="RST_AFE" library="led" package="SML0805" value="" x="35.2425" y="25.55875" smashed="yes" rot="R180">
<attribute name="NAME" x="37.53625" y="24.7175" size="0.8128" layer="25" font="vector" rot="R180"/>
<attribute name="VALUE" x="36.7425" y="27.55875" size="1.27" layer="27" rot="R180"/>
</element>
<element name="IC2" library="AFE4300" package="LQFP-80" value="AFE4300" x="23.8125" y="15.875" smashed="yes" rot="R270">
<attribute name="NAME" x="30.099" y="22.0345" size="0.8128" layer="25" font="vector"/>
<attribute name="VALUE" x="24.1935" y="20.447" size="1.27" layer="27" rot="R270"/>
</element>
<element name="C1" library="rcl" package="C0805" value="470nF" x="12.22375" y="10.63375" smashed="yes" rot="R270">
<attribute name="NAME" x="10.95375" y="9.36875" size="0.8128" layer="25" font="vector" rot="R90"/>
<attribute name="VALUE" x="9.68375" y="11.90375" size="1.27" layer="27" rot="R270"/>
</element>
<element name="C2" library="rcl" package="C0805" value="100nF, 50V" x="16.1925" y="6.03" smashed="yes" rot="R270">
<attribute name="NAME" x="15.56" y="2.8575" size="0.8128" layer="25" font="vector"/>
<attribute name="VALUE" x="13.6525" y="7.3" size="1.27" layer="27" rot="R270"/>
</element>
<element name="C3" library="rcl" package="C0805" value="100nF, 50V" x="14.12875" y="6.03" smashed="yes" rot="R270">
<attribute name="NAME" x="13.3375" y="2.8575" size="0.8128" layer="25" font="vector"/>
<attribute name="VALUE" x="11.58875" y="7.3" size="1.27" layer="27" rot="R270"/>
</element>
<element name="C4" library="rcl" package="C0805" value="100nF, 50V" x="11.90625" y="6.03" smashed="yes" rot="R270">
<attribute name="NAME" x="10.95625" y="3.175" size="0.8128" layer="25" font="vector"/>
<attribute name="VALUE" x="9.36625" y="7.3" size="1.27" layer="27" rot="R270"/>
</element>
<element name="C23" library="rcl" package="C0805" value="10nF, 50V" x="33.655" y="13.655" smashed="yes" rot="R90">
<attribute name="NAME" x="34.13125" y="7.78125" size="0.8128" layer="25" font="vector" rot="R90"/>
<attribute name="VALUE" x="36.195" y="12.385" size="1.27" layer="27" rot="R90"/>
</element>
<element name="C24" library="rcl" package="C0805" value="10nF, 50V" x="35.8775" y="13.655" smashed="yes" rot="R90">
<attribute name="NAME" x="36.35375" y="7.94" size="0.8128" layer="25" font="vector" rot="R90"/>
<attribute name="VALUE" x="38.4175" y="12.385" size="1.27" layer="27" rot="R90"/>
</element>
<element name="C25" library="rcl" package="C0805" value="100nfF, 50V" x="14.2875" y="10.63875" smashed="yes" rot="R90">
<attribute name="NAME" x="17.61875" y="9.68375" size="0.8128" layer="25" font="vector" rot="R180"/>
<attribute name="VALUE" x="16.8275" y="9.36875" size="1.27" layer="27" rot="R90"/>
</element>
<element name="C28" library="rcl" package="E2,5-5" value="220uf/25V" x="9.04875" y="14.44625" smashed="yes" rot="R270">
<attribute name="NAME" x="11.938" y="13.30325" size="0.8128" layer="25" font="vector" ratio="10"/>
<attribute name="VALUE" x="5.87375" y="11.39825" size="1.27" layer="27" ratio="10" rot="R270"/>
</element>
<element name="C21" library="SparkFun" package="EIA3216" value="10uF" x="11.43" y="19.685" smashed="yes" rot="R90">
<attribute name="NAME" x="12.54125" y="23.54275" size="0.8128" layer="25" rot="R180"/>
<attribute name="VALUE" x="10.098" y="20.093" size="0.4064" layer="27" rot="R90"/>
</element>
<element name="IC1" library="SparkFun" package="SOT23-5" value="MIC5219-3.3" x="7.3025" y="20.16125" smashed="yes" rot="R270">
<attribute name="NAME" x="6.4135" y="21.844" size="0.8128" layer="25"/>
<attribute name="VALUE" x="7.112" y="21.11375" size="0.4064" layer="27" rot="R270"/>
</element>
<element name="C22" library="rcl" package="C0805K" value="1uF" x="14.12875" y="20.16125" smashed="yes" rot="R270">
<attribute name="NAME" x="13.575" y="17.8275" size="0.8128" layer="25" rot="R270"/>
<attribute name="VALUE" x="12.22875" y="21.16125" size="1.016" layer="27" rot="R270"/>
</element>
<element name="C33" library="rcl" package="C0805K" value="1uF" x="5.23875" y="14.76375" smashed="yes" rot="R270">
<attribute name="NAME" x="5.0025" y="12.43" size="0.8128" layer="25" rot="R270"/>
<attribute name="VALUE" x="3.33875" y="15.76375" size="1.016" layer="27" rot="R270"/>
</element>
<element name="D3" library="diode" package="DO214AC" value="" x="2.69875" y="13.6525" smashed="yes" rot="R270">
<attribute name="NAME" x="1.64625" y="9.06475" size="0.8128" layer="25" ratio="10"/>
<attribute name="VALUE" x="0.14275" y="16.2925" size="1.27" layer="27" ratio="10" rot="R270"/>
</element>
<element name="JP11" library="pinhead" library_urn="urn:adsk.eagle:library:325" package="1X02" package3d_urn="urn:adsk.eagle:package:22435/2" value="" x="2.69875" y="20.79625" smashed="yes" rot="R270">
<attribute name="NAME" x="5.241925" y="23.57755" size="0.8128" layer="25" ratio="10"/>
<attribute name="POPULARITY" value="98" x="2.69875" y="20.79625" size="1.778" layer="27" rot="R270" display="off"/>
<attribute name="VALUE" x="-0.47625" y="23.33625" size="1.27" layer="27" rot="R270"/>
</element>
<element name="J1" library="SparkFun-Connectors" package="1X20_NO_SILK_KIT" value="" x="42.06875" y="23.97125" smashed="yes">
<attribute name="NAME" x="40.8305" y="23.495" size="0.6096" layer="25" font="vector" ratio="20" rot="R90"/>
<attribute name="VALUE" x="40.79875" y="21.93925" size="0.6096" layer="27" font="vector" ratio="20"/>
</element>
<element name="J3" library="SparkFun-Connectors" package="1X20_NO_SILK_KIT" value="" x="41.91" y="8.41375" smashed="yes">
<attribute name="NAME" x="40.67175" y="7.9375" size="0.6096" layer="25" font="vector" ratio="20" rot="R90"/>
<attribute name="VALUE" x="40.64" y="6.38175" size="0.6096" layer="27" font="vector" ratio="20"/>
</element>
<element name="J2" library="SparkFun-Connectors" package="1X02_NO_SILK" value="" x="92.71" y="8.41375" smashed="yes">
<attribute name="NAME" x="97.18675" y="7.9375" size="0.6096" layer="25" font="vector" ratio="20" rot="R90"/>
<attribute name="VALUE" x="91.44" y="6.38175" size="0.6096" layer="27" font="vector" ratio="20"/>
</element>
<element name="J4" library="SparkFun-Connectors" package="1X02_NO_SILK" value="" x="92.86875" y="23.97125" smashed="yes">
<attribute name="NAME" x="97.3455" y="23.65375" size="0.6096" layer="25" font="vector" ratio="20" rot="R90"/>
<attribute name="VALUE" x="91.59875" y="21.93925" size="0.6096" layer="27" font="vector" ratio="20"/>
</element>
<element name="J5" library="SparkFun-Connectors" package="1X07_NO_SILK" value="" x="13.97" y="27.6225" smashed="yes">
<attribute name="NAME" x="12.7" y="29.0195" size="0.6096" layer="25" font="vector" ratio="20"/>
<attribute name="VALUE" x="12.7" y="25.5905" size="0.6096" layer="27" font="vector" ratio="20"/>
</element>
</elements>
<signals>
<signal name="GND">
<contactref element="PWR" pad="C"/>
<contactref element="RST_AFE" pad="C"/>
<contactref element="IC2" pad="6"/>
<contactref element="IC2" pad="32"/>
<contactref element="IC2" pad="77"/>
<contactref element="IC2" pad="1"/>
<contactref element="IC2" pad="21"/>
<contactref element="IC2" pad="45"/>
<contactref element="IC2" pad="9"/>
<contactref element="IC2" pad="60"/>
<contactref element="IC2" pad="14"/>
<contactref element="IC2" pad="54"/>
<contactref element="C1" pad="2"/>
<contactref element="C2" pad="2"/>
<contactref element="C3" pad="2"/>
<contactref element="C4" pad="2"/>
<polygon width="0.4064" layer="1" isolate="0.254">
<vertex x="-1.01869375" y="33.351665625"/>
<vertex x="101.218546875" y="33.682534375"/>
<vertex x="100.965" y="-1.42875"/>
<vertex x="-1.08913125" y="-1.935753125"/>
</polygon>
<contactref element="C21" pad="C"/>
<contactref element="C22" pad="2"/>
<contactref element="IC1" pad="2"/>
<contactref element="C33" pad="2"/>
<contactref element="D3" pad="A"/>
<contactref element="C28" pad="-"/>
<polygon width="0.1524" layer="16" isolate="0.2032">
<vertex x="-0.9525" y="33.02"/>
<vertex x="101.12375" y="33.02"/>
<vertex x="101.12375" y="-0.79375"/>
<vertex x="-0.9525" y="-0.9525"/>
<vertex x="-0.9525" y="-0.79375"/>
</polygon>
<wire x1="17.133125" y1="18.125" x2="18.22875" y2="18.125" width="0.2032" layer="1"/>
<wire x1="18.22875" y1="18.125" x2="18.669" y2="17.68475" width="0.2032" layer="1"/>
<wire x1="20.5625" y1="22.554375" x2="20.5625" y2="21.11375" width="0.2032" layer="1"/>
<wire x1="20.5625" y1="21.11375" x2="20.47875" y2="21.11375" width="0.2032" layer="1"/>
<wire x1="17.133125" y1="16.625" x2="17.176875" y2="16.66875" width="0.2032" layer="1"/>
<wire x1="17.176875" y1="16.66875" x2="18.669" y2="16.66875" width="0.2032" layer="1"/>
<wire x1="17.133125" y1="14.125" x2="17.136875" y2="14.12875" width="0.2032" layer="1"/>
<wire x1="17.136875" y1="14.12875" x2="18.7325" y2="14.12875" width="0.2032" layer="1"/>
<wire x1="30.491875" y1="17.625" x2="30.488125" y2="17.62125" width="0.2032" layer="1"/>
<wire x1="30.488125" y1="17.62125" x2="28.73375" y2="17.62125" width="0.2032" layer="1"/>
<wire x1="17.133125" y1="20.625" x2="17.133125" y2="21.419375" width="0.2032" layer="1"/>
<wire x1="18.669" y1="17.68475" x2="18.669" y2="16.66875" width="0.1778" layer="1"/>
<wire x1="16.1798" y1="14.0462" x2="17.0688" y2="14.0462" width="0.1778" layer="1"/>
<wire x1="14.224" y1="16.002" x2="16.1798" y2="14.0462" width="0.1778" layer="1"/>
<wire x1="14.224" y1="19.0246" x2="14.224" y2="18.669" width="0.1778" layer="1"/>
<wire x1="14.224" y1="18.669" x2="14.224" y2="16.002" width="0.1778" layer="1"/>
<wire x1="17.0688" y1="14.0462" x2="17.133125" y2="14.125" width="0.1778" layer="1"/>
<wire x1="14.224" y1="19.0246" x2="14.12875" y2="19.16125" width="0.1778" layer="1"/>
<wire x1="15.6464" y1="18.1356" x2="17.0688" y2="18.1356" width="0.1778" layer="1"/>
<wire x1="15.113" y1="18.669" x2="15.6464" y2="18.1356" width="0.1778" layer="1"/>
<wire x1="14.224" y1="18.669" x2="15.113" y2="18.669" width="0.1778" layer="1"/>
<wire x1="17.0688" y1="18.1356" x2="17.133125" y2="18.125" width="0.1778" layer="1"/>
<wire x1="14.224" y1="18.669" x2="14.12875" y2="19.16125" width="0.1778" layer="1"/>
<via x="21.43125" y="12.22375" extent="1-16" drill="0.35"/>
<via x="6.985" y="7.77875" extent="1-16" drill="0.35"/>
<via x="8.41375" y="27.305" extent="1-16" drill="0.35"/>
<via x="96.2025" y="16.66875" extent="1-16" drill="0.35"/>
<via x="90.805" y="16.51" extent="1-16" drill="0.35"/>
<via x="14.2875" y="15.08125" extent="1-16" drill="0.35"/>
<contactref element="J1" pad="11"/>
<contactref element="J2" pad="2"/>
<via x="27.94" y="11.58875" extent="1-16" drill="0.35"/>
<via x="32.0675" y="17.62125" extent="1-16" drill="0.35"/>
<wire x1="32.0675" y1="17.62125" x2="30.495625" y2="17.62125" width="0.2032" layer="1"/>
<wire x1="30.495625" y1="17.62125" x2="30.491875" y2="17.625" width="0.2032" layer="1"/>
<contactref element="J5" pad="2"/>
<via x="23.8125" y="20.79625" extent="1-16" drill="0.35"/>
<wire x1="19.0625" y1="9.195625" x2="19.05" y2="9.208125" width="0.2032" layer="1"/>
<wire x1="19.05" y1="9.208125" x2="19.05" y2="10.63625" width="0.2032" layer="1"/>
<wire x1="24.5625" y1="9.195625" x2="24.5625" y2="7.505" width="0.2032" layer="1"/>
<wire x1="26.035" y1="6.0325" x2="28.09875" y2="6.0325" width="0.2032" layer="1"/>
<wire x1="28.09875" y1="6.0325" x2="28.575" y2="5.55625" width="0.2032" layer="1"/>
<wire x1="28.575" y1="5.55625" x2="28.575" y2="5.3975" width="0.2032" layer="1"/>
<via x="28.575" y="5.3975" extent="1-16" drill="0.35"/>
<wire x1="24.5625" y1="7.505" x2="26.035" y2="6.0325" width="0.2032" layer="1"/>
<via x="27.94" y="25.7175" extent="1-16" drill="0.35"/>
<via x="22.86" y="25.87625" extent="1-16" drill="0.35"/>
<via x="34.369375" y="10.95375" extent="1-16" drill="0.35"/>
<via x="67.230625" y="15.08125" extent="1-16" drill="0.35"/>
<via x="70.405625" y="15.795625" extent="1-16" drill="0.35"/>
<via x="76.99375" y="15.478125" extent="1-16" drill="0.35"/>
<via x="73.81875" y="14.76375" extent="1-16" drill="0.35"/>
<via x="82.311875" y="17.859375" extent="1-16" drill="0.35"/>
<via x="91.519375" y="22.38375" extent="1-16" drill="0.35"/>
<via x="27.78125" y="18.415" extent="1-16" drill="0.35"/>
<via x="27.384375" y="14.76375" extent="1-16" drill="0.35"/>
<via x="30.00375" y="9.8425" extent="1-16" drill="0.35"/>
<via x="62.07125" y="14.9225" extent="1-16" drill="0.35"/>
<via x="81.5975" y="20.716875" extent="1-16" drill="0.35"/>
<wire x1="30.491875" y1="13.125" x2="30.46375" y2="13.096875" width="0.1524" layer="1"/>
<wire x1="30.46375" y1="13.096875" x2="28.971875" y2="13.096875" width="0.1524" layer="1"/>
</signal>
<signal name="N$45">
<contactref element="R25" pad="2"/>
<contactref element="PWR" pad="A"/>
<wire x1="36.03375" y1="19.05" x2="36.03375" y2="20.16375" width="0.2032" layer="1"/>
<wire x1="36.03375" y1="20.16375" x2="33.9725" y2="22.225" width="0.2032" layer="1"/>
<wire x1="33.9725" y1="22.225" x2="33.9725" y2="22.9575" width="0.2032" layer="1"/>
<wire x1="33.9725" y1="22.9575" x2="34.03375" y2="23.01875" width="0.2032" layer="1"/>
</signal>
<signal name="N$7">
<contactref element="R3" pad="2"/>
<contactref element="RST_AFE" pad="A"/>
<wire x1="34.12875" y1="27.46375" x2="34.1925" y2="27.4" width="0.2032" layer="1"/>
<wire x1="34.1925" y1="27.4" x2="34.1925" y2="25.55875" width="0.2032" layer="1"/>
</signal>
<signal name="SDI_AFE">
<contactref element="IC2" pad="57"/>
<wire x1="31.80715" y1="22.77745" x2="31.80715" y2="19.3393375" width="0.1778" layer="1"/>
<wire x1="27.89555" y1="26.68905" x2="31.80715" y2="22.77745" width="0.1778" layer="1"/>
<wire x1="27.89555" y1="28.8036" x2="27.89555" y2="26.68905" width="0.1778" layer="1"/>
<wire x1="27.18435" y1="29.5148" x2="27.89555" y2="28.8036" width="0.1778" layer="1"/>
<wire x1="22.196071875" y1="29.5148" x2="27.18435" y2="29.5148" width="0.1778" layer="1"/>
<wire x1="31.80715" y1="19.3393375" x2="31.558671875" y2="19.125" width="0.1778" layer="1"/>
<wire x1="31.558671875" y1="19.125" x2="30.491875" y2="19.125" width="0.1778" layer="1"/>
<wire x1="22.196071875" y1="29.5148" x2="21.59" y2="28.83296875" width="0.1778" layer="1"/>
<wire x1="21.59" y1="28.83296875" x2="21.59" y2="27.6225" width="0.1778" layer="1"/>
<contactref element="J5" pad="4"/>
</signal>
<signal name="SDO_AFE">
<contactref element="IC2" pad="56"/>
<wire x1="30.9372" y1="28.8036" x2="30.9372" y2="26.7081" width="0.1778" layer="16"/>
<wire x1="29.8704" y1="29.8704" x2="30.9372" y2="28.8036" width="0.1778" layer="16"/>
<wire x1="25.4254" y1="29.8704" x2="29.8704" y2="29.8704" width="0.1778" layer="16"/>
<wire x1="24.1808" y1="28.6258" x2="25.4254" y2="29.8704" width="0.1778" layer="16"/>
<wire x1="24.1808" y1="27.7368" x2="24.1808" y2="28.6258" width="0.1778" layer="16"/>
<wire x1="24.1808" y1="27.7368" x2="24.13" y2="27.6225" width="0.1778" layer="16"/>
<via x="30.9372" y="26.7081" extent="1-16" drill="0.3048"/>
<contactref element="J5" pad="5"/>
<wire x1="32.22625" y1="18.89125" x2="31.96" y2="18.625" width="0.2032" layer="1"/>
<wire x1="32.22625" y1="18.89125" x2="32.22625" y2="23.01875" width="0.2032" layer="1"/>
<wire x1="32.22625" y1="23.01875" x2="30.1625" y2="25.0825" width="0.2032" layer="1"/>
<wire x1="30.1625" y1="25.0825" x2="30.1625" y2="25.9334" width="0.2032" layer="1"/>
<wire x1="30.1625" y1="25.9334" x2="30.9372" y2="26.7081" width="0.2032" layer="1"/>
<wire x1="31.96" y1="18.625" x2="30.491875" y2="18.625" width="0.2032" layer="1"/>
</signal>
<signal name="VSPR0">
<contactref element="IC2" pad="40"/>
<wire x1="29.337" y1="9.0678" x2="28.6258" y2="9.0678" width="0.1778" layer="1"/>
<wire x1="26.038175" y1="12.366625" x2="29.337" y2="9.0678" width="0.1778" layer="16"/>
<wire x1="25.682575" y1="12.366625" x2="26.038175" y2="12.366625" width="0.1778" layer="16"/>
<wire x1="25.307925" y1="12.741275" x2="25.682575" y2="12.366625" width="0.1778" layer="16"/>
<wire x1="25.307925" y1="13.414375" x2="25.307925" y2="12.741275" width="0.1778" layer="16"/>
<wire x1="25.6032" y1="13.70965" x2="25.307925" y2="13.414375" width="0.1778" layer="16"/>
<wire x1="27.3177" y1="13.70965" x2="25.6032" y2="13.70965" width="0.1778" layer="16"/>
<wire x1="28.04795" y1="12.9794" x2="27.3177" y2="13.70965" width="0.1778" layer="16"/>
<wire x1="37.95395" y1="12.9794" x2="28.04795" y2="12.9794" width="0.1778" layer="16"/>
<wire x1="38.230175" y1="12.9794" x2="37.95395" y2="12.9794" width="0.1778" layer="1"/>
<wire x1="39.633525" y1="14.38275" x2="38.230175" y2="12.9794" width="0.1778" layer="1"/>
<wire x1="57.254775" y1="14.38275" x2="39.633525" y2="14.38275" width="0.1778" layer="1"/>
<wire x1="59.013725" y1="12.6238" x2="57.254775" y2="14.38275" width="0.1778" layer="1"/>
<wire x1="77.428725" y1="12.6238" x2="59.013725" y2="12.6238" width="0.1778" layer="1"/>
<wire x1="78.7654" y1="14.5796" x2="78.7654" y2="13.960475" width="0.1778" layer="1"/>
<wire x1="78.7654" y1="13.960475" x2="77.428725" y2="12.6238" width="0.1778" layer="1"/>
<wire x1="87.6554" y1="16.4846" x2="86.54415" y2="15.37335" width="0.1778" layer="16"/>
<wire x1="86.54415" y1="15.37335" x2="79.55915" y2="15.37335" width="0.1778" layer="16"/>
<wire x1="79.55915" y1="15.37335" x2="78.7654" y2="14.5796" width="0.1778" layer="16"/>
<wire x1="87.6554" y1="23.8252" x2="87.6554" y2="16.4846" width="0.1778" layer="16"/>
<wire x1="28.6258" y1="9.0678" x2="28.5625" y2="9.195625" width="0.1778" layer="1"/>
<wire x1="87.6554" y1="23.8252" x2="87.78875" y2="23.97125" width="0.1778" layer="16"/>
<via x="29.337" y="9.0678" extent="1-16" drill="0.3048"/>
<via x="37.95395" y="12.9794" extent="1-16" drill="0.3048"/>
<via x="78.7654" y="14.5796" extent="1-16" drill="0.3048"/>
<contactref element="J1" pad="19"/>
</signal>
<signal name="VSPR1">
<contactref element="IC2" pad="39"/>
<wire x1="28.0924" y1="10.1346" x2="28.0924" y2="9.2456" width="0.1778" layer="1"/>
<wire x1="28.448" y1="10.4902" x2="28.0924" y2="10.1346" width="0.1778" layer="1"/>
<wire x1="31.6484" y1="10.4902" x2="28.448" y2="10.4902" width="0.1778" layer="1"/>
<wire x1="31.8262" y1="10.3124" x2="31.6484" y2="10.4902" width="0.1778" layer="1"/>
<wire x1="37.23005" y1="10.3124" x2="31.8262" y2="10.3124" width="0.1778" layer="1"/>
<wire x1="40.43045" y1="13.5128" x2="37.23005" y2="10.3124" width="0.1778" layer="1"/>
<wire x1="56.8198" y1="13.5128" x2="40.43045" y2="13.5128" width="0.1778" layer="1"/>
<wire x1="58.6359" y1="11.6967" x2="56.8198" y2="13.5128" width="0.1778" layer="1"/>
<wire x1="79.7179" y1="11.6967" x2="58.6359" y2="11.6967" width="0.1778" layer="1"/>
<wire x1="81.530825" y1="14.224" x2="81.530825" y2="13.509625" width="0.1778" layer="1"/>
<wire x1="81.530825" y1="13.509625" x2="79.7179" y2="11.6967" width="0.1778" layer="1"/>
<wire x1="90.3224" y1="15.3162" x2="89.2302" y2="14.224" width="0.1778" layer="16"/>
<wire x1="89.2302" y1="14.224" x2="81.530825" y2="14.224" width="0.1778" layer="16"/>
<wire x1="90.3224" y1="23.8252" x2="90.3224" y2="15.3162" width="0.1778" layer="16"/>
<wire x1="28.0924" y1="9.2456" x2="28.0625" y2="9.195625" width="0.1778" layer="1"/>
<wire x1="90.3224" y1="23.8252" x2="90.32875" y2="23.97125" width="0.1778" layer="16"/>
<via x="81.530825" y="14.224" extent="1-16" drill="0.3048"/>
<contactref element="J1" pad="20"/>
</signal>
<signal name="RP0">
<contactref element="IC2" pad="29"/>
<wire x1="23.114" y1="7.38505" x2="23.114" y2="9.0678" width="0.1778" layer="1"/>
<wire x1="26.1239" y1="4.37515" x2="23.114" y2="7.38505" width="0.1778" layer="1"/>
<wire x1="32.4739" y1="4.37515" x2="26.1239" y2="4.37515" width="0.1778" layer="1"/>
<wire x1="41.26865" y1="10.3124" x2="37.94125" y2="6.985" width="0.1778" layer="1"/>
<wire x1="37.94125" y1="6.985" x2="34.91471875" y2="6.985" width="0.1778" layer="1"/>
<wire x1="34.91471875" y1="6.985" x2="32.4739" y2="4.37515" width="0.1778" layer="1"/>
<wire x1="45.28185" y1="10.3124" x2="41.26865" y2="10.3124" width="0.1778" layer="1"/>
<wire x1="45.71365" y1="9.8806" x2="45.28185" y2="10.3124" width="0.1778" layer="1"/>
<wire x1="45.71365" y1="7.6073" x2="45.71365" y2="9.8806" width="0.1778" layer="1"/>
<wire x1="46.5836" y1="6.73735" x2="45.71365" y2="7.6073" width="0.1778" layer="1"/>
<wire x1="56.40705" y1="6.73735" x2="46.5836" y2="6.73735" width="0.1778" layer="1"/>
<wire x1="57.15" y1="8.41375" x2="57.15" y2="7.4803" width="0.1778" layer="1"/>
<wire x1="57.15" y1="7.4803" x2="56.40705" y2="6.73735" width="0.1778" layer="1"/>
<wire x1="23.114" y1="9.0678" x2="23.0625" y2="9.195625" width="0.1778" layer="1"/>
<contactref element="J3" pad="7"/>
</signal>
<signal name="RP1">
<contactref element="IC2" pad="28"/>
<wire x1="22.5806" y1="10.668" x2="22.5806" y2="9.2456" width="0.1778" layer="1"/>
<wire x1="25.4254" y1="7.8232" x2="22.5806" y2="10.668" width="0.1778" layer="16"/>
<wire x1="26.1366" y1="7.112" x2="25.4254" y2="7.8232" width="0.1778" layer="1"/>
<wire x1="28.9814" y1="7.112" x2="26.1366" y2="7.112" width="0.1778" layer="1"/>
<wire x1="31.4706" y1="9.6012" x2="28.9814" y2="7.112" width="0.1778" layer="1"/>
<wire x1="38.6969" y1="9.6012" x2="31.4706" y2="9.6012" width="0.1778" layer="1"/>
<wire x1="40.27805" y1="11.18235" x2="38.6969" y2="9.6012" width="0.1778" layer="1"/>
<wire x1="53.47335" y1="11.18235" x2="40.27805" y2="11.18235" width="0.1778" layer="1"/>
<wire x1="54.6608" y1="9.9949" x2="53.47335" y2="11.18235" width="0.1778" layer="1"/>
<wire x1="57.54938125" y1="9.9949" x2="54.6608" y2="9.9949" width="0.1778" layer="1"/>
<wire x1="22.5806" y1="9.2456" x2="22.5625" y2="9.195625" width="0.1778" layer="1"/>
<wire x1="59.21375" y1="8.41375" x2="57.54938125" y2="9.9949" width="0.1778" layer="1"/>
<wire x1="59.21375" y1="8.41375" x2="59.69" y2="8.41375" width="0.1778" layer="1"/>
<via x="22.5806" y="10.668" extent="1-16" drill="0.3048"/>
<via x="25.4254" y="7.8232" extent="1-16" drill="0.3048"/>
<contactref element="J3" pad="8"/>
</signal>
<signal name="N$1">
<contactref element="IC2" pad="17"/>
<contactref element="C1" pad="1"/>
<wire x1="12.6238" y1="11.7348" x2="12.2682" y2="11.7348" width="0.1778" layer="1"/>
<wire x1="13.6906" y1="12.8016" x2="12.6238" y2="11.7348" width="0.1778" layer="1"/>
<wire x1="14.0462" y1="12.8016" x2="13.6906" y2="12.8016" width="0.1778" layer="1"/>
<wire x1="14.9352" y1="13.6906" x2="14.0462" y2="12.8016" width="0.1778" layer="16"/>
<wire x1="16.002" y1="12.6238" x2="14.9352" y2="13.6906" width="0.1778" layer="1"/>
<wire x1="17.0688" y1="12.6238" x2="16.002" y2="12.6238" width="0.1778" layer="1"/>
<wire x1="12.2682" y1="11.7348" x2="12.22375" y2="11.58375" width="0.1778" layer="1"/>
<wire x1="17.0688" y1="12.6238" x2="17.133125" y2="12.625" width="0.1778" layer="1"/>
<via x="14.0462" y="12.8016" extent="1-16" drill="0.3048"/>
<via x="14.9352" y="13.6906" extent="1-16" drill="0.3048"/>
</signal>
<signal name="VS0">
<contactref element="IC2" pad="38"/>
</signal>
<signal name="VS1">
<contactref element="IC2" pad="37"/>
<wire x1="27.0256" y1="8.1788" x2="27.0256" y2="9.0678" width="0.1778" layer="1"/>
<wire x1="27.2034" y1="8.001" x2="27.0256" y2="8.1788" width="0.1778" layer="1"/>
<wire x1="29.337" y1="8.001" x2="27.2034" y2="8.001" width="0.1778" layer="1"/>
<wire x1="31.2928" y1="9.9568" x2="29.337" y2="8.001" width="0.1778" layer="1"/>
<wire x1="37.8841" y1="9.9568" x2="31.2928" y2="9.9568" width="0.1778" layer="1"/>
<wire x1="40.7289" y1="12.8016" x2="37.8841" y2="9.9568" width="0.1778" layer="1"/>
<wire x1="56.048275" y1="12.8016" x2="40.7289" y2="12.8016" width="0.1778" layer="1"/>
<wire x1="59.451875" y1="15.014575" x2="57.2389" y2="12.8016" width="0.1778" layer="16"/>
<wire x1="57.2389" y1="12.8016" x2="56.048275" y2="12.8016" width="0.1778" layer="16"/>
<wire x1="61.9125" y1="18.8595" x2="61.9125" y2="15.72895" width="0.1778" layer="1"/>
<wire x1="61.9125" y1="15.72895" x2="61.198125" y2="15.014575" width="0.1778" layer="1"/>
<wire x1="61.198125" y1="15.014575" x2="59.451875" y2="15.014575" width="0.1778" layer="1"/>
<wire x1="62.7253" y1="19.6723" x2="61.9125" y2="18.8595" width="0.1778" layer="1"/>
<wire x1="74.14895" y1="20.704175" x2="73.117075" y2="19.6723" width="0.1778" layer="1"/>
<wire x1="73.117075" y1="19.6723" x2="62.7253" y2="19.6723" width="0.1778" layer="1"/>
<wire x1="75.0316" y1="21.269325" x2="74.46645" y2="20.704175" width="0.1778" layer="16"/>
<wire x1="74.46645" y1="20.704175" x2="74.14895" y2="20.704175" width="0.1778" layer="16"/>
<wire x1="75.0316" y1="23.8252" x2="75.0316" y2="21.269325" width="0.1778" layer="16"/>
<wire x1="27.0256" y1="9.0678" x2="27.0625" y2="9.195625" width="0.1778" layer="1"/>
<wire x1="75.0316" y1="23.8252" x2="75.08875" y2="23.97125" width="0.1778" layer="16"/>
<via x="56.048275" y="12.8016" extent="1-16" drill="0.3048"/>
<via x="59.451875" y="15.014575" extent="1-16" drill="0.3048"/>
<via x="74.14895" y="20.704175" extent="1-16" drill="0.3048"/>
<contactref element="J1" pad="14"/>
</signal>
<signal name="VS2">
<contactref element="IC2" pad="36"/>
<wire x1="26.4922" y1="7.8232" x2="26.4922" y2="9.0678" width="0.1778" layer="1"/>
<wire x1="26.4922" y1="9.2456" x2="26.4922" y2="7.8232" width="0.1778" layer="16"/>
<wire x1="18.669" y1="17.0688" x2="26.4922" y2="9.2456" width="0.1778" layer="16"/>
<wire x1="18.669" y1="24.892" x2="18.669" y2="17.0688" width="0.1778" layer="16"/>
<wire x1="17.8689" y1="28.6639" x2="17.8689" y2="25.6921" width="0.1778" layer="1"/>
<wire x1="18.669" y1="24.892" x2="17.8689" y2="25.6921" width="0.1778" layer="1"/>
<wire x1="19.58975" y1="30.38475" x2="17.8689" y2="28.6639" width="0.1778" layer="1"/>
<wire x1="33.80105" y1="30.38475" x2="19.58975" y2="30.38475" width="0.1778" layer="1"/>
<wire x1="40.1828" y1="24.003" x2="33.80105" y2="30.38475" width="0.1778" layer="1"/>
<wire x1="40.1828" y1="22.0853" x2="40.1828" y2="24.003" width="0.1778" layer="1"/>
<wire x1="40.9321" y1="21.336" x2="40.1828" y2="22.0853" width="0.1778" layer="1"/>
<wire x1="67.2084" y1="21.336" x2="40.9321" y2="21.336" width="0.1778" layer="1"/>
<wire x1="68.8086" y1="22.9362" x2="67.2084" y2="21.336" width="0.1778" layer="1"/>
<wire x1="68.8086" y1="24.7523" x2="68.8086" y2="22.9362" width="0.1778" layer="1"/>
<wire x1="69.8373" y1="25.781" x2="68.8086" y2="24.7523" width="0.1778" layer="1"/>
<wire x1="76.85405" y1="25.781" x2="69.8373" y2="25.781" width="0.1778" layer="1"/>
<wire x1="77.62875" y1="23.97125" x2="77.62875" y2="25.0063" width="0.1778" layer="1"/>
<wire x1="77.62875" y1="25.0063" x2="76.85405" y2="25.781" width="0.1778" layer="1"/>
<wire x1="26.4922" y1="9.0678" x2="26.5625" y2="9.195625" width="0.1778" layer="1"/>
<via x="26.4922" y="7.8232" extent="1-16" drill="0.3048"/>
<via x="18.669" y="24.892" extent="1-16" drill="0.3048"/>
<contactref element="J1" pad="15"/>
</signal>
<signal name="VS3">
<contactref element="IC2" pad="35"/>
<wire x1="26.1366" y1="10.4902" x2="26.1366" y2="9.2456" width="0.1778" layer="1"/>
<wire x1="26.3144" y1="10.668" x2="26.1366" y2="10.4902" width="0.1778" layer="1"/>
<wire x1="25.6032" y1="10.668" x2="26.3144" y2="10.668" width="0.1778" layer="16"/>
<wire x1="25.6032" y1="10.668" x2="19.0246" y2="17.2466" width="0.1778" layer="16"/>
<wire x1="19.0246" y1="24.3586" x2="19.0246" y2="17.2466" width="0.1778" layer="16"/>
<wire x1="20.2692" y1="25.6032" x2="19.0246" y2="24.3586" width="0.1778" layer="16"/>
<wire x1="20.2692" y1="25.9588" x2="20.2692" y2="25.6032" width="0.1778" layer="1"/>
<wire x1="20.28825" y1="25.97785" x2="20.2692" y2="25.9588" width="0.1778" layer="1"/>
<wire x1="20.28825" y1="28.96235" x2="20.28825" y2="25.97785" width="0.1778" layer="1"/>
<wire x1="21.35505" y1="30.02915" x2="20.28825" y2="28.96235" width="0.1778" layer="1"/>
<wire x1="33.62325" y1="30.02915" x2="21.35505" y2="30.02915" width="0.1778" layer="1"/>
<wire x1="39.8272" y1="23.8252" x2="33.62325" y2="30.02915" width="0.1778" layer="1"/>
<wire x1="39.8272" y1="21.74875" x2="39.8272" y2="23.8252" width="0.1778" layer="1"/>
<wire x1="40.59555" y1="20.9804" x2="39.8272" y2="21.74875" width="0.1778" layer="1"/>
<wire x1="71.0819" y1="20.9804" x2="40.59555" y2="20.9804" width="0.1778" layer="1"/>
<wire x1="71.12" y1="21.0185" x2="71.0819" y2="20.9804" width="0.1778" layer="1"/>
<wire x1="72.06615" y1="19.5961" x2="71.12" y2="20.54225" width="0.1778" layer="16"/>
<wire x1="71.12" y1="20.54225" x2="71.12" y2="21.0185" width="0.1778" layer="16"/>
<wire x1="76.1365" y1="19.5961" x2="72.06615" y2="19.5961" width="0.1778" layer="16"/>
<wire x1="79.2988" y1="22.7584" x2="76.1365" y2="19.5961" width="0.1778" layer="16"/>
<wire x1="79.4766" y1="22.7584" x2="79.2988" y2="22.7584" width="0.1778" layer="16"/>
<wire x1="80.01" y1="23.2918" x2="79.4766" y2="22.7584" width="0.1778" layer="16"/>
<wire x1="80.01" y1="23.8252" x2="80.01" y2="23.2918" width="0.1778" layer="16"/>
<wire x1="26.1366" y1="9.2456" x2="26.0625" y2="9.195625" width="0.1778" layer="1"/>
<wire x1="80.01" y1="23.8252" x2="80.16875" y2="23.97125" width="0.1778" layer="16"/>
<via x="26.3144" y="10.668" extent="1-16" drill="0.3048"/>
<via x="20.2692" y="25.6032" extent="1-16" drill="0.3048"/>
<via x="71.12" y="21.0185" extent="1-16" drill="0.3048"/>
<contactref element="J1" pad="16"/>
</signal>
<signal name="VS4">
<contactref element="IC2" pad="34"/>
<wire x1="25.6032" y1="11.557" x2="25.6032" y2="9.2456" width="0.1778" layer="1"/>
<wire x1="28.9814" y1="14.9352" x2="25.6032" y2="11.557" width="0.1778" layer="1"/>
<wire x1="31.6484" y1="14.9352" x2="28.9814" y2="14.9352" width="0.1778" layer="16"/>
<wire x1="32.1818" y1="15.4686" x2="31.6484" y2="14.9352" width="0.1778" layer="16"/>
<wire x1="35.7378" y1="15.4686" x2="32.1818" y2="15.4686" width="0.1778" layer="16"/>
<wire x1="36.0934" y1="15.8242" x2="35.7378" y2="15.4686" width="0.1778" layer="16"/>
<wire x1="57.75325" y1="15.8242" x2="36.0934" y2="15.8242" width="0.1778" layer="1"/>
<wire x1="59.28995" y1="14.2875" x2="57.75325" y2="15.8242" width="0.1778" layer="1"/>
<wire x1="71.3613" y1="14.2875" x2="59.28995" y2="14.2875" width="0.1778" layer="1"/>
<wire x1="75.0316" y1="17.9578" x2="71.3613" y2="14.2875" width="0.1778" layer="1"/>
<wire x1="75.3872" y1="17.9578" x2="75.0316" y2="17.9578" width="0.1778" layer="1"/>
<wire x1="77.1652" y1="17.9578" x2="75.3872" y2="17.9578" width="0.1778" layer="16"/>
<wire x1="82.677" y1="23.4696" x2="77.1652" y2="17.9578" width="0.1778" layer="16"/>
<wire x1="82.677" y1="23.8252" x2="82.677" y2="23.4696" width="0.1778" layer="16"/>
<wire x1="25.6032" y1="9.2456" x2="25.5625" y2="9.195625" width="0.1778" layer="1"/>
<wire x1="82.677" y1="23.8252" x2="82.70875" y2="23.97125" width="0.1778" layer="16"/>
<via x="28.9814" y="14.9352" extent="1-16" drill="0.3048"/>
<via x="36.0934" y="15.8242" extent="1-16" drill="0.3048"/>
<via x="75.3872" y="17.9578" extent="1-16" drill="0.3048"/>
<contactref element="J1" pad="17"/>
</signal>
<signal name="VS5">
<contactref element="IC2" pad="33"/>
<wire x1="25.0698" y1="11.557" x2="25.0698" y2="9.2456" width="0.1778" layer="1"/>
<wire x1="28.2702" y1="14.7574" x2="25.0698" y2="11.557" width="0.1778" layer="1"/>
<wire x1="28.2702" y1="15.113" x2="28.2702" y2="14.7574" width="0.1778" layer="1"/>
<wire x1="28.9814" y1="15.8242" x2="28.2702" y2="15.113" width="0.1778" layer="1"/>
<wire x1="35.2044" y1="15.8242" x2="28.9814" y2="15.8242" width="0.1778" layer="16"/>
<wire x1="35.9156" y1="16.5354" x2="35.2044" y2="15.8242" width="0.1778" layer="16"/>
<wire x1="36.8173" y1="16.5354" x2="35.9156" y2="16.5354" width="0.1778" layer="16"/>
<wire x1="37.3507" y1="16.002" x2="36.8173" y2="16.5354" width="0.1778" layer="16"/>
<wire x1="56.007" y1="16.002" x2="37.3507" y2="16.002" width="0.1778" layer="16"/>
<wire x1="57.80405" y1="17.79905" x2="56.007" y2="16.002" width="0.1778" layer="16"/>
<wire x1="73.8632" y1="17.79905" x2="57.80405" y2="17.79905" width="0.1778" layer="16"/>
<wire x1="74.971275" y1="16.690975" x2="73.8632" y2="17.79905" width="0.1778" layer="16"/>
<wire x1="83.169125" y1="16.690975" x2="74.971275" y2="16.690975" width="0.1778" layer="16"/>
<wire x1="85.1662" y1="18.68805" x2="83.169125" y2="16.690975" width="0.1778" layer="16"/>
<wire x1="85.1662" y1="23.8252" x2="85.1662" y2="18.68805" width="0.1778" layer="16"/>
<wire x1="25.0698" y1="9.2456" x2="25.0625" y2="9.195625" width="0.1778" layer="1"/>
<wire x1="85.1662" y1="23.8252" x2="85.24875" y2="23.97125" width="0.1778" layer="16"/>
<via x="28.9814" y="15.8242" extent="1-16" drill="0.3048"/>
<contactref element="J1" pad="18"/>
</signal>
<signal name="IOUT0">
<contactref element="IC2" pad="27"/>
<wire x1="22.0472" y1="7.5438" x2="22.0472" y2="9.0678" width="0.1778" layer="1"/>
<wire x1="25.57145" y1="4.01955" x2="22.0472" y2="7.5438" width="0.1778" layer="1"/>
<wire x1="32.8422" y1="4.01955" x2="25.57145" y2="4.01955" width="0.1778" layer="1"/>
<wire x1="35.3314" y1="6.50875" x2="32.8422" y2="4.01955" width="0.1778" layer="1"/>
<wire x1="22.0472" y1="9.0678" x2="22.0625" y2="9.195625" width="0.1778" layer="1"/>
<wire x1="40.48125" y1="8.41375" x2="38.57625" y2="6.50875" width="0.1778" layer="1"/>
<wire x1="40.48125" y1="8.41375" x2="41.91" y2="8.41375" width="0.1778" layer="1"/>
<wire x1="38.57625" y1="6.50875" x2="35.3314" y2="6.50875" width="0.1778" layer="1"/>
<contactref element="J3" pad="1"/>
</signal>
<signal name="IOUT1">
<contactref element="IC2" pad="26"/>
<wire x1="33.22955" y1="3.53695" x2="25.24125" y2="3.53695" width="0.1778" layer="1"/>
<wire x1="35.7378" y1="6.0452" x2="33.22955" y2="3.53695" width="0.1778" layer="1"/>
<wire x1="39.243" y1="6.0452" x2="35.7378" y2="6.0452" width="0.1778" layer="1"/>
<wire x1="44.45" y1="8.41375" x2="44.45" y2="7.3025" width="0.1778" layer="1"/>
<wire x1="44.45" y1="7.3025" x2="43.815" y2="6.6675" width="0.1778" layer="1"/>
<wire x1="43.815" y1="6.6675" x2="39.8653" y2="6.6675" width="0.1778" layer="1"/>
<wire x1="39.8653" y1="6.6675" x2="39.243" y2="6.0452" width="0.1778" layer="1"/>
<wire x1="21.5625" y1="9.195625" x2="21.5625" y2="6.06" width="0.2032" layer="1"/>
<wire x1="21.5625" y1="6.06" x2="21.9075" y2="5.715" width="0.2032" layer="1"/>
<wire x1="21.9075" y1="5.715" x2="23.0632" y2="5.715" width="0.2032" layer="1"/>
<wire x1="23.0632" y1="5.715" x2="25.24125" y2="3.53695" width="0.2032" layer="1"/>
<contactref element="J3" pad="2"/>
</signal>
<signal name="IOUT2">
<contactref element="IC2" pad="25"/>
<wire x1="21.0625" y1="9.195625" x2="21.0625" y2="5.44875" width="0.2032" layer="1"/>
<wire x1="22.225" y1="4.28625" x2="22.70125" y2="4.28625" width="0.2032" layer="1"/>
<wire x1="22.225" y1="4.28625" x2="21.0625" y2="5.44875" width="0.2032" layer="1"/>
<via x="22.70125" y="4.28625" extent="1-16" drill="0.35"/>
<wire x1="23.33625" y1="3.01625" x2="22.70125" y2="3.65125" width="0.2032" layer="16"/>
<wire x1="22.70125" y1="4.28625" x2="22.70125" y2="3.65125" width="0.2032" layer="16"/>
<wire x1="23.33625" y1="3.01625" x2="26.19375" y2="3.01625" width="0.2032" layer="16"/>
<wire x1="26.19375" y1="3.01625" x2="26.3525" y2="3.175" width="0.2032" layer="16"/>
<wire x1="26.3525" y1="3.175" x2="36.35375" y2="3.175" width="0.2032" layer="16"/>
<wire x1="46.51375" y1="6.19125" x2="46.99" y2="6.6675" width="0.2032" layer="16"/>
<wire x1="46.99" y1="6.6675" x2="46.99" y2="8.41375" width="0.2032" layer="16"/>
<wire x1="36.35375" y1="3.175" x2="39.37" y2="6.19125" width="0.2032" layer="16"/>
<wire x1="39.37" y1="6.19125" x2="46.51375" y2="6.19125" width="0.2032" layer="16"/>
<contactref element="J3" pad="3"/>
</signal>
<signal name="IOUT3">
<contactref element="IC2" pad="24"/>
<wire x1="20.6248" y1="10.3124" x2="20.6248" y2="9.2456" width="0.1778" layer="1"/>
<wire x1="20.9804" y1="10.668" x2="20.6248" y2="10.3124" width="0.1778" layer="1"/>
<wire x1="21.6916" y1="10.668" x2="20.9804" y2="10.668" width="0.1778" layer="1"/>
<wire x1="25.2476" y1="7.112" x2="21.6916" y2="10.668" width="0.1778" layer="16"/>
<wire x1="29.8704" y1="7.112" x2="25.2476" y2="7.112" width="0.1778" layer="16"/>
<wire x1="30.226" y1="7.4676" x2="29.8704" y2="7.112" width="0.1778" layer="16"/>
<wire x1="39.0017" y1="9.0551" x2="31.8135" y2="9.0551" width="0.1778" layer="1"/>
<wire x1="31.8135" y1="9.0551" x2="30.226" y2="7.4676" width="0.1778" layer="1"/>
<wire x1="40.6146" y1="10.668" x2="39.0017" y2="9.0551" width="0.1778" layer="1"/>
<wire x1="49.118921875" y1="10.668" x2="40.6146" y2="10.668" width="0.1778" layer="1"/>
<wire x1="20.6248" y1="9.2456" x2="20.5625" y2="9.195625" width="0.1778" layer="1"/>
<wire x1="49.53" y1="10.17984375" x2="49.118921875" y2="10.668" width="0.1778" layer="1"/>
<wire x1="49.53" y1="10.17984375" x2="49.53" y2="8.41375" width="0.1778" layer="1"/>
<via x="21.6916" y="10.668" extent="1-16" drill="0.3048"/>
<via x="30.226" y="7.4676" extent="1-16" drill="0.3048"/>
<contactref element="J3" pad="4"/>
</signal>
<signal name="IOUT4">
<contactref element="IC2" pad="23"/>
<wire x1="20.0914" y1="5.0038" x2="20.0914" y2="9.0678" width="0.1778" layer="1"/>
<wire x1="21.3614" y1="3.7338" x2="20.0914" y2="5.0038" width="0.1778" layer="1"/>
<wire x1="23.7998" y1="3.7338" x2="21.3614" y2="3.7338" width="0.1778" layer="1"/>
<wire x1="36.077525" y1="3.7338" x2="23.7998" y2="3.7338" width="0.1778" layer="16"/>
<wire x1="37.5031" y1="5.159375" x2="36.077525" y2="3.7338" width="0.1778" layer="16"/>
<wire x1="37.5031" y1="7.49935" x2="37.5031" y2="5.159375" width="0.1778" layer="16"/>
<wire x1="40.1574" y1="10.15365" x2="37.5031" y2="7.49935" width="0.1778" layer="16"/>
<wire x1="51.36515" y1="10.15365" x2="40.1574" y2="10.15365" width="0.1778" layer="16"/>
<wire x1="51.9176" y1="9.6012" x2="51.36515" y2="10.15365" width="0.1778" layer="16"/>
<wire x1="51.9176" y1="8.5344" x2="51.9176" y2="9.6012" width="0.1778" layer="16"/>
<wire x1="20.0914" y1="9.0678" x2="20.0625" y2="9.195625" width="0.1778" layer="1"/>
<wire x1="51.9176" y1="8.5344" x2="52.07" y2="8.41375" width="0.1778" layer="16"/>
<via x="23.7998" y="3.7338" extent="1-16" drill="0.3048"/>
<contactref element="J3" pad="5"/>
</signal>
<signal name="IOUT5">
<contactref element="IC2" pad="22"/>
<wire x1="19.558" y1="4.6863" x2="19.558" y2="9.0678" width="0.1778" layer="1"/>
<wire x1="21.2217" y1="3.0226" x2="19.558" y2="4.6863" width="0.1778" layer="1"/>
<wire x1="33.6042" y1="3.0226" x2="21.2217" y2="3.0226" width="0.1778" layer="1"/>
<wire x1="35.9156" y1="5.334" x2="33.6042" y2="3.0226" width="0.1778" layer="1"/>
<wire x1="38.630225" y1="10.588625" x2="35.9156" y2="7.874" width="0.1778" layer="16"/>
<wire x1="35.9156" y1="7.874" x2="35.9156" y2="5.334" width="0.1778" layer="16"/>
<wire x1="52.885975" y1="10.588625" x2="38.630225" y2="10.588625" width="0.1778" layer="16"/>
<wire x1="54.5846" y1="8.89" x2="52.885975" y2="10.588625" width="0.1778" layer="16"/>
<wire x1="54.5846" y1="8.5344" x2="54.5846" y2="8.89" width="0.1778" layer="16"/>
<wire x1="19.558" y1="9.0678" x2="19.5625" y2="9.195625" width="0.1778" layer="1"/>
<wire x1="54.5846" y1="8.5344" x2="54.61" y2="8.41375" width="0.1778" layer="16"/>
<via x="35.9156" y="5.334" extent="1-16" drill="0.3048"/>
<contactref element="J3" pad="6"/>
</signal>
<signal name="SCLK">
<contactref element="IC2" pad="58"/>
<wire x1="24.003" y1="19.558" x2="30.4038" y2="19.558" width="0.1778" layer="1"/>
<wire x1="23.114" y1="20.447" x2="24.003" y2="19.558" width="0.1778" layer="1"/>
<wire x1="19.7358" y1="20.447" x2="23.114" y2="20.447" width="0.1778" layer="1"/>
<wire x1="17.9578" y1="22.225" x2="19.7358" y2="20.447" width="0.1778" layer="1"/>
<wire x1="17.9578" y1="23.6474" x2="17.9578" y2="22.225" width="0.1778" layer="1"/>
<wire x1="17.9578" y1="25.2476" x2="17.9578" y2="23.6474" width="0.1778" layer="16"/>
<wire x1="19.0246" y1="26.3144" x2="17.9578" y2="25.2476" width="0.1778" layer="16"/>
<wire x1="19.0246" y1="27.559" x2="19.0246" y2="26.3144" width="0.1778" layer="16"/>
<wire x1="30.4038" y1="19.558" x2="30.491875" y2="19.625" width="0.1778" layer="1"/>
<wire x1="19.0246" y1="27.559" x2="19.05" y2="27.6225" width="0.1778" layer="16"/>
<via x="17.9578" y="23.6474" extent="1-16" drill="0.3048"/>
<contactref element="J5" pad="3"/>
</signal>
<signal name="CLK">
<contactref element="IC2" pad="79"/>
</signal>
<signal name="OUTM">
<contactref element="IC2" pad="47"/>
<contactref element="C23" pad="1"/>
<wire x1="30.491875" y1="14.125" x2="31.9125" y2="14.125" width="0.2032" layer="1"/>
<wire x1="31.9125" y1="14.125" x2="32.18815" y2="13.84935" width="0.2032" layer="1"/>
<wire x1="32.385" y1="13.6906" x2="32.385" y2="13.17625" width="0.2032" layer="1"/>
<wire x1="32.385" y1="13.17625" x2="32.86125" y2="12.7" width="0.2032" layer="1"/>
<wire x1="32.86125" y1="12.7" x2="33.65" y2="12.7" width="0.2032" layer="1"/>
<wire x1="33.65" y1="12.7" x2="33.655" y2="12.705" width="0.2032" layer="1"/>
<wire x1="77.343" y1="10.3378" x2="77.343" y2="8.5344" width="0.1778" layer="16"/>
<wire x1="77.343" y1="10.3378" x2="76.736575" y2="10.944225" width="0.1778" layer="16"/>
<wire x1="76.260325" y1="10.944225" x2="76.736575" y2="10.944225" width="0.1778" layer="16"/>
<wire x1="75.86345" y1="11.3411" x2="76.260325" y2="10.944225" width="0.1778" layer="1"/>
<wire x1="75.86345" y1="11.3411" x2="58.75655" y2="11.3411" width="0.1778" layer="1"/>
<wire x1="58.2422" y1="10.82675" x2="58.75655" y2="11.3411" width="0.1778" layer="1"/>
<wire x1="56.226075" y1="10.82675" x2="58.2422" y2="10.82675" width="0.1778" layer="1"/>
<wire x1="56.226075" y1="10.82675" x2="55.91175" y2="11.141075" width="0.1778" layer="1"/>
<wire x1="55.91175" y1="11.141075" x2="55.673625" y2="11.141075" width="0.1778" layer="16"/>
<wire x1="55.673625" y1="11.141075" x2="53.1241" y2="13.6906" width="0.1778" layer="16"/>
<wire x1="32.3596" y1="13.6906" x2="53.1241" y2="13.6906" width="0.1778" layer="16"/>
<wire x1="32.34055" y1="13.6906" x2="32.3596" y2="13.6906" width="0.1778" layer="1"/>
<wire x1="77.343" y1="8.5344" x2="77.47" y2="8.41375" width="0.1778" layer="16"/>
<wire x1="32.34055" y1="13.6906" x2="32.1818" y2="13.84935" width="0.1778" layer="1"/>
<wire x1="32.18815" y1="13.84935" x2="32.1818" y2="13.84935" width="0.1778" layer="1"/>
<wire x1="32.3596" y1="13.6906" x2="32.385" y2="13.6906" width="0.1778" layer="1"/>
<via x="76.260325" y="10.944225" extent="1-16" drill="0.3048"/>
<via x="55.91175" y="11.141075" extent="1-16" drill="0.3048"/>
<via x="32.3596" y="13.6906" extent="1-16" drill="0.3048"/>
<contactref element="J3" pad="15"/>
</signal>
<signal name="OUTP">
<contactref element="IC2" pad="48"/>
<contactref element="C23" pad="2"/>
<wire x1="30.491875" y1="14.625" x2="33.635" y2="14.625" width="0.2032" layer="1"/>
<wire x1="33.635" y1="14.625" x2="33.655" y2="14.605" width="0.2032" layer="1"/>
<wire x1="29.5148" y1="14.5796" x2="30.4038" y2="14.5796" width="0.1778" layer="1"/>
<wire x1="28.9814" y1="14.0462" x2="29.5148" y2="14.5796" width="0.1778" layer="1"/>
<wire x1="31.2928" y1="14.0462" x2="28.9814" y2="14.0462" width="0.1778" layer="16"/>
<wire x1="32.3596" y1="15.113" x2="31.2928" y2="14.0462" width="0.1778" layer="16"/>
<wire x1="52.7685" y1="15.113" x2="32.3596" y2="15.113" width="0.1778" layer="16"/>
<wire x1="55.63235" y1="12.24915" x2="52.7685" y2="15.113" width="0.1778" layer="16"/>
<wire x1="63.12535" y1="12.24915" x2="55.63235" y2="12.24915" width="0.1778" layer="16"/>
<wire x1="63.553975" y1="11.820525" x2="63.553975" y2="10.3124" width="0.1778" layer="16"/>
<wire x1="63.553975" y1="11.820525" x2="63.12535" y2="12.24915" width="0.1778" layer="16"/>
<wire x1="79.34325" y1="10.3124" x2="63.553975" y2="10.3124" width="0.1778" layer="1"/>
<wire x1="80.01" y1="9.64565" x2="79.34325" y2="10.3124" width="0.1778" layer="1"/>
<wire x1="30.4038" y1="14.5796" x2="30.491875" y2="14.625" width="0.1778" layer="1"/>
<wire x1="80.01" y1="9.64565" x2="80.01" y2="8.41375" width="0.1778" layer="1"/>
<via x="28.9814" y="14.0462" extent="1-16" drill="0.3048"/>
<via x="63.553975" y="10.3124" extent="1-16" drill="0.3048"/>
<contactref element="J3" pad="16"/>
</signal>
<signal name="OUTMQ">
<contactref element="IC2" pad="49"/>
<contactref element="C24" pad="1"/>
<wire x1="34.8488" y1="13.6906" x2="35.7378" y2="12.8016" width="0.1778" layer="1"/>
<wire x1="34.8488" y1="15.2908" x2="34.8488" y2="13.6906" width="0.1778" layer="1"/>
<wire x1="34.4932" y1="15.6464" x2="34.8488" y2="15.2908" width="0.1778" layer="1"/>
<wire x1="32.004" y1="15.6464" x2="34.4932" y2="15.6464" width="0.1778" layer="1"/>
<wire x1="31.4706" y1="15.113" x2="32.004" y2="15.6464" width="0.1778" layer="1"/>
<wire x1="30.5816" y1="15.113" x2="31.4706" y2="15.113" width="0.1778" layer="1"/>
<wire x1="35.7378" y1="12.8016" x2="35.8775" y2="12.705" width="0.1778" layer="1"/>
<wire x1="30.5816" y1="15.113" x2="30.491875" y2="15.125" width="0.1778" layer="1"/>
<wire x1="80.65135" y1="12.065" x2="82.55" y2="10.16635" width="0.1778" layer="16"/>
<wire x1="80.65135" y1="12.065" x2="77.17155" y2="12.065" width="0.1778" layer="16"/>
<wire x1="75.58405" y1="13.6525" x2="77.17155" y2="12.065" width="0.1778" layer="16"/>
<wire x1="75.504675" y1="13.573125" x2="75.58405" y2="13.6525" width="0.1778" layer="1"/>
<wire x1="75.504675" y1="13.573125" x2="59.312175" y2="13.573125" width="0.1778" layer="1"/>
<wire x1="57.534175" y1="15.351125" x2="59.312175" y2="13.573125" width="0.1778" layer="1"/>
<wire x1="38.465125" y1="15.351125" x2="57.534175" y2="15.351125" width="0.1778" layer="1"/>
<wire x1="35.9156" y1="12.8016" x2="38.465125" y2="15.351125" width="0.1778" layer="1"/>
<wire x1="82.55" y1="10.16635" x2="82.55" y2="8.41375" width="0.1778" layer="16"/>
<wire x1="35.9156" y1="12.8016" x2="35.8775" y2="12.705" width="0.1778" layer="1"/>
<via x="75.58405" y="13.6525" extent="1-16" drill="0.3048"/>
<contactref element="J3" pad="17"/>
</signal>
<signal name="OUTPQ">
<contactref element="IC2" pad="50"/>
<contactref element="C24" pad="2"/>
<wire x1="35.2044" y1="15.2908" x2="35.7378" y2="14.7574" width="0.1778" layer="1"/>
<wire x1="35.2044" y1="15.4686" x2="35.2044" y2="15.2908" width="0.1778" layer="1"/>
<wire x1="34.671" y1="16.002" x2="35.2044" y2="15.4686" width="0.1778" layer="1"/>
<wire x1="31.8262" y1="16.002" x2="34.671" y2="16.002" width="0.1778" layer="1"/>
<wire x1="31.4706" y1="15.6464" x2="31.8262" y2="16.002" width="0.1778" layer="1"/>
<wire x1="30.5816" y1="15.6464" x2="31.4706" y2="15.6464" width="0.1778" layer="1"/>
<wire x1="35.7378" y1="14.7574" x2="35.8775" y2="14.605" width="0.1778" layer="1"/>
<wire x1="30.5816" y1="15.6464" x2="30.491875" y2="15.625" width="0.1778" layer="1"/>
</signal>
<signal name="DAC_IN">
<contactref element="IC2" pad="20"/>
<contactref element="C25" pad="1"/>
<wire x1="15.8242" y1="9.779" x2="14.4018" y2="9.779" width="0.1778" layer="1"/>
<wire x1="17.0688" y1="11.0236" x2="16.830675" y2="10.785475" width="0.1778" layer="1"/>
<wire x1="16.830675" y1="10.785475" x2="15.8242" y2="9.779" width="0.1778" layer="1"/>
<wire x1="14.4018" y1="9.779" x2="14.2875" y2="9.68875" width="0.1778" layer="1"/>
<wire x1="87.4776" y1="10.39495" x2="87.4776" y2="8.5344" width="0.1778" layer="16"/>
<wire x1="86.62035" y1="11.2522" x2="87.4776" y2="10.39495" width="0.1778" layer="16"/>
<wire x1="82.5119" y1="11.2522" x2="80.6069" y2="13.1572" width="0.1778" layer="16"/>
<wire x1="78.86065" y1="13.1572" x2="80.6069" y2="13.1572" width="0.1778" layer="16"/>
<wire x1="86.62035" y1="11.2522" x2="82.5119" y2="11.2522" width="0.1778" layer="16"/>
<wire x1="78.86065" y1="13.1572" x2="78.838425" y2="13.1572" width="0.1778" layer="1"/>
<wire x1="78.838425" y1="13.1572" x2="77.892275" y2="12.21105" width="0.1778" layer="1"/>
<wire x1="58.8137" y1="12.21105" x2="77.892275" y2="12.21105" width="0.1778" layer="1"/>
<wire x1="56.9976" y1="14.02715" x2="58.8137" y2="12.21105" width="0.1778" layer="1"/>
<wire x1="40.04945" y1="14.02715" x2="56.9976" y2="14.02715" width="0.1778" layer="1"/>
<wire x1="36.88715" y1="10.86485" x2="40.04945" y2="14.02715" width="0.1778" layer="1"/>
<wire x1="35.2044" y1="10.86485" x2="36.88715" y2="10.86485" width="0.1778" layer="1"/>
<wire x1="30.74035" y1="6.4008" x2="35.2044" y2="10.86485" width="0.1778" layer="16"/>
<wire x1="21.6916" y1="6.4008" x2="30.74035" y2="6.4008" width="0.1778" layer="16"/>
<wire x1="17.6022" y1="10.4902" x2="21.6916" y2="6.4008" width="0.1778" layer="16"/>
<wire x1="17.12595" y1="10.4902" x2="17.6022" y2="10.4902" width="0.1778" layer="1"/>
<wire x1="17.12595" y1="10.4902" x2="16.830675" y2="10.785475" width="0.1778" layer="1"/>
<wire x1="87.4776" y1="8.5344" x2="87.63" y2="8.41375" width="0.1778" layer="16"/>
<wire x1="17.0688" y1="11.0236" x2="17.133125" y2="11.125" width="0.1778" layer="1"/>
<via x="78.86065" y="13.1572" extent="1-16" drill="0.3048"/>
<via x="35.2044" y="10.86485" extent="1-16" drill="0.3048"/>
<via x="17.6022" y="10.4902" extent="1-16" drill="0.3048"/>
<contactref element="J3" pad="19"/>
</signal>
<signal name="DAC_OUT">
<contactref element="IC2" pad="19"/>
<contactref element="C25" pad="2"/>
<wire x1="17.133125" y1="11.625" x2="15.6464" y2="11.625" width="0.2032" layer="1"/>
<wire x1="15.6464" y1="11.625" x2="14.32375" y2="11.625" width="0.2032" layer="1"/>
<wire x1="14.32375" y1="11.625" x2="14.2875" y2="11.58875" width="0.2032" layer="1"/>
<wire x1="15.6464" y1="11.3792" x2="15.6464" y2="11.625" width="0.1778" layer="1"/>
<wire x1="15.6464" y1="15.4686" x2="15.6464" y2="11.3792" width="0.1778" layer="16"/>
<wire x1="12.0904" y1="19.0246" x2="15.6464" y2="15.4686" width="0.1778" layer="16"/>
<wire x1="12.0904" y1="29.1592" x2="12.0904" y2="19.0246" width="0.1778" layer="16"/>
<wire x1="13.5128" y1="30.5816" x2="12.0904" y2="29.1592" width="0.1778" layer="16"/>
<wire x1="36.29025" y1="30.5816" x2="13.5128" y2="30.5816" width="0.1778" layer="16"/>
<wire x1="40.497125" y1="26.374725" x2="36.29025" y2="30.5816" width="0.1778" layer="16"/>
<wire x1="40.497125" y1="25.4635" x2="40.497125" y2="26.374725" width="0.1778" layer="16"/>
<wire x1="39.925625" y1="24.892" x2="40.497125" y2="25.4635" width="0.1778" layer="16"/>
<wire x1="38.227" y1="24.892" x2="39.925625" y2="24.892" width="0.1778" layer="16"/>
<wire x1="38.0492" y1="24.7142" x2="38.227" y2="24.892" width="0.1778" layer="16"/>
<wire x1="39.3192" y1="23.4442" x2="38.0492" y2="24.7142" width="0.1778" layer="1"/>
<wire x1="39.3192" y1="23.4442" x2="39.3192" y2="21.40585" width="0.1778" layer="1"/>
<wire x1="40.45585" y1="20.2692" x2="39.3192" y2="21.40585" width="0.1778" layer="1"/>
<wire x1="61.00445" y1="20.2692" x2="40.45585" y2="20.2692" width="0.1778" layer="1"/>
<wire x1="64.11595" y1="18.4277" x2="62.21095" y2="20.3327" width="0.1778" layer="16"/>
<wire x1="62.21095" y1="20.3327" x2="61.06795" y2="20.3327" width="0.1778" layer="16"/>
<wire x1="61.00445" y1="20.2692" x2="61.06795" y2="20.3327" width="0.1778" layer="16"/>
<wire x1="70.900925" y1="18.1102" x2="64.43345" y2="18.1102" width="0.1778" layer="1"/>
<wire x1="64.43345" y1="18.1102" x2="64.11595" y2="18.4277" width="0.1778" layer="1"/>
<wire x1="72.399525" y1="16.6116" x2="70.900925" y2="18.1102" width="0.1778" layer="1"/>
<wire x1="76.62545" y1="13.8684" x2="73.88225" y2="16.6116" width="0.1778" layer="16"/>
<wire x1="72.399525" y1="16.6116" x2="73.88225" y2="16.6116" width="0.1778" layer="16"/>
<wire x1="80.521175" y1="13.8684" x2="76.62545" y2="13.8684" width="0.1778" layer="16"/>
<wire x1="81.511775" y1="12.8778" x2="80.521175" y2="13.8684" width="0.1778" layer="16"/>
<wire x1="89.0143" y1="12.8778" x2="81.511775" y2="12.8778" width="0.1778" layer="16"/>
<wire x1="90.1446" y1="11.7475" x2="89.0143" y2="12.8778" width="0.1778" layer="16"/>
<wire x1="90.1446" y1="8.5344" x2="90.1446" y2="11.7475" width="0.1778" layer="16"/>
<wire x1="90.1446" y1="8.5344" x2="90.17" y2="8.41375" width="0.1778" layer="16"/>
<via x="15.6464" y="11.3792" extent="1-16" drill="0.3048"/>
<via x="38.0492" y="24.7142" extent="1-16" drill="0.3048"/>
<via x="61.00445" y="20.2692" extent="1-16" drill="0.3048"/>
<via x="64.11595" y="18.4277" extent="1-16" drill="0.3048"/>
<via x="72.399525" y="16.6116" extent="1-16" drill="0.3048"/>
<contactref element="J3" pad="20"/>
</signal>
<signal name="+3V3">
<contactref element="C2" pad="1"/>
<contactref element="IC2" pad="18"/>
<contactref element="IC2" pad="46"/>
<contactref element="C3" pad="1"/>
<contactref element="IC2" pad="80"/>
<contactref element="C4" pad="1"/>
<contactref element="IC1" pad="5"/>
<contactref element="C21" pad="A"/>
<contactref element="C22" pad="1"/>
<contactref element="R25" pad="1"/>
<wire x1="8.6026" y1="21.11125" x2="11.40375" y2="21.11125" width="0.4064" layer="1"/>
<wire x1="11.40375" y1="21.11125" x2="11.43" y2="21.085" width="0.4064" layer="1"/>
<wire x1="11.43" y1="21.085" x2="12.9794" y2="21.085" width="0.4064" layer="1"/>
<wire x1="12.9794" y1="21.085" x2="14.0525" y2="21.085" width="0.4064" layer="1"/>
<wire x1="14.0525" y1="21.085" x2="14.12875" y2="21.16125" width="0.4064" layer="1"/>
<wire x1="11.90625" y1="6.98" x2="14.12875" y2="6.98" width="0.2032" layer="1"/>
<wire x1="14.12875" y1="6.98" x2="16.1925" y2="6.98" width="0.2032" layer="1"/>
<wire x1="14.12875" y1="21.16125" x2="13.97" y2="21.32" width="0.2032" layer="1"/>
<wire x1="13.97" y1="21.32" x2="13.97" y2="24.28875" width="0.2032" layer="1"/>
<wire x1="13.97" y1="24.28875" x2="13.97" y2="27.6225" width="0.2032" layer="1"/>
<wire x1="19.0625" y1="22.554375" x2="19.0625" y2="23.8" width="0.2032" layer="1"/>
<wire x1="19.0625" y1="23.8" x2="19.03095" y2="23.83155" width="0.2032" layer="1"/>
<wire x1="19.03095" y1="23.83155" x2="18.57375" y2="24.28875" width="0.2032" layer="1"/>
<wire x1="18.57375" y1="24.28875" x2="13.97" y2="24.28875" width="0.2032" layer="1"/>
<wire x1="33.9598" y1="19.2024" x2="33.9598" y2="20.99945" width="0.1778" layer="1"/>
<wire x1="30.90545" y1="24.892" x2="31.61665" y2="25.6032" width="0.1778" layer="16"/>
<wire x1="25.25395" y1="24.892" x2="30.90545" y2="24.892" width="0.1778" layer="16"/>
<wire x1="20.0914" y1="24.892" x2="25.25395" y2="24.892" width="0.1778" layer="1"/>
<wire x1="19.03095" y1="23.83155" x2="20.0914" y2="24.892" width="0.1778" layer="1"/>
<wire x1="33.9598" y1="19.2024" x2="34.13375" y2="19.05" width="0.1778" layer="1"/>
<wire x1="18.1356" y1="12.0904" x2="17.2466" y2="12.0904" width="0.1778" layer="1"/>
<wire x1="18.47215" y1="11.75385" x2="18.1356" y2="12.0904" width="0.1778" layer="1"/>
<wire x1="18.47215" y1="9.22655" x2="18.47215" y2="11.75385" width="0.1778" layer="1"/>
<wire x1="18.47215" y1="11.81735" x2="18.47215" y2="11.75385" width="0.1778" layer="1"/>
<wire x1="16.3576" y1="7.112" x2="18.47215" y2="9.22655" width="0.1778" layer="1"/>
<wire x1="17.2466" y1="12.0904" x2="17.133125" y2="12.125" width="0.1778" layer="1"/>
<wire x1="16.3576" y1="7.112" x2="16.1925" y2="6.98" width="0.1778" layer="1"/>
<wire x1="31.31185" y1="13.6906" x2="30.5816" y2="13.6906" width="0.1778" layer="1"/>
<wire x1="32.30245" y1="12.7" x2="31.31185" y2="13.6906" width="0.1778" layer="1"/>
<wire x1="32.30245" y1="11.99515" x2="32.30245" y2="12.7" width="0.1778" layer="1"/>
<wire x1="33.035875" y1="11.3411" x2="32.9565" y2="11.3411" width="0.1778" layer="1"/>
<wire x1="32.9565" y1="11.3411" x2="32.30245" y2="11.99515" width="0.1778" layer="1"/>
<wire x1="33.035875" y1="11.3411" x2="33.035875" y2="9.388475" width="0.1778" layer="16"/>
<wire x1="30.4038" y1="6.7564" x2="33.035875" y2="9.388475" width="0.1778" layer="16"/>
<wire x1="24.23795" y1="6.7564" x2="30.4038" y2="6.7564" width="0.1778" layer="16"/>
<wire x1="19.177" y1="11.81735" x2="24.23795" y2="6.7564" width="0.1778" layer="16"/>
<wire x1="18.47215" y1="11.81735" x2="19.177" y2="11.81735" width="0.1778" layer="1"/>
<wire x1="30.5816" y1="13.6906" x2="30.491875" y2="13.625" width="0.1778" layer="1"/>
<wire x1="12.9794" y1="14.7574" x2="12.9794" y2="21.085" width="0.1778" layer="1"/>
<wire x1="15.6464" y1="12.0904" x2="12.9794" y2="14.7574" width="0.1778" layer="1"/>
<wire x1="17.0688" y1="12.0904" x2="15.6464" y2="12.0904" width="0.1778" layer="1"/>
<wire x1="17.0688" y1="12.0904" x2="17.133125" y2="12.125" width="0.1778" layer="1"/>
<wire x1="70.4088" y1="22.39645" x2="70.00875" y2="22.7965" width="0.1778" layer="1"/>
<wire x1="70.00875" y1="23.97125" x2="70.00875" y2="22.7965" width="0.1778" layer="1"/>
<wire x1="90.043" y1="22.39645" x2="70.4088" y2="22.39645" width="0.1778" layer="1"/>
<wire x1="92.71" y1="19.72945" x2="90.043" y2="22.39645" width="0.1778" layer="1"/>
<wire x1="92.71" y1="19.72945" x2="92.71" y2="8.41375" width="0.1778" layer="1"/>
<wire x1="39.66845" y1="25.6032" x2="31.61665" y2="25.6032" width="0.1778" layer="16"/>
<wire x1="40.02405" y1="25.9588" x2="39.66845" y2="25.6032" width="0.1778" layer="16"/>
<wire x1="67.93865" y1="25.9588" x2="40.02405" y2="25.9588" width="0.1778" layer="1"/>
<wire x1="68.453" y1="25.9207" x2="67.97675" y2="25.9207" width="0.1778" layer="1"/>
<wire x1="67.97675" y1="25.9207" x2="67.93865" y2="25.9588" width="0.1778" layer="1"/>
<wire x1="68.47205" y1="25.93975" x2="68.453" y2="25.9207" width="0.1778" layer="16"/>
<wire x1="69.8754" y1="24.5364" x2="68.47205" y2="25.93975" width="0.1778" layer="16"/>
<wire x1="69.8754" y1="24.003" x2="69.8754" y2="24.5364" width="0.1778" layer="16"/>
<wire x1="69.8754" y1="24.003" x2="70.00875" y2="23.97125" width="0.1778" layer="16"/>
<via x="31.61665" y="25.6032" extent="1-16" drill="0.3048"/>
<via x="25.25395" y="24.892" extent="1-16" drill="0.3048"/>
<via x="33.035875" y="11.3411" extent="1-16" drill="0.3048"/>
<via x="19.177" y="11.81735" extent="1-16" drill="0.3048"/>
<via x="40.02405" y="25.9588" extent="1-16" drill="0.3048"/>
<via x="68.453" y="25.9207" extent="1-16" drill="0.3048"/>
<contactref element="J1" pad="12"/>
<contactref element="J2" pad="1"/>
<contactref element="J5" pad="1"/>
<wire x1="33.9598" y1="20.99945" x2="33.92805" y2="20.99945" width="0.2032" layer="1"/>
<wire x1="33.92805" y1="20.99945" x2="32.86125" y2="22.06625" width="0.2032" layer="1"/>
<wire x1="32.86125" y1="22.06625" x2="32.86125" y2="23.495" width="0.2032" layer="1"/>
<wire x1="32.86125" y1="23.495" x2="31.59125" y2="24.765" width="0.2032" layer="1"/>
<wire x1="31.59125" y1="24.765" x2="31.59125" y2="25.5778" width="0.2032" layer="1"/>
<wire x1="31.59125" y1="25.5778" x2="31.61665" y2="25.6032" width="0.2032" layer="1"/>
</signal>
<signal name="VIN">
<contactref element="IC1" pad="1"/>
<contactref element="IC1" pad="3"/>
<contactref element="C33" pad="1"/>
<contactref element="JP11" pad="2"/>
<contactref element="D3" pad="C"/>
<contactref element="C28" pad="+"/>
<wire x1="2.69875" y1="19.52625" x2="4.60375" y2="19.52625" width="0.4064" layer="1"/>
<wire x1="4.60375" y1="19.52625" x2="4.92125" y2="19.20875" width="0.4064" layer="1"/>
<wire x1="4.92125" y1="19.20875" x2="5.9999" y2="19.20875" width="0.4064" layer="1"/>
<wire x1="5.9999" y1="19.20875" x2="6.0024" y2="19.21125" width="0.4064" layer="1"/>
<wire x1="6.0024" y1="21.11125" x2="6.0024" y2="22.1949" width="0.4064" layer="1"/>
<wire x1="6.0024" y1="22.1949" x2="6.0325" y2="22.225" width="0.4064" layer="1"/>
<via x="6.0325" y="22.225" extent="1-16" drill="0.35"/>
<wire x1="6.0325" y1="22.225" x2="6.0325" y2="16.66875" width="0.4064" layer="16"/>
<wire x1="6.0325" y1="16.66875" x2="6.985" y2="15.71625" width="0.4064" layer="16"/>
<wire x1="6.985" y1="15.71625" x2="9.04875" y2="15.71625" width="0.4064" layer="16"/>
<wire x1="5.23875" y1="15.76375" x2="9.00125" y2="15.76375" width="0.4064" layer="1"/>
<wire x1="9.00125" y1="15.76375" x2="9.04875" y2="15.71625" width="0.4064" layer="1"/>
<wire x1="2.69875" y1="15.7025" x2="2.76" y2="15.76375" width="0.4064" layer="1"/>
<wire x1="2.76" y1="15.76375" x2="5.23875" y2="15.76375" width="0.4064" layer="1"/>
<wire x1="5.23875" y1="15.76375" x2="5.23875" y2="17.62125" width="0.4064" layer="1"/>
<wire x1="5.23875" y1="17.62125" x2="6.0325" y2="18.415" width="0.4064" layer="1"/>
<wire x1="6.0325" y1="18.415" x2="6.0325" y2="19.17615" width="0.4064" layer="1"/>
<wire x1="6.0325" y1="19.17615" x2="5.9999" y2="19.20875" width="0.4064" layer="1"/>
</signal>
<signal name="INP1">
<contactref element="IC2" pad="2"/>
<wire x1="42.06875" y1="23.97125" x2="20.6375" y2="23.97125" width="0.2032" layer="16"/>
<wire x1="20.0025" y1="23.33625" x2="20.0025" y2="19.685" width="0.2032" layer="16"/>
<via x="20.0025" y="19.685" extent="1-16" drill="0.35"/>
<wire x1="20.0025" y1="19.685" x2="19.52625" y2="19.685" width="0.2032" layer="1"/>
<wire x1="20.6375" y1="23.97125" x2="20.0025" y2="23.33625" width="0.2032" layer="16"/>
<wire x1="17.133125" y1="20.125" x2="19.08625" y2="20.125" width="0.2032" layer="1"/>
<wire x1="19.08625" y1="20.125" x2="19.52625" y2="19.685" width="0.2032" layer="1"/>
<contactref element="J1" pad="1"/>
</signal>
<signal name="INM1">
<contactref element="IC2" pad="3"/>
<wire x1="44.60875" y1="23.97125" x2="44.60875" y2="22.225" width="0.2032" layer="16"/>
<wire x1="44.60875" y1="22.225" x2="43.815" y2="21.43125" width="0.2032" layer="16"/>
<wire x1="43.815" y1="21.43125" x2="41.275" y2="21.43125" width="0.2032" layer="16"/>
<wire x1="41.275" y1="21.43125" x2="39.37" y2="23.33625" width="0.2032" layer="16"/>
<wire x1="39.37" y1="23.33625" x2="21.59" y2="23.33625" width="0.2032" layer="16"/>
<wire x1="21.59" y1="23.33625" x2="21.11375" y2="22.86" width="0.2032" layer="16"/>
<wire x1="21.11375" y1="22.86" x2="21.11375" y2="19.20875" width="0.2032" layer="16"/>
<wire x1="21.11375" y1="19.20875" x2="20.6375" y2="18.7325" width="0.2032" layer="16"/>
<via x="20.6375" y="18.7325" extent="1-16" drill="0.35"/>
<wire x1="20.6375" y1="18.7325" x2="19.685" y2="18.7325" width="0.2032" layer="1"/>
<wire x1="17.133125" y1="19.625" x2="18.7925" y2="19.625" width="0.2032" layer="1"/>
<wire x1="18.7925" y1="19.625" x2="19.685" y2="18.7325" width="0.2032" layer="1"/>
<contactref element="J1" pad="2"/>
</signal>
<signal name="INP2">
<contactref element="IC2" pad="4"/>
<wire x1="47.14875" y1="23.97125" x2="47.14875" y2="22.70125" width="0.2032" layer="16"/>
<wire x1="47.14875" y1="22.70125" x2="45.24375" y2="20.79625" width="0.2032" layer="16"/>
<wire x1="45.24375" y1="20.79625" x2="40.9575" y2="20.79625" width="0.2032" layer="16"/>
<wire x1="40.9575" y1="20.79625" x2="39.0525" y2="22.70125" width="0.2032" layer="16"/>
<wire x1="39.0525" y1="22.70125" x2="22.38375" y2="22.70125" width="0.2032" layer="16"/>
<wire x1="22.38375" y1="22.70125" x2="21.9075" y2="22.225" width="0.2032" layer="16"/>
<wire x1="21.9075" y1="22.225" x2="21.9075" y2="18.7325" width="0.2032" layer="16"/>
<via x="21.9075" y="18.7325" extent="1-16" drill="0.35"/>
<wire x1="21.9075" y1="18.7325" x2="21.9075" y2="18.57375" width="0.2032" layer="1"/>
<wire x1="21.43125" y1="18.0975" x2="21.9075" y2="18.57375" width="0.2032" layer="1"/>
<wire x1="17.133125" y1="19.125" x2="18.59493125" y2="19.125" width="0.2032" layer="1"/>
<wire x1="18.59493125" y1="19.125" x2="19.62243125" y2="18.0975" width="0.2032" layer="1"/>
<wire x1="19.62243125" y1="18.0975" x2="21.43125" y2="18.0975" width="0.2032" layer="1"/>
<contactref element="J1" pad="3"/>
</signal>
<signal name="INM2">
<contactref element="IC2" pad="5"/>
<wire x1="49.68875" y1="23.97125" x2="49.68875" y2="22.06625" width="0.2032" layer="16"/>
<wire x1="49.68875" y1="22.06625" x2="47.625" y2="20.0025" width="0.2032" layer="16"/>
<wire x1="47.625" y1="20.0025" x2="40.79875" y2="20.0025" width="0.2032" layer="16"/>
<wire x1="40.79875" y1="20.0025" x2="38.735" y2="22.06625" width="0.2032" layer="16"/>
<wire x1="38.735" y1="22.06625" x2="23.495" y2="22.06625" width="0.2032" layer="16"/>
<wire x1="22.86" y1="21.43125" x2="22.86" y2="19.685" width="0.2032" layer="16"/>
<via x="22.86" y="19.685" extent="1-16" drill="0.35"/>
<wire x1="22.86" y1="19.685" x2="22.86" y2="18.415" width="0.2032" layer="1"/>
<wire x1="22.86" y1="18.415" x2="22.06625" y2="17.62125" width="0.2032" layer="1"/>
<wire x1="22.06625" y1="17.62125" x2="19.3675" y2="17.62125" width="0.2032" layer="1"/>
<wire x1="18.36375" y1="18.625" x2="17.133125" y2="18.625" width="0.2032" layer="1"/>
<wire x1="23.495" y1="22.06625" x2="22.86" y2="21.43125" width="0.2032" layer="16"/>
<wire x1="19.3675" y1="17.62125" x2="18.36375" y2="18.625" width="0.2032" layer="1"/>
<contactref element="J1" pad="4"/>
</signal>
<signal name="INP3">
<contactref element="IC2" pad="10"/>
<wire x1="52.22875" y1="23.97125" x2="52.22875" y2="23.495" width="0.2032" layer="16"/>
<wire x1="52.22875" y1="23.495" x2="47.9425" y2="19.20875" width="0.2032" layer="16"/>
<wire x1="47.9425" y1="19.20875" x2="40.64" y2="19.20875" width="0.2032" layer="16"/>
<wire x1="40.64" y1="19.20875" x2="38.4175" y2="21.43125" width="0.2032" layer="16"/>
<wire x1="38.4175" y1="21.43125" x2="25.55875" y2="21.43125" width="0.2032" layer="16"/>
<wire x1="25.55875" y1="21.43125" x2="23.97125" y2="19.84375" width="0.2032" layer="16"/>
<wire x1="23.97125" y1="18.57375" x2="21.74875" y2="16.35125" width="0.2032" layer="16"/>
<wire x1="21.74875" y1="16.35125" x2="20.79625" y2="16.35125" width="0.2032" layer="16"/>
<via x="20.79625" y="16.35125" extent="1-16" drill="0.35"/>
<wire x1="20.79625" y1="16.35125" x2="20.0025" y2="16.35125" width="0.2032" layer="1"/>
<wire x1="20.0025" y1="16.35125" x2="19.77625" y2="16.125" width="0.2032" layer="1"/>
<wire x1="19.77625" y1="16.125" x2="17.133125" y2="16.125" width="0.2032" layer="1"/>
<wire x1="23.97125" y1="19.84375" x2="23.97125" y2="18.57375" width="0.2032" layer="16"/>
<contactref element="J1" pad="5"/>
</signal>
<signal name="INM3">
<contactref element="IC2" pad="11"/>
<wire x1="54.76875" y1="23.97125" x2="54.76875" y2="19.685" width="0.2032" layer="16"/>
<wire x1="40.64" y1="18.415" x2="38.4175" y2="20.6375" width="0.2032" layer="16"/>
<wire x1="38.4175" y1="20.6375" x2="26.19375" y2="20.6375" width="0.2032" layer="16"/>
<wire x1="26.19375" y1="20.6375" x2="25.0825" y2="19.52625" width="0.2032" layer="16"/>
<wire x1="25.0825" y1="19.52625" x2="25.0825" y2="17.62125" width="0.2032" layer="16"/>
<wire x1="25.0825" y1="17.62125" x2="24.60625" y2="17.145" width="0.2032" layer="16"/>
<wire x1="24.60625" y1="17.145" x2="23.65375" y2="17.145" width="0.2032" layer="16"/>
<via x="23.65375" y="17.145" extent="1-16" drill="0.35"/>
<wire x1="23.65375" y1="17.145" x2="23.01875" y2="17.145" width="0.2032" layer="1"/>
<wire x1="23.01875" y1="17.145" x2="21.49875" y2="15.625" width="0.2032" layer="1"/>
<wire x1="21.49875" y1="15.625" x2="17.133125" y2="15.625" width="0.2032" layer="1"/>
<wire x1="54.76875" y1="19.685" x2="53.49875" y2="18.415" width="0.2032" layer="16"/>
<wire x1="53.49875" y1="18.415" x2="40.64" y2="18.415" width="0.2032" layer="16"/>
<contactref element="J1" pad="6"/>
</signal>
<signal name="INP4">
<contactref element="IC2" pad="12"/>
<wire x1="17.133125" y1="15.125" x2="22.58625" y2="15.125" width="0.2032" layer="1"/>
<wire x1="22.58625" y1="15.125" x2="23.495" y2="16.03375" width="0.2032" layer="1"/>
<via x="23.495" y="16.03375" extent="1-16" drill="0.35"/>
<wire x1="23.495" y1="16.03375" x2="24.765" y2="16.03375" width="0.2032" layer="16"/>
<wire x1="24.765" y1="16.03375" x2="25.7175" y2="16.98625" width="0.2032" layer="16"/>
<wire x1="25.7175" y1="19.20875" x2="26.67" y2="20.16125" width="0.2032" layer="16"/>
<wire x1="26.67" y1="20.16125" x2="37.94125" y2="20.16125" width="0.2032" layer="16"/>
<wire x1="37.94125" y1="20.16125" x2="40.3225" y2="17.78" width="0.2032" layer="16"/>
<wire x1="40.3225" y1="17.78" x2="54.2925" y2="17.78" width="0.2032" layer="16"/>
<wire x1="54.2925" y1="17.78" x2="57.30875" y2="20.79625" width="0.2032" layer="16"/>
<wire x1="57.30875" y1="20.79625" x2="57.30875" y2="23.97125" width="0.2032" layer="16"/>
<wire x1="25.7175" y1="16.98625" x2="25.7175" y2="19.20875" width="0.2032" layer="16"/>
<contactref element="J1" pad="7"/>
</signal>
<signal name="INM4">
<contactref element="IC2" pad="13"/>
<wire x1="59.84875" y1="23.97125" x2="59.84875" y2="22.38375" width="0.2032" layer="16"/>
<wire x1="59.84875" y1="22.38375" x2="54.61" y2="17.145" width="0.2032" layer="16"/>
<wire x1="54.61" y1="17.145" x2="40.16375" y2="17.145" width="0.2032" layer="16"/>
<wire x1="40.16375" y1="17.145" x2="37.7825" y2="19.52625" width="0.2032" layer="16"/>
<wire x1="37.7825" y1="19.52625" x2="27.14625" y2="19.52625" width="0.2032" layer="16"/>
<wire x1="27.14625" y1="19.52625" x2="26.51125" y2="18.89125" width="0.2032" layer="16"/>
<wire x1="26.51125" y1="18.89125" x2="26.51125" y2="16.35125" width="0.2032" layer="16"/>
<wire x1="25.0825" y1="14.9225" x2="23.65375" y2="14.9225" width="0.2032" layer="16"/>
<via x="23.65375" y="14.9225" extent="1-16" drill="0.35"/>
<wire x1="23.65375" y1="14.9225" x2="23.35625" y2="14.625" width="0.2032" layer="1"/>
<wire x1="23.35625" y1="14.625" x2="17.133125" y2="14.625" width="0.2032" layer="1"/>
<wire x1="26.51125" y1="16.35125" x2="25.0825" y2="14.9225" width="0.2032" layer="16"/>
<contactref element="J1" pad="8"/>
</signal>
<signal name="INP_R">
<contactref element="IC2" pad="7"/>
<wire x1="15.2908" y1="17.6022" x2="17.0688" y2="17.6022" width="0.1778" layer="1"/>
<wire x1="14.9352" y1="17.9578" x2="15.2908" y2="17.6022" width="0.1778" layer="1"/>
<wire x1="14.9352" y1="23.8252" x2="14.9352" y2="17.9578" width="0.1778" layer="16"/>
<wire x1="16.002" y1="24.892" x2="14.9352" y2="23.8252" width="0.1778" layer="16"/>
<wire x1="15.25905" y1="29.7561" x2="15.25905" y2="25.63495" width="0.1778" layer="1"/>
<wire x1="16.002" y1="24.892" x2="15.25905" y2="25.63495" width="0.1778" layer="1"/>
<wire x1="16.75765" y1="31.2547" x2="15.25905" y2="29.7561" width="0.1778" layer="1"/>
<wire x1="33.9979" y1="31.2547" x2="16.75765" y2="31.2547" width="0.1778" layer="1"/>
<wire x1="40.894" y1="24.3586" x2="33.9979" y2="31.2547" width="0.1778" layer="1"/>
<wire x1="40.894" y1="22.7584" x2="40.894" y2="24.3586" width="0.1778" layer="1"/>
<wire x1="41.6052" y1="22.0472" x2="40.894" y2="22.7584" width="0.1778" layer="1"/>
<wire x1="60.452" y1="22.0472" x2="41.6052" y2="22.0472" width="0.1778" layer="1"/>
<wire x1="62.23" y1="23.8252" x2="60.452" y2="22.0472" width="0.1778" layer="1"/>
<wire x1="17.0688" y1="17.6022" x2="17.133125" y2="17.625" width="0.1778" layer="1"/>
<wire x1="62.23" y1="23.8252" x2="62.38875" y2="23.97125" width="0.1778" layer="1"/>
<via x="14.9352" y="17.9578" extent="1-16" drill="0.3048"/>
<via x="16.002" y="24.892" extent="1-16" drill="0.3048"/>
<contactref element="J1" pad="9"/>
</signal>
<signal name="INM_R">
<contactref element="IC2" pad="8"/>
<wire x1="14.9352" y1="17.0688" x2="17.0688" y2="17.0688" width="0.1778" layer="1"/>
<wire x1="12.446" y1="19.558" x2="14.9352" y2="17.0688" width="0.1778" layer="16"/>
<wire x1="12.446" y1="28.9814" x2="12.446" y2="19.558" width="0.1778" layer="16"/>
<wire x1="13.335" y1="29.8704" x2="12.446" y2="28.9814" width="0.1778" layer="16"/>
<wire x1="17.84985" y1="29.8704" x2="13.335" y2="29.8704" width="0.1778" layer="16"/>
<wire x1="18.77695" y1="30.74035" x2="17.907" y2="29.8704" width="0.1778" layer="1"/>
<wire x1="17.84985" y1="29.8704" x2="17.907" y2="29.8704" width="0.1778" layer="1"/>
<wire x1="33.97885" y1="30.74035" x2="18.77695" y2="30.74035" width="0.1778" layer="1"/>
<wire x1="40.5384" y1="24.1808" x2="33.97885" y2="30.74035" width="0.1778" layer="1"/>
<wire x1="40.5384" y1="22.42185" x2="40.5384" y2="24.1808" width="0.1778" layer="1"/>
<wire x1="41.26865" y1="21.6916" x2="40.5384" y2="22.42185" width="0.1778" layer="1"/>
<wire x1="62.7634" y1="21.6916" x2="41.26865" y2="21.6916" width="0.1778" layer="1"/>
<wire x1="64.897" y1="23.8252" x2="62.7634" y2="21.6916" width="0.1778" layer="1"/>
<wire x1="17.0688" y1="17.0688" x2="17.133125" y2="17.125" width="0.1778" layer="1"/>
<wire x1="64.897" y1="23.8252" x2="64.92875" y2="23.97125" width="0.1778" layer="1"/>
<via x="14.9352" y="17.0688" extent="1-16" drill="0.3048"/>
<via x="17.84985" y="29.8704" extent="1-16" drill="0.3048"/>
<contactref element="J1" pad="10"/>
</signal>
<signal name="RN0">
<contactref element="IC2" pad="31"/>
<wire x1="24.003" y1="11.22045" x2="24.003" y2="9.2456" width="0.1778" layer="1"/>
<wire x1="25.93975" y1="13.1572" x2="24.003" y2="11.22045" width="0.1778" layer="1"/>
<wire x1="27.01925" y1="13.1572" x2="25.93975" y2="13.1572" width="0.1778" layer="16"/>
<wire x1="27.76855" y1="12.4079" x2="27.01925" y2="13.1572" width="0.1778" layer="16"/>
<wire x1="45.81525" y1="12.0904" x2="45.49775" y2="12.4079" width="0.1778" layer="16"/>
<wire x1="45.49775" y1="12.4079" x2="27.76855" y2="12.4079" width="0.1778" layer="16"/>
<wire x1="57.432575" y1="12.0904" x2="45.81525" y2="12.0904" width="0.1778" layer="1"/>
<wire x1="58.0644" y1="11.458575" x2="57.432575" y2="12.0904" width="0.1778" layer="1"/>
<wire x1="59.661425" y1="11.458575" x2="58.0644" y2="11.458575" width="0.1778" layer="16"/>
<wire x1="62.23" y1="8.89" x2="59.661425" y2="11.458575" width="0.1778" layer="16"/>
<wire x1="62.23" y1="8.41375" x2="62.23" y2="8.89" width="0.1778" layer="16"/>
<wire x1="24.003" y1="9.2456" x2="24.0625" y2="9.195625" width="0.1778" layer="1"/>
<via x="25.93975" y="13.1572" extent="1-16" drill="0.3048"/>
<via x="45.81525" y="12.0904" extent="1-16" drill="0.3048"/>
<via x="58.0644" y="11.458575" extent="1-16" drill="0.3048"/>
<contactref element="J3" pad="9"/>
</signal>
<signal name="RN1">
<contactref element="IC2" pad="30"/>
<contactref element="J3" pad="10"/>
<wire x1="64.77" y1="8.41375" x2="64.77" y2="7.14375" width="0.2032" layer="16"/>
<wire x1="47.3075" y1="6.19125" x2="46.83125" y2="5.715" width="0.2032" layer="16"/>
<wire x1="22.5425" y1="2.2225" x2="21.43125" y2="3.33375" width="0.2032" layer="16"/>
<wire x1="21.43125" y1="3.33375" x2="21.43125" y2="4.445" width="0.2032" layer="16"/>
<wire x1="21.43125" y1="4.445" x2="22.06625" y2="5.08" width="0.2032" layer="16"/>
<wire x1="22.06625" y1="5.08" x2="26.67" y2="5.08" width="0.2032" layer="16"/>
<via x="26.67" y="5.08" extent="1-16" drill="0.35"/>
<wire x1="26.67" y1="5.08" x2="26.19375" y2="5.08" width="0.2032" layer="1"/>
<wire x1="64.77" y1="7.14375" x2="63.8175" y2="6.19125" width="0.2032" layer="16"/>
<wire x1="63.8175" y1="6.19125" x2="47.3075" y2="6.19125" width="0.2032" layer="16"/>
<wire x1="46.83125" y1="5.715" x2="39.6875" y2="5.715" width="0.2032" layer="16"/>
<wire x1="39.6875" y1="5.715" x2="36.195" y2="2.2225" width="0.2032" layer="16"/>
<wire x1="36.195" y1="2.2225" x2="22.5425" y2="2.2225" width="0.2032" layer="16"/>
<wire x1="23.5625" y1="9.195625" x2="23.5625" y2="7.71125" width="0.2032" layer="1"/>
<wire x1="23.5625" y1="7.71125" x2="26.19375" y2="5.08" width="0.2032" layer="1"/>
</signal>
<signal name="VSMR1">
<contactref element="IC2" pad="41"/>
<wire x1="28.9814" y1="11.2014" x2="30.4038" y2="11.2014" width="0.1778" layer="1"/>
<wire x1="29.86405" y1="11.2014" x2="28.9814" y2="11.2014" width="0.1778" layer="16"/>
<wire x1="30.5562" y1="11.89355" x2="29.86405" y2="11.2014" width="0.1778" layer="16"/>
<wire x1="44.64685" y1="11.89355" x2="30.5562" y2="11.89355" width="0.1778" layer="16"/>
<wire x1="45.1993" y1="11.3411" x2="44.64685" y2="11.89355" width="0.1778" layer="16"/>
<wire x1="53.3146" y1="11.3411" x2="45.1993" y2="11.3411" width="0.1778" layer="16"/>
<wire x1="54.14645" y1="10.50925" x2="53.3146" y2="11.3411" width="0.1778" layer="16"/>
<wire x1="58.3184" y1="10.50925" x2="54.14645" y2="10.50925" width="0.1778" layer="16"/>
<wire x1="58.51525" y1="10.3124" x2="58.3184" y2="10.50925" width="0.1778" layer="16"/>
<wire x1="62.029975" y1="10.6299" x2="58.83275" y2="10.6299" width="0.1778" layer="1"/>
<wire x1="58.83275" y1="10.6299" x2="58.51525" y2="10.3124" width="0.1778" layer="1"/>
<wire x1="63.49365" y1="9.166225" x2="62.029975" y2="10.6299" width="0.1778" layer="1"/>
<wire x1="63.49365" y1="7.44855" x2="63.49365" y2="9.166225" width="0.1778" layer="1"/>
<wire x1="64.3636" y1="6.5786" x2="63.49365" y2="7.44855" width="0.1778" layer="1"/>
<wire x1="93.1672" y1="6.5786" x2="64.3636" y2="6.5786" width="0.1778" layer="1"/>
<wire x1="94.0562" y1="7.4676" x2="93.1672" y2="6.5786" width="0.1778" layer="1"/>
<wire x1="94.0562" y1="19.750740625" x2="94.0562" y2="7.4676" width="0.1778" layer="1"/>
<wire x1="30.4038" y1="11.2014" x2="30.491875" y2="11.125" width="0.1778" layer="1"/>
<wire x1="95.40875" y1="21.5806625" x2="95.40875" y2="23.97125" width="0.1778" layer="1"/>
<wire x1="95.40875" y1="21.5806625" x2="94.0562" y2="19.750740625" width="0.1778" layer="1"/>
<via x="28.9814" y="11.2014" extent="1-16" drill="0.3048"/>
<via x="58.51525" y="10.3124" extent="1-16" drill="0.3048"/>
<contactref element="J4" pad="2"/>
</signal>
<signal name="VSMR0">
<contactref element="IC2" pad="42"/>
<contactref element="J4" pad="1"/>
<wire x1="30.491875" y1="11.625" x2="31.793125" y2="11.625" width="0.2032" layer="1"/>
<wire x1="33.49625" y1="10.715625" x2="33.655" y2="10.874375" width="0.2032" layer="1"/>
<wire x1="33.655" y1="10.874375" x2="33.655" y2="11.27125" width="0.2032" layer="1"/>
<wire x1="33.655" y1="11.27125" x2="33.893125" y2="11.509375" width="0.2032" layer="1"/>
<wire x1="33.893125" y1="11.509375" x2="36.750625" y2="11.509375" width="0.2032" layer="1"/>
<wire x1="36.750625" y1="11.509375" x2="37.1475" y2="11.90625" width="0.2032" layer="1"/>
<wire x1="37.1475" y1="11.90625" x2="37.1475" y2="13.17625" width="0.2032" layer="1"/>
<wire x1="37.1475" y1="13.17625" x2="38.814375" y2="14.843125" width="0.2032" layer="1"/>
<wire x1="38.814375" y1="14.843125" x2="57.4675" y2="14.843125" width="0.2032" layer="1"/>
<wire x1="57.4675" y1="14.843125" x2="59.293125" y2="13.0175" width="0.2032" layer="1"/>
<wire x1="31.793125" y1="11.625" x2="32.7025" y2="10.715625" width="0.2032" layer="1"/>
<wire x1="32.7025" y1="10.715625" x2="33.49625" y2="10.715625" width="0.2032" layer="1"/>
<wire x1="59.293125" y1="13.0175" x2="76.755625" y2="13.0175" width="0.2032" layer="1"/>
<wire x1="76.755625" y1="13.0175" x2="77.708125" y2="13.97" width="0.2032" layer="1"/>
<wire x1="77.708125" y1="13.97" x2="77.708125" y2="15.39875" width="0.2032" layer="1"/>
<wire x1="81.43875" y1="19.129375" x2="91.519375" y2="19.129375" width="0.2032" layer="1"/>
<via x="91.519375" y="19.129375" extent="1-16" drill="0.35"/>
<wire x1="91.519375" y1="19.129375" x2="92.86875" y2="20.47875" width="0.2032" layer="16"/>
<wire x1="92.86875" y1="20.47875" x2="92.86875" y2="23.97125" width="0.2032" layer="16"/>
<wire x1="77.708125" y1="15.39875" x2="81.43875" y2="19.129375" width="0.2032" layer="1"/>
</signal>
<signal name="AUX1">
<contactref element="IC2" pad="15"/>
<wire x1="24.1808" y1="13.6906" x2="17.2466" y2="13.6906" width="0.1778" layer="1"/>
<wire x1="28.9814" y1="18.4912" x2="24.1808" y2="13.6906" width="0.1778" layer="1"/>
<wire x1="37.6174" y1="18.4912" x2="28.9814" y2="18.4912" width="0.1778" layer="16"/>
<wire x1="38.8239" y1="17.2847" x2="37.6174" y2="18.4912" width="0.1778" layer="16"/>
<wire x1="58.1025" y1="17.2847" x2="38.8239" y2="17.2847" width="0.1778" layer="1"/>
<wire x1="58.1406" y1="17.2466" x2="58.1025" y2="17.2847" width="0.1778" layer="1"/>
<wire x1="67.2084" y1="11.76655" x2="61.72835" y2="17.2466" width="0.1778" layer="16"/>
<wire x1="61.72835" y1="17.2466" x2="58.1406" y2="17.2466" width="0.1778" layer="16"/>
<wire x1="67.2084" y1="8.5344" x2="67.2084" y2="11.76655" width="0.1778" layer="16"/>
<wire x1="17.2466" y1="13.6906" x2="17.133125" y2="13.625" width="0.1778" layer="1"/>
<wire x1="67.2084" y1="8.5344" x2="67.31" y2="8.41375" width="0.1778" layer="16"/>
<via x="28.9814" y="18.4912" extent="1-16" drill="0.3048"/>
<via x="38.8239" y="17.2847" extent="1-16" drill="0.3048"/>
<via x="58.1406" y="17.2466" extent="1-16" drill="0.3048"/>
<contactref element="J3" pad="11"/>
</signal>
<signal name="AUX2">
<contactref element="IC2" pad="51"/>
<wire x1="31.4706" y1="16.1798" x2="30.5816" y2="16.1798" width="0.1778" layer="1"/>
<wire x1="31.8262" y1="16.5354" x2="31.4706" y2="16.1798" width="0.1778" layer="1"/>
<wire x1="57.4294" y1="16.5354" x2="31.8262" y2="16.5354" width="0.1778" layer="1"/>
<wire x1="66.062225" y1="11.903075" x2="61.4299" y2="16.5354" width="0.1778" layer="16"/>
<wire x1="61.4299" y1="16.5354" x2="57.4294" y2="16.5354" width="0.1778" layer="16"/>
<wire x1="66.062225" y1="7.369175" x2="66.062225" y2="11.903075" width="0.1778" layer="16"/>
<wire x1="66.8528" y1="6.5786" x2="66.062225" y2="7.369175" width="0.1778" layer="16"/>
<wire x1="69.2277" y1="6.5786" x2="66.8528" y2="6.5786" width="0.1778" layer="16"/>
<wire x1="69.6976" y1="7.0485" x2="69.2277" y2="6.5786" width="0.1778" layer="16"/>
<wire x1="69.6976" y1="8.3566" x2="69.6976" y2="7.0485" width="0.1778" layer="16"/>
<wire x1="30.5816" y1="16.1798" x2="30.491875" y2="16.125" width="0.1778" layer="1"/>
<wire x1="69.6976" y1="8.3566" x2="69.85" y2="8.41375" width="0.1778" layer="16"/>
<via x="57.4294" y="16.5354" extent="1-16" drill="0.3048"/>
<contactref element="J3" pad="12"/>
</signal>
<signal name="VLDO">
<contactref element="IC2" pad="16"/>
<wire x1="24.177625" y1="13.1572" x2="17.2466" y2="13.1572" width="0.1778" layer="1"/>
<wire x1="27.733625" y1="16.7132" x2="24.177625" y2="13.1572" width="0.1778" layer="1"/>
<wire x1="28.9814" y1="16.7132" x2="27.733625" y2="16.7132" width="0.1778" layer="1"/>
<wire x1="35.2425" y1="16.7132" x2="28.9814" y2="16.7132" width="0.1778" layer="16"/>
<wire x1="35.4203" y1="16.891" x2="35.2425" y2="16.7132" width="0.1778" layer="16"/>
<wire x1="37.15385" y1="16.891" x2="35.4203" y2="16.891" width="0.1778" layer="16"/>
<wire x1="37.68725" y1="16.3576" x2="37.15385" y2="16.891" width="0.1778" layer="16"/>
<wire x1="55.8292" y1="16.3576" x2="37.68725" y2="16.3576" width="0.1778" layer="16"/>
<wire x1="57.8231" y1="18.3515" x2="55.8292" y2="16.3576" width="0.1778" layer="16"/>
<wire x1="63.08725" y1="18.3515" x2="57.8231" y2="18.3515" width="0.1778" layer="16"/>
<wire x1="67.433825" y1="16.92275" x2="64.516" y2="16.92275" width="0.1778" layer="1"/>
<wire x1="64.516" y1="16.92275" x2="63.08725" y2="18.3515" width="0.1778" layer="1"/>
<wire x1="69.199125" y1="15.15745" x2="67.433825" y2="16.92275" width="0.1778" layer="1"/>
<wire x1="74.8538" y1="9.502775" x2="69.199125" y2="15.15745" width="0.1778" layer="16"/>
<wire x1="74.8538" y1="8.5344" x2="74.8538" y2="9.502775" width="0.1778" layer="16"/>
<wire x1="17.2466" y1="13.1572" x2="17.133125" y2="13.125" width="0.1778" layer="1"/>
<wire x1="74.8538" y1="8.5344" x2="74.93" y2="8.41375" width="0.1778" layer="16"/>
<via x="28.9814" y="16.7132" extent="1-16" drill="0.3048"/>
<via x="63.08725" y="18.3515" extent="1-16" drill="0.3048"/>
<via x="69.199125" y="15.15745" extent="1-16" drill="0.3048"/>
<contactref element="J3" pad="14"/>
</signal>
<signal name="RDY_N">
<contactref element="IC2" pad="59"/>
<wire x1="28.8036" y1="20.0914" x2="30.4038" y2="20.0914" width="0.1778" layer="1"/>
<wire x1="28.448" y1="20.447" x2="28.8036" y2="20.0914" width="0.1778" layer="1"/>
<wire x1="28.448" y1="20.9804" x2="28.448" y2="20.447" width="0.1778" layer="1"/>
<wire x1="29.45765" y1="21.99005" x2="28.448" y2="20.9804" width="0.1778" layer="1"/>
<wire x1="29.45765" y1="23.32355" x2="29.45765" y2="21.99005" width="0.1778" layer="1"/>
<wire x1="26.67" y1="26.1112" x2="29.45765" y2="23.32355" width="0.1778" layer="1"/>
<wire x1="26.67" y1="27.6225" x2="26.67" y2="26.1112" width="0.1778" layer="1"/>
<wire x1="30.4038" y1="20.0914" x2="30.491875" y2="20.125" width="0.1778" layer="1"/>
<contactref element="J5" pad="6"/>
</signal>
<signal name="RST_AFE">
<contactref element="IC2" pad="53"/>
<contactref element="R3" pad="1"/>
<wire x1="29.21" y1="27.6225" x2="29.36875" y2="27.46375" width="0.2032" layer="1"/>
<wire x1="32.22875" y1="27.46375" x2="29.36875" y2="27.46375" width="0.2032" layer="1"/>
<wire x1="37.084" y1="17.0688" x2="30.5816" y2="17.0688" width="0.1778" layer="1"/>
<wire x1="37.973" y1="17.9578" x2="37.084" y2="17.0688" width="0.1778" layer="1"/>
<wire x1="37.973" y1="22.99335" x2="37.973" y2="17.9578" width="0.1778" layer="1"/>
<wire x1="36.5887" y1="24.37765" x2="37.973" y2="22.99335" width="0.1778" layer="1"/>
<wire x1="33.12795" y1="24.37765" x2="36.5887" y2="24.37765" width="0.1778" layer="1"/>
<wire x1="32.3596" y1="25.146" x2="33.12795" y2="24.37765" width="0.1778" layer="1"/>
<wire x1="32.3596" y1="27.40025" x2="32.3596" y2="25.146" width="0.1778" layer="1"/>
<wire x1="30.5816" y1="17.0688" x2="30.491875" y2="17.125" width="0.1778" layer="1"/>
<wire x1="32.3596" y1="27.40025" x2="32.22875" y2="27.46375" width="0.1778" layer="1"/>
<contactref element="J5" pad="7"/>
</signal>
<signal name="VSO">
<contactref element="J1" pad="13"/>
</signal>
<signal name="AUX3">
<contactref element="J3" pad="13"/>
</signal>
<signal name="OUTP1">
<contactref element="J3" pad="18"/>
</signal>
</signals>
<mfgpreviewcolors>
<mfgpreviewcolor name="soldermaskcolor" color="0xC8008000"/>
<mfgpreviewcolor name="silkscreencolor" color="0xFFFEFEFE"/>
<mfgpreviewcolor name="backgroundcolor" color="0xFF282828"/>
<mfgpreviewcolor name="coppercolor" color="0xFFFFBF00"/>
<mfgpreviewcolor name="substratecolor" color="0xFF786E46"/>
</mfgpreviewcolors>
</board>
</drawing>
<compatibility>
<note version="8.2" severity="warning">
Since Version 8.2, EAGLE supports online libraries. The ids
of those online libraries will not be understood (or retained)
with this version.
</note>
<note version="8.3" severity="warning">
Since Version 8.3, EAGLE supports URNs for individual library
assets (packages, symbols, and devices). The URNs of those assets
will not be understood (or retained) with this version.
</note>
<note version="8.3" severity="warning">
Since Version 8.3, EAGLE supports the association of 3D packages
with devices in libraries, schematics, and board files. Those 3D
packages will not be understood (or retained) with this version.
</note>
</compatibility>
</eagle>
