# Supplementary material for: A low-cost, portable 32-channel EIT system with four rings based on AFE4300 for body composition analysis
Source: HardwareX. 2023 Nov 18;16:e00494. doi: 10.1016/j.ohx.2023.e00494 (PMC10767629; doi:10.1016/j.ohx.2023.e00494)
Supplement: Supplementary data 4 [file mmc4.zip › PCB_Files/Afe_Board.sch]

<?xml version="1.0" encoding="utf-8"?>
<!DOCTYPE eagle SYSTEM "eagle.dtd">
<eagle version="9.6.2">
<drawing>
<settings>
<setting alwaysvectorfont="no"/>
<setting keepoldvectorfont="yes"/>
<setting verticaltext="up"/>
</settings>
<grid distance="0.1" unitdist="inch" unit="inch" style="lines" multiple="1" display="yes" altdistance="0.01" altunitdist="inch" altunit="inch"/>
<layers>
<layer number="1" name="Top" color="4" fill="1" visible="yes" active="no"/>
<layer number="2" name="Route2" color="1" fill="3" visible="yes" active="no"/>
<layer number="3" name="Route3" color="4" fill="3" visible="yes" active="no"/>
<layer number="4" name="Route4" color="1" fill="4" visible="yes" active="no"/>
<layer number="5" name="Route5" color="4" fill="4" visible="yes" active="no"/>
<layer number="6" name="Route6" color="1" fill="8" visible="yes" active="no"/>
<layer number="7" name="Route7" color="4" fill="8" visible="yes" active="no"/>
<layer number="8" name="Route8" color="1" fill="2" visible="yes" active="no"/>
<layer number="9" name="Route9" color="4" fill="2" visible="yes" active="no"/>
<layer number="10" name="Route10" color="1" fill="7" visible="yes" active="no"/>
<layer number="11" name="Route11" color="4" fill="7" visible="yes" active="no"/>
<layer number="12" name="Route12" color="1" fill="5" visible="yes" active="no"/>
<layer number="13" name="Route13" color="4" fill="5" visible="yes" active="no"/>
<layer number="14" name="Route14" color="1" fill="6" visible="yes" active="no"/>
<layer number="15" name="Route15" color="4" fill="6" visible="yes" active="no"/>
<layer number="16" name="Bottom" color="1" fill="1" visible="yes" active="no"/>
<layer number="17" name="Pads" color="2" fill="1" visible="yes" active="no"/>
<layer number="18" name="Vias" color="2" fill="1" visible="yes" active="no"/>
<layer number="19" name="Unrouted" color="6" fill="1" visible="yes" active="no"/>
<layer number="20" name="Dimension" color="15" fill="1" visible="yes" active="no"/>
<layer number="21" name="tPlace" color="7" fill="1" visible="yes" active="no"/>
<layer number="22" name="bPlace" color="7" fill="1" visible="yes" active="no"/>
<layer number="23" name="tOrigins" color="15" fill="1" visible="yes" active="no"/>
<layer number="24" name="bOrigins" color="15" fill="1" visible="yes" active="no"/>
<layer number="25" name="tNames" color="7" fill="1" visible="yes" active="no"/>
<layer number="26" name="bNames" color="7" fill="1" visible="yes" active="no"/>
<layer number="27" name="tValues" color="7" fill="1" visible="yes" active="no"/>
<layer number="28" name="bValues" color="7" fill="1" visible="yes" active="no"/>
<layer number="29" name="tStop" color="7" fill="3" visible="no" active="no"/>
<layer number="30" name="bStop" color="7" fill="6" visible="no" active="no"/>
<layer number="31" name="tCream" color="7" fill="4" visible="no" active="no"/>
<layer number="32" name="bCream" color="7" fill="5" visible="no" active="no"/>
<layer number="33" name="tFinish" color="6" fill="3" visible="no" active="no"/>
<layer number="34" name="bFinish" color="6" fill="6" visible="no" active="no"/>
<layer number="35" name="tGlue" color="7" fill="4" visible="no" active="no"/>
<layer number="36" name="bGlue" color="7" fill="5" visible="no" active="no"/>
<layer number="37" name="tTest" color="7" fill="1" visible="yes" active="no"/>
<layer number="38" name="bTest" color="7" fill="1" visible="yes" active="no"/>
<layer number="39" name="tKeepout" color="4" fill="11" visible="no" active="no"/>
<layer number="40" name="bKeepout" color="1" fill="11" visible="no" active="no"/>
<layer number="41" name="tRestrict" color="4" fill="10" visible="no" active="no"/>
<layer number="42" name="bRestrict" color="1" fill="10" visible="no" active="no"/>
<layer number="43" name="vRestrict" color="2" fill="10" visible="no" active="no"/>
<layer number="44" name="Drills" color="7" fill="1" visible="no" active="no"/>
<layer number="45" name="Holes" color="7" fill="1" visible="no" active="no"/>
<layer number="46" name="Milling" color="3" fill="1" visible="yes" active="no"/>
<layer number="47" name="Measures" color="7" fill="1" visible="yes" active="no"/>
<layer number="48" name="Document" color="7" fill="1" visible="yes" active="no"/>
<layer number="49" name="Reference" color="7" fill="1" visible="yes" active="no"/>
<layer number="50" name="dxf" color="7" fill="1" visible="yes" active="no"/>
<layer number="51" name="tDocu" color="7" fill="1" visible="yes" active="no"/>
<layer number="52" name="bDocu" color="7" fill="1" visible="yes" active="no"/>
<layer number="53" name="tGND_GNDA" color="7" fill="9" visible="yes" active="no"/>
<layer number="54" name="bGND_GNDA" color="1" fill="9" visible="yes" active="no"/>
<layer number="56" name="wert" color="7" fill="1" visible="yes" active="no"/>
<layer number="57" name="tCAD" color="7" fill="1" visible="yes" active="no"/>
<layer number="59" name="tCarbon" color="7" fill="1" visible="yes" active="no"/>
<layer number="60" name="bCarbon" color="7" fill="1" visible="yes" active="no"/>
<layer number="88" name="SimResults" color="9" fill="1" visible="yes" active="yes"/>
<layer number="89" name="SimProbes" color="9" fill="1" visible="yes" active="yes"/>
<layer number="90" name="Modules" color="5" fill="1" visible="yes" active="yes"/>
<layer number="91" name="Nets" color="2" fill="1" visible="yes" active="yes"/>
<layer number="92" name="Busses" color="1" fill="1" visible="yes" active="yes"/>
<layer number="93" name="Pins" color="2" fill="1" visible="no" active="yes"/>
<layer number="94" name="Symbols" color="4" fill="1" visible="yes" active="yes"/>
<layer number="95" name="Names" color="7" fill="1" visible="yes" active="yes"/>
<layer number="96" name="Values" color="7" fill="1" visible="yes" active="yes"/>
<layer number="97" name="Info" color="7" fill="1" visible="yes" active="yes"/>
<layer number="98" name="Guide" color="6" fill="1" visible="yes" active="yes"/>
<layer number="99" name="SpiceOrder" color="7" fill="1" visible="no" active="no"/>
<layer number="100" name="Muster" color="7" fill="1" visible="no" active="no"/>
<layer number="101" name="Patch_Top" color="12" fill="4" visible="yes" active="yes"/>
<layer number="102" name="Vscore" color="7" fill="1" visible="yes" active="yes"/>
<layer number="103" name="tMap" color="7" fill="1" visible="yes" active="yes"/>
<layer number="104" name="Name" color="16" fill="1" visible="yes" active="yes"/>
<layer number="105" name="tPlate" color="7" fill="1" visible="yes" active="yes"/>
<layer number="106" name="bPlate" color="7" fill="1" visible="yes" active="yes"/>
<layer number="107" name="Crop" color="7" fill="1" visible="yes" active="yes"/>
<layer number="108" name="tplace-old" color="10" fill="1" visible="yes" active="yes"/>
<layer number="109" name="ref-old" color="11" fill="1" visible="yes" active="yes"/>
<layer number="110" name="fp0" color="7" fill="1" visible="yes" active="yes"/>
<layer number="111" name="LPC17xx" color="7" fill="1" visible="yes" active="yes"/>
<layer number="112" name="tSilk" color="7" fill="1" visible="yes" active="yes"/>
<layer number="113" name="IDFDebug" color="4" fill="1" visible="yes" active="yes"/>
<layer number="114" name="Badge_Outline" color="7" fill="1" visible="no" active="yes"/>
<layer number="115" name="ReferenceISLANDS" color="7" fill="1" visible="no" active="yes"/>
<layer number="116" name="Patch_BOT" color="9" fill="4" visible="yes" active="yes"/>
<layer number="117" name="BACKMAAT1" color="7" fill="1" visible="yes" active="yes"/>
<layer number="118" name="Rect_Pads" color="7" fill="1" visible="no" active="yes"/>
<layer number="119" name="KAP_TEKEN" color="7" fill="1" visible="yes" active="yes"/>
<layer number="120" name="KAP_MAAT1" color="7" fill="1" visible="yes" active="yes"/>
<layer number="121" name="_tsilk" color="7" fill="1" visible="yes" active="yes"/>
<layer number="122" name="_bsilk" color="7" fill="1" visible="yes" active="yes"/>
<layer number="123" name="tTestmark" color="7" fill="1" visible="yes" active="yes"/>
<layer number="124" name="bTestmark" color="7" fill="1" visible="yes" active="yes"/>
<layer number="125" name="_tNames" color="7" fill="1" visible="yes" active="yes"/>
<layer number="126" name="_bNames" color="7" fill="1" visible="yes" active="yes"/>
<layer number="127" name="_tValues" color="7" fill="1" visible="yes" active="yes"/>
<layer number="128" name="_bValues" color="7" fill="1" visible="yes" active="yes"/>
<layer number="129" name="Mask" color="7" fill="1" visible="yes" active="yes"/>
<layer number="130" name="SMDSTROOK" color="7" fill="1" visible="yes" active="yes"/>
<layer number="131" name="tAdjust" color="7" fill="1" visible="yes" active="yes"/>
<layer number="132" name="bAdjust" color="7" fill="1" visible="yes" active="yes"/>
<layer number="144" name="Drill_legend" color="7" fill="1" visible="yes" active="yes"/>
<layer number="150" name="Notes" color="7" fill="1" visible="yes" active="yes"/>
<layer number="151" name="HeatSink" color="7" fill="1" visible="yes" active="yes"/>
<layer number="152" name="_bDocu" color="7" fill="1" visible="yes" active="yes"/>
<layer number="153" name="FabDoc1" color="7" fill="1" visible="yes" active="yes"/>
<layer number="154" name="FabDoc2" color="7" fill="1" visible="yes" active="yes"/>
<layer number="155" name="FabDoc3" color="7" fill="1" visible="yes" active="yes"/>
<layer number="199" name="Contour" color="7" fill="1" visible="yes" active="yes"/>
<layer number="200" name="200bmp" color="1" fill="10" visible="yes" active="yes"/>
<layer number="201" name="201bmp" color="2" fill="10" visible="yes" active="yes"/>
<layer number="202" name="202bmp" color="3" fill="10" visible="yes" active="yes"/>
<layer number="203" name="203bmp" color="4" fill="10" visible="yes" active="yes"/>
<layer number="204" name="204bmp" color="5" fill="10" visible="yes" active="yes"/>
<layer number="205" name="205bmp" color="6" fill="10" visible="yes" active="yes"/>
<layer number="206" name="206bmp" color="7" fill="10" visible="yes" active="yes"/>
<layer number="207" name="207bmp" color="8" fill="10" visible="yes" active="yes"/>
<layer number="208" name="208bmp" color="9" fill="10" visible="yes" active="yes"/>
<layer number="209" name="209bmp" color="7" fill="1" visible="yes" active="yes"/>
<layer number="210" name="210bmp" color="7" fill="1" visible="yes" active="yes"/>
<layer number="211" name="211bmp" color="7" fill="1" visible="yes" active="yes"/>
<layer number="212" name="212bmp" color="7" fill="1" visible="yes" active="yes"/>
<layer number="213" name="213bmp" color="7" fill="1" visible="yes" active="yes"/>
<layer number="214" name="214bmp" color="7" fill="1" visible="yes" active="yes"/>
<layer number="215" name="215bmp" color="7" fill="1" visible="yes" active="yes"/>
<layer number="216" name="216bmp" color="7" fill="1" visible="yes" active="yes"/>
<layer number="217" name="217bmp" color="18" fill="1" visible="no" active="no"/>
<layer number="218" name="218bmp" color="19" fill="1" visible="no" active="no"/>
<layer number="219" name="219bmp" color="20" fill="1" visible="no" active="no"/>
<layer number="220" name="220bmp" color="21" fill="1" visible="no" active="no"/>
<layer number="221" name="221bmp" color="22" fill="1" visible="no" active="no"/>
<layer number="222" name="222bmp" color="23" fill="1" visible="no" active="no"/>
<layer number="223" name="223bmp" color="24" fill="1" visible="no" active="no"/>
<layer number="224" name="224bmp" color="25" fill="1" visible="no" active="no"/>
<layer number="225" name="225bmp" color="7" fill="1" visible="yes" active="yes"/>
<layer number="226" name="226bmp" color="7" fill="1" visible="yes" active="yes"/>
<layer number="227" name="227bmp" color="7" fill="1" visible="yes" active="yes"/>
<layer number="228" name="228bmp" color="7" fill="1" visible="yes" active="yes"/>
<layer number="229" name="229bmp" color="7" fill="1" visible="yes" active="yes"/>
<layer number="230" name="230bmp" color="7" fill="1" visible="yes" active="yes"/>
<layer number="231" name="231bmp" color="7" fill="1" visible="yes" active="yes"/>
<layer number="232" name="Eagle3D_PG2" color="7" fill="1" visible="yes" active="yes"/>
<layer number="233" name="Eagle3D_PG3" color="7" fill="1" visible="yes" active="yes"/>
<layer number="248" name="Housing" color="7" fill="1" visible="yes" active="yes"/>
<layer number="249" name="Edge" color="7" fill="1" visible="yes" active="yes"/>
<layer number="250" name="Descript" color="3" fill="1" visible="no" active="no"/>
<layer number="251" name="SMDround" color="12" fill="11" visible="no" active="no"/>
<layer number="254" name="cooling" color="7" fill="1" visible="yes" active="yes"/>
<layer number="255" name="routoute" color="7" fill="1" visible="yes" active="yes"/>
</layers>
<schematic xreflabel="%F%N/%S.%C%R" xrefpart="/%S.%C%R">
<libraries>
<library name="supply1">
<description>&lt;b&gt;Supply Symbols&lt;/b&gt;&lt;p&gt;
 GND, VCC, 0V, +5V, -5V, etc.&lt;p&gt;
 Please keep in mind, that these devices are necessary for the
 automatic wiring of the supply signals.&lt;p&gt;
 The pin name defined in the symbol is identical to the net which is to be wired automatically.&lt;p&gt;
 In this library the device names are the same as the pin names of the symbols, therefore the correct signal names appear next to the supply symbols in the schematic.&lt;p&gt;
 &lt;author&gt;Created by librarian@cadsoft.de&lt;/author&gt;</description>
<packages>
</packages>
<symbols>
<symbol name="GND">
<wire x1="-1.905" y1="0" x2="1.905" y2="0" width="0.254" layer="94"/>
<text x="-2.54" y="-2.54" size="1.778" layer="96">&gt;VALUE</text>
<pin name="GND" x="0" y="2.54" visible="off" length="short" direction="sup" rot="R270"/>
</symbol>
</symbols>
<devicesets>
<deviceset name="GND" prefix="GND">
<description>&lt;b&gt;SUPPLY SYMBOL&lt;/b&gt;</description>
<gates>
<gate name="1" symbol="GND" x="0" y="0"/>
</gates>
<devices>
<device name="">
<technologies>
<technology name=""/>
</technologies>
</device>
</devices>
</deviceset>
</devicesets>
</library>
<library name="rcl">
<description>&lt;b&gt;Resistors, Capacitors, Inductors&lt;/b&gt;&lt;p&gt;
Based on the previous libraries:
&lt;ul&gt;
&lt;li&gt;r.lbr
&lt;li&gt;cap.lbr 
&lt;li&gt;cap-fe.lbr
&lt;li&gt;captant.lbr
&lt;li&gt;polcap.lbr
&lt;li&gt;ipc-smd.lbr
&lt;/ul&gt;
All SMD packages are defined according to the IPC specifications and  CECC&lt;p&gt;
&lt;author&gt;Created by librarian@cadsoft.de&lt;/author&gt;&lt;p&gt;
&lt;p&gt;
for Electrolyt Capacitors see also :&lt;p&gt;
www.bccomponents.com &lt;p&gt;
www.panasonic.com&lt;p&gt;
www.kemet.com&lt;p&gt;
http://www.secc.co.jp/pdf/os_e/2004/e_os_all.pdf &lt;b&gt;(SANYO)&lt;/b&gt;
&lt;p&gt;
for trimmer refence see : &lt;u&gt;www.electrospec-inc.com/cross_references/trimpotcrossref.asp&lt;/u&gt;&lt;p&gt;

&lt;table border=0 cellspacing=0 cellpadding=0 width="100%" cellpaddding=0&gt;
&lt;tr valign="top"&gt;

&lt;! &lt;td width="10"&gt;&amp;nbsp;&lt;/td&gt;
&lt;td width="90%"&gt;

&lt;b&gt;&lt;font color="#0000FF" size="4"&gt;TRIM-POT CROSS REFERENCE&lt;/font&gt;&lt;/b&gt;
&lt;P&gt;
&lt;TABLE BORDER=0 CELLSPACING=1 CELLPADDING=2&gt;
  &lt;TR&gt;
    &lt;TD COLSPAN=8&gt;
      &lt;FONT SIZE=3 FACE=ARIAL&gt;&lt;B&gt;RECTANGULAR MULTI-TURN&lt;/B&gt;&lt;/FONT&gt;
    &lt;/TD&gt;
  &lt;/TR&gt;
  &lt;TR&gt;
    &lt;TD ALIGN=CENTER&gt;
      &lt;B&gt;
      &lt;FONT SIZE=3 FACE=ARIAL color="#FF0000"&gt;BOURNS&lt;/FONT&gt;
      &lt;/B&gt;
    &lt;/TD&gt;
    &lt;TD ALIGN=CENTER&gt;
      &lt;B&gt;
      &lt;FONT SIZE=3 FACE=ARIAL color="#FF0000"&gt;BI&amp;nbsp;TECH&lt;/FONT&gt;
      &lt;/B&gt;
    &lt;/TD&gt;
    &lt;TD ALIGN=CENTER&gt;
      &lt;B&gt;
      &lt;FONT SIZE=3 FACE=ARIAL color="#FF0000"&gt;DALE-VISHAY&lt;/FONT&gt;
      &lt;/B&gt;
    &lt;/TD&gt;
    &lt;TD ALIGN=CENTER&gt;
      &lt;B&gt;
      &lt;FONT SIZE=3 FACE=ARIAL color="#FF0000"&gt;PHILIPS/MEPCO&lt;/FONT&gt;
      &lt;/B&gt;
    &lt;/TD&gt;
    &lt;TD ALIGN=CENTER&gt;
      &lt;B&gt;
      &lt;FONT SIZE=3 FACE=ARIAL color="#FF0000"&gt;MURATA&lt;/FONT&gt;
      &lt;/B&gt;
    &lt;/TD&gt;
    &lt;TD ALIGN=CENTER&gt;
      &lt;B&gt;
      &lt;FONT SIZE=3 FACE=ARIAL color="#FF0000"&gt;PANASONIC&lt;/FONT&gt;
      &lt;/B&gt;
    &lt;/TD&gt;
    &lt;TD ALIGN=CENTER&gt;
      &lt;B&gt;
      &lt;FONT SIZE=3 FACE=ARIAL color="#FF0000"&gt;SPECTROL&lt;/FONT&gt;
      &lt;/B&gt;
    &lt;/TD&gt;
    &lt;TD ALIGN=CENTER&gt;
      &lt;B&gt;
      &lt;FONT SIZE=3 FACE=ARIAL color="#FF0000"&gt;MILSPEC&lt;/FONT&gt;
      &lt;/B&gt;
    &lt;/TD&gt;&lt;TD&gt;&amp;nbsp;&lt;/TD&gt;
  &lt;/TR&gt;
  &lt;TR&gt;
    &lt;TD BGCOLOR="#cccccc" ALIGN=CENTER&gt;&lt;FONT FACE=ARIAL SIZE=3 &gt;
      3005P&lt;BR&gt;
      3006P&lt;BR&gt;
      3006W&lt;BR&gt;
      3006Y&lt;BR&gt;
      3009P&lt;BR&gt;
      3009W&lt;BR&gt;
      3009Y&lt;BR&gt;
      3057J&lt;BR&gt;
      3057L&lt;BR&gt;
      3057P&lt;BR&gt;
      3057Y&lt;BR&gt;
      3059J&lt;BR&gt;
      3059L&lt;BR&gt;
      3059P&lt;BR&gt;
      3059Y&lt;BR&gt;&lt;/FONT&gt;
    &lt;/TD&gt;
    &lt;TD BGCOLOR="#cccccc" ALIGN=CENTER&gt;&lt;FONT FACE=ARIAL SIZE=3&gt;
      -&lt;BR&gt;
      89P&lt;BR&gt;
      89W&lt;BR&gt;
      89X&lt;BR&gt;
      89PH&lt;BR&gt;
      76P&lt;BR&gt;
      89XH&lt;BR&gt;
      78SLT&lt;BR&gt;
      78L&amp;nbsp;ALT&lt;BR&gt;
      56P&amp;nbsp;ALT&lt;BR&gt;
      78P&amp;nbsp;ALT&lt;BR&gt;
      T8S&lt;BR&gt;
      78L&lt;BR&gt;
      56P&lt;BR&gt;
      78P&lt;BR&gt;&lt;/FONT&gt;
    &lt;/TD&gt;
    &lt;TD BGCOLOR="#cccccc" ALIGN=CENTER&gt;&lt;FONT FACE=ARIAL SIZE=3&gt;
      -&lt;BR&gt;
      T18/784&lt;BR&gt;
      783&lt;BR&gt;
      781&lt;BR&gt;
      -&lt;BR&gt;
      -&lt;BR&gt;
      -&lt;BR&gt;
      2199&lt;BR&gt;
      1697/1897&lt;BR&gt;
      1680/1880&lt;BR&gt;
      2187&lt;BR&gt;
      -&lt;BR&gt;
      -&lt;BR&gt;
      -&lt;BR&gt;
      -&lt;BR&gt;&lt;/FONT&gt;
    &lt;/TD&gt;
    &lt;TD BGCOLOR="#cccccc" ALIGN=CENTER&gt;&lt;FONT FACE=ARIAL SIZE=3&gt;
      -&lt;BR&gt;
      8035EKP/CT20/RJ-20P&lt;BR&gt;
      -&lt;BR&gt;
      RJ-20X&lt;BR&gt;
      -&lt;BR&gt;
      -&lt;BR&gt;
      -&lt;BR&gt;
      1211L&lt;BR&gt;
      8012EKQ&amp;nbsp;ALT&lt;BR&gt;
      8012EKR&amp;nbsp;ALT&lt;BR&gt;
      1211P&lt;BR&gt;
      8012EKJ&lt;BR&gt;
      8012EKL&lt;BR&gt;
      8012EKQ&lt;BR&gt;
      8012EKR&lt;BR&gt;&lt;/FONT&gt;
    &lt;/TD&gt;
    &lt;TD BGCOLOR="#cccccc" ALIGN=CENTER&gt;&lt;FONT FACE=ARIAL SIZE=3&gt;
      -&lt;BR&gt;
      2101P&lt;BR&gt;
      2101W&lt;BR&gt;
      2101Y&lt;BR&gt;
      -&lt;BR&gt;
      -&lt;BR&gt;
      -&lt;BR&gt;
      -&lt;BR&gt;
      -&lt;BR&gt;
      -&lt;BR&gt;
      -&lt;BR&gt;
      -&lt;BR&gt;
      2102L&lt;BR&gt;
      2102S&lt;BR&gt;
      2102Y&lt;BR&gt;&lt;/FONT&gt;
    &lt;/TD&gt;
    &lt;TD BGCOLOR="#cccccc" ALIGN=CENTER&gt;&lt;FONT FACE=ARIAL SIZE=3&gt;
      -&lt;BR&gt;
      EVMCOG&lt;BR&gt;
      -&lt;BR&gt;
      -&lt;BR&gt;
      -&lt;BR&gt;
      -&lt;BR&gt;
      -&lt;BR&gt;
      -&lt;BR&gt;
      -&lt;BR&gt;
      -&lt;BR&gt;
      -&lt;BR&gt;
      -&lt;BR&gt;
      -&lt;BR&gt;
      -&lt;BR&gt;
      -&lt;BR&gt;&lt;/FONT&gt;
    &lt;/TD&gt;
    &lt;TD BGCOLOR="#cccccc" ALIGN=CENTER&gt;&lt;FONT FACE=ARIAL SIZE=3&gt;
      -&lt;BR&gt;
      43P&lt;BR&gt;
      43W&lt;BR&gt;
      43Y&lt;BR&gt;
      -&lt;BR&gt;
      -&lt;BR&gt;
      -&lt;BR&gt;
      -&lt;BR&gt;
      40L&lt;BR&gt;
      40P&lt;BR&gt;
      40Y&lt;BR&gt;
      70Y-T602&lt;BR&gt;
      70L&lt;BR&gt;
      70P&lt;BR&gt;
      70Y&lt;BR&gt;&lt;/FONT&gt;
    &lt;/TD&gt;
    &lt;TD BGCOLOR="#cccccc" ALIGN=CENTER&gt;&lt;FONT FACE=ARIAL SIZE=3&gt;
      -&lt;BR&gt;
      -&lt;BR&gt;
      -&lt;BR&gt;
      -&lt;BR&gt;
      -&lt;BR&gt;
      -&lt;BR&gt;
      -&lt;BR&gt;
      -&lt;BR&gt;
      RT/RTR12&lt;BR&gt;
      RT/RTR12&lt;BR&gt;
      RT/RTR12&lt;BR&gt;
      -&lt;BR&gt;
      RJ/RJR12&lt;BR&gt;
      RJ/RJR12&lt;BR&gt;
      RJ/RJR12&lt;BR&gt;&lt;/FONT&gt;
    &lt;/TD&gt;
  &lt;/TR&gt;
  &lt;TR&gt;
    &lt;TD COLSPAN=8&gt;&amp;nbsp;
    &lt;/TD&gt;
  &lt;/TR&gt;
  &lt;TR&gt;
    &lt;TD COLSPAN=8&gt;
      &lt;FONT SIZE=4 FACE=ARIAL&gt;&lt;B&gt;SQUARE MULTI-TURN&lt;/B&gt;&lt;/FONT&gt;
    &lt;/TD&gt;
  &lt;/TR&gt;
  &lt;TR&gt;
   &lt;TD ALIGN=CENTER&gt;
      &lt;FONT SIZE=3 FACE=ARIAL&gt;&lt;B&gt;BOURN&lt;/B&gt;&lt;/FONT&gt;
    &lt;/TD&gt;
    &lt;TD ALIGN=CENTER&gt;
      &lt;FONT SIZE=3 FACE=ARIAL&gt;&lt;B&gt;BI&amp;nbsp;TECH&lt;/B&gt;&lt;/FONT&gt;
    &lt;/TD&gt;
    &lt;TD ALIGN=CENTER&gt;
      &lt;FONT SIZE=3 FACE=ARIAL&gt;&lt;B&gt;DALE-VISHAY&lt;/B&gt;&lt;/FONT&gt;
    &lt;/TD&gt;
    &lt;TD ALIGN=CENTER&gt;
      &lt;FONT SIZE=3 FACE=ARIAL&gt;&lt;B&gt;PHILIPS/MEPCO&lt;/B&gt;&lt;/FONT&gt;
    &lt;/TD&gt;
    &lt;TD ALIGN=CENTER&gt;
      &lt;FONT SIZE=3 FACE=ARIAL&gt;&lt;B&gt;MURATA&lt;/B&gt;&lt;/FONT&gt;
    &lt;/TD&gt;
    &lt;TD ALIGN=CENTER&gt;
      &lt;FONT SIZE=3 FACE=ARIAL&gt;&lt;B&gt;PANASONIC&lt;/B&gt;&lt;/FONT&gt;
    &lt;/TD&gt;
    &lt;TD ALIGN=CENTER&gt;
      &lt;FONT SIZE=3 FACE=ARIAL&gt;&lt;B&gt;SPECTROL&lt;/B&gt;&lt;/FONT&gt;
    &lt;/TD&gt;
    &lt;TD ALIGN=CENTER&gt;
      &lt;FONT SIZE=3 FACE=ARIAL&gt;&lt;B&gt;MILSPEC&lt;/B&gt;&lt;/FONT&gt;
    &lt;/TD&gt;
  &lt;/TR&gt;
  &lt;TR&gt;
    &lt;TD BGCOLOR="#cccccc" ALIGN=CENTER&gt;&lt;FONT FACE=ARIAL SIZE=3&gt;
      3250L&lt;BR&gt;
      3250P&lt;BR&gt;
      3250W&lt;BR&gt;
      3250X&lt;BR&gt;
      3252P&lt;BR&gt;
      3252W&lt;BR&gt;
      3252X&lt;BR&gt;
      3260P&lt;BR&gt;
      3260W&lt;BR&gt;
      3260X&lt;BR&gt;
      3262P&lt;BR&gt;
      3262W&lt;BR&gt;
      3262X&lt;BR&gt;
      3266P&lt;BR&gt;
      3266W&lt;BR&gt;
      3266X&lt;BR&gt;
      3290H&lt;BR&gt;
      3290P&lt;BR&gt;
      3290W&lt;BR&gt;
      3292P&lt;BR&gt;
      3292W&lt;BR&gt;
      3292X&lt;BR&gt;
      3296P&lt;BR&gt;
      3296W&lt;BR&gt;
      3296X&lt;BR&gt;
      3296Y&lt;BR&gt;
      3296Z&lt;BR&gt;
      3299P&lt;BR&gt;
      3299W&lt;BR&gt;
      3299X&lt;BR&gt;
      3299Y&lt;BR&gt;
      3299Z&lt;BR&gt;&lt;/FONT&gt;
    &lt;/TD&gt;
    &lt;TD BGCOLOR="#cccccc" ALIGN=CENTER&gt;&lt;FONT FACE=ARIAL SIZE=3&gt;
      -&lt;BR&gt;
      66P&amp;nbsp;ALT&lt;BR&gt;
      66W&amp;nbsp;ALT&lt;BR&gt;
      66X&amp;nbsp;ALT&lt;BR&gt;
      66P&amp;nbsp;ALT&lt;BR&gt;
      66W&amp;nbsp;ALT&lt;BR&gt;
      66X&amp;nbsp;ALT&lt;BR&gt;
      -&lt;BR&gt;
      64W&amp;nbsp;ALT&lt;BR&gt;
      -&lt;BR&gt;
      64P&amp;nbsp;ALT&lt;BR&gt;
      64W&amp;nbsp;ALT&lt;BR&gt;
      64X&amp;nbsp;ALT&lt;BR&gt;
      64P&lt;BR&gt;
      64W&lt;BR&gt;
      64X&lt;BR&gt;
      66X&amp;nbsp;ALT&lt;BR&gt;
      66P&amp;nbsp;ALT&lt;BR&gt;
      66W&amp;nbsp;ALT&lt;BR&gt;
      66P&lt;BR&gt;
      66W&lt;BR&gt;
      66X&lt;BR&gt;
      67P&lt;BR&gt;
      67W&lt;BR&gt;
      67X&lt;BR&gt;
      67Y&lt;BR&gt;
      67Z&lt;BR&gt;
      68P&lt;BR&gt;
      68W&lt;BR&gt;
      68X&lt;BR&gt;
      67Y&amp;nbsp;ALT&lt;BR&gt;
      67Z&amp;nbsp;ALT&lt;BR&gt;&lt;/FONT&gt;
    &lt;/TD&gt;
    &lt;TD BGCOLOR="#cccccc" ALIGN=CENTER&gt;&lt;FONT FACE=ARIAL SIZE=3&gt;
      5050&lt;BR&gt;
      5091&lt;BR&gt;
      5080&lt;BR&gt;
      5087&lt;BR&gt;
      -&lt;BR&gt;
      -&lt;BR&gt;
      -&lt;BR&gt;
      -&lt;BR&gt;
      -&lt;BR&gt;
      -&lt;BR&gt;
      -&lt;BR&gt;
      T63YB&lt;BR&gt;
      T63XB&lt;BR&gt;
      -&lt;BR&gt;
      -&lt;BR&gt;
      -&lt;BR&gt;
      5887&lt;BR&gt;
      5891&lt;BR&gt;
      5880&lt;BR&gt;
      -&lt;BR&gt;
      -&lt;BR&gt;
      -&lt;BR&gt;
      T93Z&lt;BR&gt;
      T93YA&lt;BR&gt;
      T93XA&lt;BR&gt;
      T93YB&lt;BR&gt;
      T93XB&lt;BR&gt;
      -&lt;BR&gt;
      -&lt;BR&gt;
      -&lt;BR&gt;
      -&lt;BR&gt;
      -&lt;BR&gt;&lt;/FONT&gt;
    &lt;/TD&gt;
    &lt;TD BGCOLOR="#cccccc" ALIGN=CENTER&gt;&lt;FONT FACE=ARIAL SIZE=3&gt;
      -&lt;BR&gt;
      -&lt;BR&gt;
      -&lt;BR&gt;
      -&lt;BR&gt;
      -&lt;BR&gt;
      -&lt;BR&gt;
      -&lt;BR&gt;
      -&lt;BR&gt;
      -&lt;BR&gt;
      -&lt;BR&gt;
      8026EKP&lt;BR&gt;
      8026EKW&lt;BR&gt;
      8026EKM&lt;BR&gt;
      8026EKP&lt;BR&gt;
      8026EKB&lt;BR&gt;
      8026EKM&lt;BR&gt;
      1309X&lt;BR&gt;
      1309P&lt;BR&gt;
      1309W&lt;BR&gt;
      8024EKP&lt;BR&gt;
      8024EKW&lt;BR&gt;
      8024EKN&lt;BR&gt;
      RJ-9P/CT9P&lt;BR&gt;
      RJ-9W&lt;BR&gt;
      RJ-9X&lt;BR&gt;
      -&lt;BR&gt;
      -&lt;BR&gt;
      -&lt;BR&gt;
      -&lt;BR&gt;
      -&lt;BR&gt;
      -&lt;BR&gt;
      -&lt;BR&gt;&lt;/FONT&gt;
    &lt;/TD&gt;
    &lt;TD BGCOLOR="#cccccc" ALIGN=CENTER&gt;&lt;FONT FACE=ARIAL SIZE=3&gt;
      -&lt;BR&gt;
      -&lt;BR&gt;
      -&lt;BR&gt;
      -&lt;BR&gt;
      -&lt;BR&gt;
      -&lt;BR&gt;
      -&lt;BR&gt;
      -&lt;BR&gt;
      -&lt;BR&gt;
      -&lt;BR&gt;
      3103P&lt;BR&gt;
      3103Y&lt;BR&gt;
      3103Z&lt;BR&gt;
      3103P&lt;BR&gt;
      3103Y&lt;BR&gt;
      3103Z&lt;BR&gt;
      -&lt;BR&gt;
      -&lt;BR&gt;
      -&lt;BR&gt;
      -&lt;BR&gt;
      -&lt;BR&gt;
      -&lt;BR&gt;
      3105P/3106P&lt;BR&gt;
      3105W/3106W&lt;BR&gt;
      3105X/3106X&lt;BR&gt;
      3105Y/3106Y&lt;BR&gt;
      3105Z/3105Z&lt;BR&gt;
      3102P&lt;BR&gt;
      3102W&lt;BR&gt;
      3102X&lt;BR&gt;
      3102Y&lt;BR&gt;
      3102Z&lt;BR&gt;&lt;/FONT&gt;
    &lt;/TD&gt;
    &lt;TD BGCOLOR="#cccccc" ALIGN=CENTER&gt;&lt;FONT FACE=ARIAL SIZE=3&gt;
      -&lt;BR&gt;
      -&lt;BR&gt;
      -&lt;BR&gt;
      -&lt;BR&gt;
      -&lt;BR&gt;
      -&lt;BR&gt;
      -&lt;BR&gt;
      -&lt;BR&gt;
      -&lt;BR&gt;
      -&lt;BR&gt;
      -&lt;BR&gt;
      -&lt;BR&gt;
      -&lt;BR&gt;
      -&lt;BR&gt;
      -&lt;BR&gt;
      -&lt;BR&gt;
      -&lt;BR&gt;
      -&lt;BR&gt;
      -&lt;BR&gt;
      -&lt;BR&gt;
      -&lt;BR&gt;
      -&lt;BR&gt;
      EVMCBG&lt;BR&gt;
      EVMCCG&lt;BR&gt;
      -&lt;BR&gt;
      -&lt;BR&gt;
      -&lt;BR&gt;
      -&lt;BR&gt;
      -&lt;BR&gt;
      -&lt;BR&gt;
      -&lt;BR&gt;
      -&lt;BR&gt;&lt;/FONT&gt;
    &lt;/TD&gt;
    &lt;TD BGCOLOR="#cccccc" ALIGN=CENTER&gt;&lt;FONT FACE=ARIAL SIZE=3&gt;
      55-1-X&lt;BR&gt;
      55-4-X&lt;BR&gt;
      55-3-X&lt;BR&gt;
      55-2-X&lt;BR&gt;
      -&lt;BR&gt;
      -&lt;BR&gt;
      -&lt;BR&gt;
      -&lt;BR&gt;
      -&lt;BR&gt;
      -&lt;BR&gt;
      -&lt;BR&gt;
      -&lt;BR&gt;
      -&lt;BR&gt;
      -&lt;BR&gt;
      -&lt;BR&gt;
      -&lt;BR&gt;
      50-2-X&lt;BR&gt;
      50-4-X&lt;BR&gt;
      50-3-X&lt;BR&gt;
      -&lt;BR&gt;
      -&lt;BR&gt;
      -&lt;BR&gt;
      64P&lt;BR&gt;
      64W&lt;BR&gt;
      64X&lt;BR&gt;
      64Y&lt;BR&gt;
      64Z&lt;BR&gt;
      -&lt;BR&gt;
      -&lt;BR&gt;
      -&lt;BR&gt;
      -&lt;BR&gt;
      -&lt;BR&gt;&lt;/FONT&gt;
    &lt;/TD&gt;
    &lt;TD BGCOLOR="#cccccc" ALIGN=CENTER&gt;&lt;FONT FACE=ARIAL SIZE=3&gt;
      RT/RTR22&lt;BR&gt;
      RT/RTR22&lt;BR&gt;
      RT/RTR22&lt;BR&gt;
      RT/RTR22&lt;BR&gt;
      RJ/RJR22&lt;BR&gt;
      RJ/RJR22&lt;BR&gt;
      RJ/RJR22&lt;BR&gt;
      RT/RTR26&lt;BR&gt;
      RT/RTR26&lt;BR&gt;
      RT/RTR26&lt;BR&gt;
      RJ/RJR26&lt;BR&gt;
      RJ/RJR26&lt;BR&gt;
      RJ/RJR26&lt;BR&gt;
      RJ/RJR26&lt;BR&gt;
      RJ/RJR26&lt;BR&gt;
      RJ/RJR26&lt;BR&gt;
      RT/RTR24&lt;BR&gt;
      RT/RTR24&lt;BR&gt;
      RT/RTR24&lt;BR&gt;
      RJ/RJR24&lt;BR&gt;
      RJ/RJR24&lt;BR&gt;
      RJ/RJR24&lt;BR&gt;
      RJ/RJR24&lt;BR&gt;
      RJ/RJR24&lt;BR&gt;
      RJ/RJR24&lt;BR&gt;
      -&lt;BR&gt;
      -&lt;BR&gt;
      -&lt;BR&gt;
      -&lt;BR&gt;
      -&lt;BR&gt;
      -&lt;BR&gt;
      -&lt;BR&gt;&lt;/FONT&gt;
    &lt;/TD&gt;
  &lt;/TR&gt;
  &lt;TR&gt;
    &lt;TD COLSPAN=8&gt;&amp;nbsp;
    &lt;/TD&gt;
  &lt;/TR&gt;
  &lt;TR&gt;
    &lt;TD COLSPAN=8&gt;
      &lt;FONT SIZE=4 FACE=ARIAL&gt;&lt;B&gt;SINGLE TURN&lt;/B&gt;&lt;/FONT&gt;
    &lt;/TD&gt;
  &lt;/TR&gt;
  &lt;TR&gt;
    &lt;TD ALIGN=CENTER&gt;
      &lt;FONT SIZE=3 FACE=ARIAL&gt;&lt;B&gt;BOURN&lt;/B&gt;&lt;/FONT&gt;
    &lt;/TD&gt;
    &lt;TD ALIGN=CENTER&gt;
      &lt;FONT SIZE=3 FACE=ARIAL&gt;&lt;B&gt;BI&amp;nbsp;TECH&lt;/B&gt;&lt;/FONT&gt;
    &lt;/TD&gt;
    &lt;TD ALIGN=CENTER&gt;
      &lt;FONT SIZE=3 FACE=ARIAL&gt;&lt;B&gt;DALE-VISHAY&lt;/B&gt;&lt;/FONT&gt;
    &lt;/TD&gt;
    &lt;TD ALIGN=CENTER&gt;
      &lt;FONT SIZE=3 FACE=ARIAL&gt;&lt;B&gt;PHILIPS/MEPCO&lt;/B&gt;&lt;/FONT&gt;
    &lt;/TD&gt;
    &lt;TD ALIGN=CENTER&gt;
      &lt;FONT SIZE=3 FACE=ARIAL&gt;&lt;B&gt;MURATA&lt;/B&gt;&lt;/FONT&gt;
    &lt;/TD&gt;
    &lt;TD ALIGN=CENTER&gt;
      &lt;FONT SIZE=3 FACE=ARIAL&gt;&lt;B&gt;PANASONIC&lt;/B&gt;&lt;/FONT&gt;
    &lt;/TD&gt;
    &lt;TD ALIGN=CENTER&gt;
      &lt;FONT SIZE=3 FACE=ARIAL&gt;&lt;B&gt;SPECTROL&lt;/B&gt;&lt;/FONT&gt;
    &lt;/TD&gt;
    &lt;TD ALIGN=CENTER&gt;
      &lt;FONT SIZE=3 FACE=ARIAL&gt;&lt;B&gt;MILSPEC&lt;/B&gt;&lt;/FONT&gt;
    &lt;/TD&gt;
  &lt;/TR&gt;
  &lt;TR&gt;
    &lt;TD BGCOLOR="#cccccc" ALIGN=CENTER&gt;&lt;FONT FACE=ARIAL SIZE=3&gt;
      3323P&lt;BR&gt;
      3323S&lt;BR&gt;
      3323W&lt;BR&gt;
      3329H&lt;BR&gt;
      3329P&lt;BR&gt;
      3329W&lt;BR&gt;
      3339H&lt;BR&gt;
      3339P&lt;BR&gt;
      3339W&lt;BR&gt;
      3352E&lt;BR&gt;
      3352H&lt;BR&gt;
      3352K&lt;BR&gt;
      3352P&lt;BR&gt;
      3352T&lt;BR&gt;
      3352V&lt;BR&gt;
      3352W&lt;BR&gt;
      3362H&lt;BR&gt;
      3362M&lt;BR&gt;
      3362P&lt;BR&gt;
      3362R&lt;BR&gt;
      3362S&lt;BR&gt;
      3362U&lt;BR&gt;
      3362W&lt;BR&gt;
      3362X&lt;BR&gt;
      3386B&lt;BR&gt;
      3386C&lt;BR&gt;
      3386F&lt;BR&gt;
      3386H&lt;BR&gt;
      3386K&lt;BR&gt;
      3386M&lt;BR&gt;
      3386P&lt;BR&gt;
      3386S&lt;BR&gt;
      3386W&lt;BR&gt;
      3386X&lt;BR&gt;&lt;/FONT&gt;
    &lt;/TD&gt;
    &lt;TD BGCOLOR="#cccccc" ALIGN=CENTER&gt;&lt;FONT FACE=ARIAL SIZE=3&gt;
      25P&lt;BR&gt;
      25S&lt;BR&gt;
      25RX&lt;BR&gt;
      82P&lt;BR&gt;
      82M&lt;BR&gt;
      82PA&lt;BR&gt;
      -&lt;BR&gt;
      -&lt;BR&gt;
      -&lt;BR&gt;
      91E&lt;BR&gt;
      91X&lt;BR&gt;
      91T&lt;BR&gt;
      91B&lt;BR&gt;
      91A&lt;BR&gt;
      91V&lt;BR&gt;
      91W&lt;BR&gt;
      25W&lt;BR&gt;
      25V&lt;BR&gt;
      25P&lt;BR&gt;
      -&lt;BR&gt;
      25S&lt;BR&gt;
      25U&lt;BR&gt;
      25RX&lt;BR&gt;
      25X&lt;BR&gt;
      72XW&lt;BR&gt;
      72XL&lt;BR&gt;
      72PM&lt;BR&gt;
      72RX&lt;BR&gt;
      -&lt;BR&gt;
      72PX&lt;BR&gt;
      72P&lt;BR&gt;
      72RXW&lt;BR&gt;
      72RXL&lt;BR&gt;
      72X&lt;BR&gt;&lt;/FONT&gt;
    &lt;/TD&gt;
    &lt;TD BGCOLOR="#cccccc" ALIGN=CENTER&gt;&lt;FONT FACE=ARIAL SIZE=3&gt;
      -&lt;BR&gt;
      -&lt;BR&gt;
      -&lt;BR&gt;
      T7YB&lt;BR&gt;
      T7YA&lt;BR&gt;
      -&lt;BR&gt;
      -&lt;BR&gt;
      -&lt;BR&gt;
      -&lt;BR&gt;
      -&lt;BR&gt;
      -&lt;BR&gt;
      -&lt;BR&gt;
      -&lt;BR&gt;
      -&lt;BR&gt;
      -&lt;BR&gt;
      -&lt;BR&gt;
      -&lt;BR&gt;
      TXD&lt;BR&gt;
      TYA&lt;BR&gt;
      TYP&lt;BR&gt;
      -&lt;BR&gt;
      TYD&lt;BR&gt;
      TX&lt;BR&gt;
      -&lt;BR&gt;
      150SX&lt;BR&gt;
      100SX&lt;BR&gt;
      102T&lt;BR&gt;
      101S&lt;BR&gt;
      190T&lt;BR&gt;
      150TX&lt;BR&gt;
      101&lt;BR&gt;
      -&lt;BR&gt;
      -&lt;BR&gt;
      101SX&lt;BR&gt;&lt;/FONT&gt;
    &lt;/TD&gt;
    &lt;TD BGCOLOR="#cccccc" ALIGN=CENTER&gt;&lt;FONT FACE=ARIAL SIZE=3&gt;
      ET6P&lt;BR&gt;
      ET6S&lt;BR&gt;
      ET6X&lt;BR&gt;
      RJ-6W/8014EMW&lt;BR&gt;
      RJ-6P/8014EMP&lt;BR&gt;
      RJ-6X/8014EMX&lt;BR&gt;
      TM7W&lt;BR&gt;
      TM7P&lt;BR&gt;
      TM7X&lt;BR&gt;
      -&lt;BR&gt;
      8017SMS&lt;BR&gt;
      -&lt;BR&gt;
      8017SMB&lt;BR&gt;
      8017SMA&lt;BR&gt;
      -&lt;BR&gt;
      -&lt;BR&gt;
      CT-6W&lt;BR&gt;
      CT-6H&lt;BR&gt;
      CT-6P&lt;BR&gt;
      CT-6R&lt;BR&gt;
      -&lt;BR&gt;
      CT-6V&lt;BR&gt;
      CT-6X&lt;BR&gt;
      -&lt;BR&gt;
      -&lt;BR&gt;
      8038EKV&lt;BR&gt;
      -&lt;BR&gt;
      8038EKX&lt;BR&gt;
      -&lt;BR&gt;
      -&lt;BR&gt;
      8038EKP&lt;BR&gt;
      8038EKZ&lt;BR&gt;
      8038EKW&lt;BR&gt;
      -&lt;BR&gt;&lt;/FONT&gt;
    &lt;/TD&gt;
    &lt;TD BGCOLOR="#cccccc" ALIGN=CENTER&gt;&lt;FONT FACE=ARIAL SIZE=3&gt;
      -&lt;BR&gt;
      -&lt;BR&gt;
      -&lt;BR&gt;
      3321H&lt;BR&gt;
      3321P&lt;BR&gt;
      3321N&lt;BR&gt;
      1102H&lt;BR&gt;
      1102P&lt;BR&gt;
      1102T&lt;BR&gt;
      RVA0911V304A&lt;BR&gt;
      -&lt;BR&gt;
      RVA0911H413A&lt;BR&gt;
      RVG0707V100A&lt;BR&gt;
      RVA0607V(H)306A&lt;BR&gt;
      RVA1214H213A&lt;BR&gt;
      -&lt;BR&gt;
      -&lt;BR&gt;
      -&lt;BR&gt;
      -&lt;BR&gt;
      -&lt;BR&gt;
      -&lt;BR&gt;
      -&lt;BR&gt;
      -&lt;BR&gt;
      -&lt;BR&gt;
      3104B&lt;BR&gt;
      3104C&lt;BR&gt;
      3104F&lt;BR&gt;
      3104H&lt;BR&gt;
      -&lt;BR&gt;
      3104M&lt;BR&gt;
      3104P&lt;BR&gt;
      3104S&lt;BR&gt;
      3104W&lt;BR&gt;
      3104X&lt;BR&gt;&lt;/FONT&gt;
    &lt;/TD&gt;
    &lt;TD BGCOLOR="#cccccc" ALIGN=CENTER&gt;&lt;FONT FACE=ARIAL SIZE=3&gt;
      EVMQ0G&lt;BR&gt;
      EVMQIG&lt;BR&gt;
      EVMQ3G&lt;BR&gt;
      EVMS0G&lt;BR&gt;
      EVMQ0G&lt;BR&gt;
      EVMG0G&lt;BR&gt;
      -&lt;BR&gt;
      -&lt;BR&gt;
      -&lt;BR&gt;
      EVMK4GA00B&lt;BR&gt;
      EVM30GA00B&lt;BR&gt;
      EVMK0GA00B&lt;BR&gt;
      EVM38GA00B&lt;BR&gt;
      EVMB6&lt;BR&gt;
      EVLQ0&lt;BR&gt;
      -&lt;BR&gt;
      EVMMSG&lt;BR&gt;
      EVMMBG&lt;BR&gt;
      EVMMAG&lt;BR&gt;
      -&lt;BR&gt;
      -&lt;BR&gt;
      EVMMCS&lt;BR&gt;
      -&lt;BR&gt;
      -&lt;BR&gt;
      -&lt;BR&gt;
      -&lt;BR&gt;
      -&lt;BR&gt;
      EVMM1&lt;BR&gt;
      -&lt;BR&gt;
      -&lt;BR&gt;
      EVMM0&lt;BR&gt;
      -&lt;BR&gt;
      -&lt;BR&gt;
      EVMM3&lt;BR&gt;&lt;/FONT&gt;
    &lt;/TD&gt;
    &lt;TD BGCOLOR="#cccccc" ALIGN=CENTER&gt;&lt;FONT FACE=ARIAL SIZE=3&gt;
      -&lt;BR&gt;
      -&lt;BR&gt;
      -&lt;BR&gt;
      62-3-1&lt;BR&gt;
      62-1-2&lt;BR&gt;
      -&lt;BR&gt;
      -&lt;BR&gt;
      -&lt;BR&gt;
      -&lt;BR&gt;
      -&lt;BR&gt;
      -&lt;BR&gt;
      -&lt;BR&gt;
      -&lt;BR&gt;
      -&lt;BR&gt;
      -&lt;BR&gt;
      -&lt;BR&gt;
      67R&lt;BR&gt;
      -&lt;BR&gt;
      67P&lt;BR&gt;
      -&lt;BR&gt;
      -&lt;BR&gt;
      -&lt;BR&gt;
      -&lt;BR&gt;
      67X&lt;BR&gt;
      63V&lt;BR&gt;
      63S&lt;BR&gt;
      63M&lt;BR&gt;
      -&lt;BR&gt;
      -&lt;BR&gt;
      63H&lt;BR&gt;
      63P&lt;BR&gt;
      -&lt;BR&gt;
      -&lt;BR&gt;
      63X&lt;BR&gt;&lt;/FONT&gt;
    &lt;/TD&gt;
    &lt;TD BGCOLOR="#cccccc" ALIGN=CENTER&gt;&lt;FONT FACE=ARIAL SIZE=3&gt;
      -&lt;BR&gt;
      -&lt;BR&gt;
      -&lt;BR&gt;
      RJ/RJR50&lt;BR&gt;
      RJ/RJR50&lt;BR&gt;
      RJ/RJR50&lt;BR&gt;
      -&lt;BR&gt;
      -&lt;BR&gt;
      -&lt;BR&gt;
      -&lt;BR&gt;
      -&lt;BR&gt;
      -&lt;BR&gt;
      -&lt;BR&gt;
      -&lt;BR&gt;
      -&lt;BR&gt;
      -&lt;BR&gt;
      -&lt;BR&gt;
      -&lt;BR&gt;
      -&lt;BR&gt;
      -&lt;BR&gt;
      -&lt;BR&gt;
      -&lt;BR&gt;
      -&lt;BR&gt;
      -&lt;BR&gt;
      -&lt;BR&gt;
      -&lt;BR&gt;
      -&lt;BR&gt;
      -&lt;BR&gt;
      -&lt;BR&gt;
      -&lt;BR&gt;
      -&lt;BR&gt;
      -&lt;BR&gt;
      -&lt;BR&gt;
      -&lt;BR&gt;&lt;/FONT&gt;
    &lt;/TD&gt;
  &lt;/TR&gt;
&lt;/TABLE&gt;
&lt;P&gt;&amp;nbsp;&lt;P&gt;
&lt;TABLE BORDER=0 CELLSPACING=1 CELLPADDING=3&gt;
  &lt;TR&gt;
    &lt;TD COLSPAN=7&gt;
      &lt;FONT color="#0000FF" SIZE=4 FACE=ARIAL&gt;&lt;B&gt;SMD TRIM-POT CROSS REFERENCE&lt;/B&gt;&lt;/FONT&gt;
      &lt;P&gt;
      &lt;FONT SIZE=4 FACE=ARIAL&gt;&lt;B&gt;MULTI-TURN&lt;/B&gt;&lt;/FONT&gt;
    &lt;/TD&gt;
  &lt;/TR&gt;
  &lt;TR&gt;
    &lt;TD&gt;
      &lt;FONT SIZE=3 FACE=ARIAL&gt;&lt;B&gt;BOURNS&lt;/B&gt;&lt;/FONT&gt;
    &lt;/TD&gt;
    &lt;TD&gt;
      &lt;FONT SIZE=3 FACE=ARIAL&gt;&lt;B&gt;BI&amp;nbsp;TECH&lt;/B&gt;&lt;/FONT&gt;
    &lt;/TD&gt;
    &lt;TD&gt;
      &lt;FONT SIZE=3 FACE=ARIAL&gt;&lt;B&gt;DALE-VISHAY&lt;/B&gt;&lt;/FONT&gt;
    &lt;/TD&gt;
    &lt;TD&gt;
      &lt;FONT SIZE=3 FACE=ARIAL&gt;&lt;B&gt;PHILIPS/MEPCO&lt;/B&gt;&lt;/FONT&gt;
    &lt;/TD&gt;
    &lt;TD&gt;
      &lt;FONT SIZE=3 FACE=ARIAL&gt;&lt;B&gt;PANASONIC&lt;/B&gt;&lt;/FONT&gt;
    &lt;/TD&gt;
    &lt;TD&gt;
      &lt;FONT SIZE=3 FACE=ARIAL&gt;&lt;B&gt;TOCOS&lt;/B&gt;&lt;/FONT&gt;
    &lt;/TD&gt;
    &lt;TD&gt;
      &lt;FONT SIZE=3 FACE=ARIAL&gt;&lt;B&gt;AUX/KYOCERA&lt;/B&gt;&lt;/FONT&gt;
    &lt;/TD&gt;
  &lt;/TR&gt;
  &lt;TR&gt;
    &lt;TD BGCOLOR="#cccccc" ALIGN=CENTER&gt;&lt;FONT FACE=ARIAL SIZE=3&gt;
      3224G&lt;BR&gt;
      3224J&lt;BR&gt;
      3224W&lt;BR&gt;
      3269P&lt;BR&gt;
      3269W&lt;BR&gt;
      3269X&lt;BR&gt;&lt;/FONT&gt;
    &lt;/TD&gt;
    &lt;TD BGCOLOR="#cccccc" ALIGN=CENTER&gt;&lt;FONT FACE=ARIAL SIZE=3&gt;
      44G&lt;BR&gt;
      44J&lt;BR&gt;
      44W&lt;BR&gt;
      84P&lt;BR&gt;
      84W&lt;BR&gt;
      84X&lt;BR&gt;&lt;/FONT&gt;
    &lt;/TD&gt;
    &lt;TD BGCOLOR="#cccccc" ALIGN=CENTER&gt;&lt;FONT FACE=ARIAL SIZE=3&gt;
      -&lt;BR&gt;
      -&lt;BR&gt;
      -&lt;BR&gt;
      ST63Z&lt;BR&gt;
      ST63Y&lt;BR&gt;
      -&lt;BR&gt;&lt;/FONT&gt;
    &lt;/TD&gt;
    &lt;TD BGCOLOR="#cccccc" ALIGN=CENTER&gt;&lt;FONT FACE=ARIAL SIZE=3&gt;
      -&lt;BR&gt;
      -&lt;BR&gt;
      -&lt;BR&gt;
      ST5P&lt;BR&gt;
      ST5W&lt;BR&gt;
      ST5X&lt;BR&gt;&lt;/FONT&gt;
    &lt;/TD&gt;
    &lt;TD BGCOLOR="#cccccc" ALIGN=CENTER&gt;&lt;FONT FACE=ARIAL SIZE=3&gt;
      -&lt;BR&gt;
      -&lt;BR&gt;
      -&lt;BR&gt;
      -&lt;BR&gt;
      -&lt;BR&gt;
      -&lt;BR&gt;&lt;/FONT&gt;
    &lt;/TD&gt;
    &lt;TD BGCOLOR="#cccccc" ALIGN=CENTER&gt;&lt;FONT FACE=ARIAL SIZE=3&gt;
      -&lt;BR&gt;
      -&lt;BR&gt;
      -&lt;BR&gt;
      -&lt;BR&gt;
      -&lt;BR&gt;
      -&lt;BR&gt;&lt;/FONT&gt;
    &lt;/TD&gt;
    &lt;TD BGCOLOR="#cccccc" ALIGN=CENTER&gt;&lt;FONT FACE=ARIAL SIZE=3&gt;
      -&lt;BR&gt;
      -&lt;BR&gt;
      -&lt;BR&gt;
      -&lt;BR&gt;
      -&lt;BR&gt;
      -&lt;BR&gt;&lt;/FONT&gt;
    &lt;/TD&gt;
  &lt;/TR&gt;
  &lt;TR&gt;
    &lt;TD COLSPAN=7&gt;&amp;nbsp;
    &lt;/TD&gt;
  &lt;/TR&gt;
  &lt;TR&gt;
    &lt;TD COLSPAN=7&gt;
      &lt;FONT SIZE=4 FACE=ARIAL&gt;&lt;B&gt;SINGLE TURN&lt;/B&gt;&lt;/FONT&gt;
    &lt;/TD&gt;
  &lt;/TR&gt;
  &lt;TR&gt;
    &lt;TD&gt;
      &lt;FONT SIZE=3 FACE=ARIAL&gt;&lt;B&gt;BOURNS&lt;/B&gt;&lt;/FONT&gt;
    &lt;/TD&gt;
    &lt;TD&gt;
      &lt;FONT SIZE=3 FACE=ARIAL&gt;&lt;B&gt;BI&amp;nbsp;TECH&lt;/B&gt;&lt;/FONT&gt;
    &lt;/TD&gt;
    &lt;TD&gt;
      &lt;FONT SIZE=3 FACE=ARIAL&gt;&lt;B&gt;DALE-VISHAY&lt;/B&gt;&lt;/FONT&gt;
    &lt;/TD&gt;
    &lt;TD&gt;
      &lt;FONT SIZE=3 FACE=ARIAL&gt;&lt;B&gt;PHILIPS/MEPCO&lt;/B&gt;&lt;/FONT&gt;
    &lt;/TD&gt;
    &lt;TD&gt;
      &lt;FONT SIZE=3 FACE=ARIAL&gt;&lt;B&gt;PANASONIC&lt;/B&gt;&lt;/FONT&gt;
    &lt;/TD&gt;
    &lt;TD&gt;
      &lt;FONT SIZE=3 FACE=ARIAL&gt;&lt;B&gt;TOCOS&lt;/B&gt;&lt;/FONT&gt;
    &lt;/TD&gt;
    &lt;TD&gt;
      &lt;FONT SIZE=3 FACE=ARIAL&gt;&lt;B&gt;AUX/KYOCERA&lt;/B&gt;&lt;/FONT&gt;
    &lt;/TD&gt;
  &lt;/TR&gt;
  &lt;TR&gt;
    &lt;TD BGCOLOR="#cccccc" ALIGN=CENTER&gt;&lt;FONT FACE=ARIAL SIZE=3&gt;
      3314G&lt;BR&gt;
      3314J&lt;BR&gt;
      3364A/B&lt;BR&gt;
      3364C/D&lt;BR&gt;
      3364W/X&lt;BR&gt;
      3313G&lt;BR&gt;
      3313J&lt;BR&gt;&lt;/FONT&gt;
    &lt;/TD&gt;
    &lt;TD BGCOLOR="#cccccc" ALIGN=CENTER&gt;&lt;FONT FACE=ARIAL SIZE=3&gt;
      23B&lt;BR&gt;
      23A&lt;BR&gt;
      21X&lt;BR&gt;
      21W&lt;BR&gt;
      -&lt;BR&gt;
      22B&lt;BR&gt;
      22A&lt;BR&gt;&lt;/FONT&gt;
    &lt;/TD&gt;
    &lt;TD BGCOLOR="#cccccc" ALIGN=CENTER&gt;&lt;FONT FACE=ARIAL SIZE=3&gt;
      ST5YL/ST53YL&lt;BR&gt;
      ST5YJ/5T53YJ&lt;BR&gt;
      ST-23A&lt;BR&gt;
      ST-22B&lt;BR&gt;
      ST-22&lt;BR&gt;
      -&lt;BR&gt;
      -&lt;BR&gt;&lt;/FONT&gt;
    &lt;/TD&gt;
    &lt;TD BGCOLOR="#cccccc" ALIGN=CENTER&gt;&lt;FONT FACE=ARIAL SIZE=3&gt;
      ST-4B&lt;BR&gt;
      ST-4A&lt;BR&gt;
      -&lt;BR&gt;
      -&lt;BR&gt;
      -&lt;BR&gt;
      ST-3B&lt;BR&gt;
      ST-3A&lt;BR&gt;&lt;/FONT&gt;
    &lt;/TD&gt;
    &lt;TD BGCOLOR="#cccccc" ALIGN=CENTER&gt;&lt;FONT FACE=ARIAL SIZE=3&gt;
      -&lt;BR&gt;
      EVM-6YS&lt;BR&gt;
      EVM-1E&lt;BR&gt;
      EVM-1G&lt;BR&gt;
      EVM-1D&lt;BR&gt;
      -&lt;BR&gt;
      -&lt;BR&gt;&lt;/FONT&gt;
    &lt;/TD&gt;
    &lt;TD BGCOLOR="#cccccc" ALIGN=CENTER&gt;&lt;FONT FACE=ARIAL SIZE=3&gt;
      G4B&lt;BR&gt;
      G4A&lt;BR&gt;
      TR04-3S1&lt;BR&gt;
      TRG04-2S1&lt;BR&gt;
      -&lt;BR&gt;
      -&lt;BR&gt;
      -&lt;BR&gt;&lt;/FONT&gt;
    &lt;/TD&gt;
    &lt;TD BGCOLOR="#cccccc" ALIGN=CENTER&gt;&lt;FONT FACE=ARIAL SIZE=3&gt;
      -&lt;BR&gt;
      -&lt;BR&gt;
      DVR-43A&lt;BR&gt;
      CVR-42C&lt;BR&gt;
      CVR-42A/C&lt;BR&gt;
      -&lt;BR&gt;
      -&lt;BR&gt;&lt;/FONT&gt;
    &lt;/TD&gt;
  &lt;/TR&gt;
&lt;/TABLE&gt;
&lt;P&gt;
&lt;FONT SIZE=4 FACE=ARIAL&gt;&lt;B&gt;ALT =&amp;nbsp;ALTERNATE&lt;/B&gt;&lt;/FONT&gt;
&lt;P&gt;

&amp;nbsp;
&lt;P&gt;
&lt;/td&gt;
&lt;/tr&gt;
&lt;/table&gt;</description>
<packages>
<package name="R0402">
<description>&lt;b&gt;RESISTOR&lt;/b&gt;</description>
<wire x1="-0.245" y1="0.224" x2="0.245" y2="0.224" width="0.1524" layer="51"/>
<wire x1="0.245" y1="-0.224" x2="-0.245" y2="-0.224" width="0.1524" layer="51"/>
<wire x1="-1.473" y1="0.483" x2="1.473" y2="0.483" width="0.0508" layer="39"/>
<wire x1="1.473" y1="0.483" x2="1.473" y2="-0.483" width="0.0508" layer="39"/>
<wire x1="1.473" y1="-0.483" x2="-1.473" y2="-0.483" width="0.0508" layer="39"/>
<wire x1="-1.473" y1="-0.483" x2="-1.473" y2="0.483" width="0.0508" layer="39"/>
<smd name="1" x="-0.65" y="0" dx="0.7" dy="0.9" layer="1"/>
<smd name="2" x="0.65" y="0" dx="0.7" dy="0.9" layer="1"/>
<text x="-0.635" y="0.635" size="1.27" layer="25">&gt;NAME</text>
<text x="-0.635" y="-1.905" size="1.27" layer="27">&gt;VALUE</text>
<rectangle x1="-0.554" y1="-0.3048" x2="-0.254" y2="0.2951" layer="51"/>
<rectangle x1="0.2588" y1="-0.3048" x2="0.5588" y2="0.2951" layer="51"/>
<rectangle x1="-0.1999" y1="-0.4001" x2="0.1999" y2="0.4001" layer="35"/>
</package>
<package name="R0603">
<description>&lt;b&gt;RESISTOR&lt;/b&gt;</description>
<wire x1="-0.432" y1="-0.356" x2="0.432" y2="-0.356" width="0.1524" layer="51"/>
<wire x1="0.432" y1="0.356" x2="-0.432" y2="0.356" width="0.1524" layer="51"/>
<wire x1="-1.473" y1="0.983" x2="1.473" y2="0.983" width="0.0508" layer="39"/>
<wire x1="1.473" y1="0.983" x2="1.473" y2="-0.983" width="0.0508" layer="39"/>
<wire x1="1.473" y1="-0.983" x2="-1.473" y2="-0.983" width="0.0508" layer="39"/>
<wire x1="-1.473" y1="-0.983" x2="-1.473" y2="0.983" width="0.0508" layer="39"/>
<smd name="1" x="-0.85" y="0" dx="1" dy="1.1" layer="1"/>
<smd name="2" x="0.85" y="0" dx="1" dy="1.1" layer="1"/>
<text x="-0.635" y="0.635" size="1.27" layer="25">&gt;NAME</text>
<text x="-0.635" y="-1.905" size="1.27" layer="27">&gt;VALUE</text>
<rectangle x1="0.4318" y1="-0.4318" x2="0.8382" y2="0.4318" layer="51"/>
<rectangle x1="-0.8382" y1="-0.4318" x2="-0.4318" y2="0.4318" layer="51"/>
<rectangle x1="-0.1999" y1="-0.4001" x2="0.1999" y2="0.4001" layer="35"/>
</package>
<package name="R0805">
<description>&lt;b&gt;RESISTOR&lt;/b&gt;&lt;p&gt;</description>
<wire x1="-0.41" y1="0.635" x2="0.41" y2="0.635" width="0.1524" layer="51"/>
<wire x1="-0.41" y1="-0.635" x2="0.41" y2="-0.635" width="0.1524" layer="51"/>
<wire x1="-1.973" y1="0.983" x2="1.973" y2="0.983" width="0.0508" layer="39"/>
<wire x1="1.973" y1="0.983" x2="1.973" y2="-0.983" width="0.0508" layer="39"/>
<wire x1="1.973" y1="-0.983" x2="-1.973" y2="-0.983" width="0.0508" layer="39"/>
<wire x1="-1.973" y1="-0.983" x2="-1.973" y2="0.983" width="0.0508" layer="39"/>
<smd name="1" x="-0.95" y="0" dx="1.3" dy="1.5" layer="1"/>
<smd name="2" x="0.95" y="0" dx="1.3" dy="1.5" layer="1"/>
<text x="-0.635" y="1.27" size="1.27" layer="25">&gt;NAME</text>
<text x="-0.635" y="-2.54" size="1.27" layer="27">&gt;VALUE</text>
<rectangle x1="0.4064" y1="-0.6985" x2="1.0564" y2="0.7015" layer="51"/>
<rectangle x1="-1.0668" y1="-0.6985" x2="-0.4168" y2="0.7015" layer="51"/>
<rectangle x1="-0.1999" y1="-0.5001" x2="0.1999" y2="0.5001" layer="35"/>
<wire x1="-1.984375" y1="1.031875" x2="-1.984375" y2="-1.031875" width="0.127" layer="21"/>
<wire x1="-1.984375" y1="-1.031875" x2="1.984375" y2="-1.031875" width="0.127" layer="21"/>
<wire x1="1.984375" y1="-1.031875" x2="1.984375" y2="1.031875" width="0.127" layer="21"/>
<wire x1="1.984375" y1="1.031875" x2="-1.984375" y2="1.031875" width="0.127" layer="21"/>
</package>
<package name="R0805W">
<description>&lt;b&gt;RESISTOR&lt;/b&gt; wave soldering&lt;p&gt;</description>
<wire x1="-0.41" y1="0.635" x2="0.41" y2="0.635" width="0.1524" layer="51"/>
<wire x1="-0.41" y1="-0.635" x2="0.41" y2="-0.635" width="0.1524" layer="51"/>
<wire x1="-1.973" y1="0.983" x2="1.973" y2="0.983" width="0.0508" layer="39"/>
<wire x1="1.973" y1="0.983" x2="1.973" y2="-0.983" width="0.0508" layer="39"/>
<wire x1="1.973" y1="-0.983" x2="-1.973" y2="-0.983" width="0.0508" layer="39"/>
<wire x1="-1.973" y1="-0.983" x2="-1.973" y2="0.983" width="0.0508" layer="39"/>
<smd name="1" x="-1.0525" y="0" dx="1.5" dy="1" layer="1"/>
<smd name="2" x="1.0525" y="0" dx="1.5" dy="1" layer="1"/>
<text x="-0.635" y="1.27" size="1.27" layer="25">&gt;NAME</text>
<text x="-0.635" y="-2.54" size="1.27" layer="27">&gt;VALUE</text>
<rectangle x1="0.4064" y1="-0.6985" x2="1.0564" y2="0.7015" layer="51"/>
<rectangle x1="-1.0668" y1="-0.6985" x2="-0.4168" y2="0.7015" layer="51"/>
<rectangle x1="-0.1999" y1="-0.5001" x2="0.1999" y2="0.5001" layer="35"/>
</package>
<package name="R1005">
<description>&lt;b&gt;RESISTOR&lt;/b&gt;</description>
<wire x1="-0.245" y1="0.224" x2="0.245" y2="0.224" width="0.1524" layer="51"/>
<wire x1="0.245" y1="-0.224" x2="-0.245" y2="-0.224" width="0.1524" layer="51"/>
<wire x1="-1.473" y1="0.483" x2="1.473" y2="0.483" width="0.0508" layer="39"/>
<wire x1="1.473" y1="0.483" x2="1.473" y2="-0.483" width="0.0508" layer="39"/>
<wire x1="1.473" y1="-0.483" x2="-1.473" y2="-0.483" width="0.0508" layer="39"/>
<wire x1="-1.473" y1="-0.483" x2="-1.473" y2="0.483" width="0.0508" layer="39"/>
<smd name="1" x="-0.65" y="0" dx="0.7" dy="0.9" layer="1"/>
<smd name="2" x="0.65" y="0" dx="0.7" dy="0.9" layer="1"/>
<text x="-0.635" y="0.635" size="1.27" layer="25">&gt;NAME</text>
<text x="-0.635" y="-1.905" size="1.27" layer="27">&gt;VALUE</text>
<rectangle x1="-0.554" y1="-0.3048" x2="-0.254" y2="0.2951" layer="51"/>
<rectangle x1="0.2588" y1="-0.3048" x2="0.5588" y2="0.2951" layer="51"/>
<rectangle x1="-0.1999" y1="-0.3" x2="0.1999" y2="0.3" layer="35"/>
</package>
<package name="R1206">
<description>&lt;b&gt;RESISTOR&lt;/b&gt;</description>
<wire x1="0.9525" y1="-0.8128" x2="-0.9652" y2="-0.8128" width="0.1524" layer="51"/>
<wire x1="0.9525" y1="0.8128" x2="-0.9652" y2="0.8128" width="0.1524" layer="51"/>
<wire x1="-2.473" y1="0.983" x2="2.473" y2="0.983" width="0.0508" layer="39"/>
<wire x1="2.473" y1="0.983" x2="2.473" y2="-0.983" width="0.0508" layer="39"/>
<wire x1="2.473" y1="-0.983" x2="-2.473" y2="-0.983" width="0.0508" layer="39"/>
<wire x1="-2.473" y1="-0.983" x2="-2.473" y2="0.983" width="0.0508" layer="39"/>
<smd name="2" x="1.422" y="0" dx="1.6" dy="1.803" layer="1"/>
<smd name="1" x="-1.422" y="0" dx="1.6" dy="1.803" layer="1"/>
<text x="-1.27" y="1.27" size="1.27" layer="25">&gt;NAME</text>
<text x="-1.27" y="-2.54" size="1.27" layer="27">&gt;VALUE</text>
<rectangle x1="-1.6891" y1="-0.8763" x2="-0.9525" y2="0.8763" layer="51"/>
<rectangle x1="0.9525" y1="-0.8763" x2="1.6891" y2="0.8763" layer="51"/>
<rectangle x1="-0.3" y1="-0.7" x2="0.3" y2="0.7" layer="35"/>
<wire x1="-2.54" y1="1.0795" x2="-2.54" y2="-1.0795" width="0.127" layer="21"/>
<wire x1="-2.54" y1="-1.0795" x2="2.54" y2="-1.0795" width="0.127" layer="21"/>
<wire x1="2.54" y1="-1.0795" x2="2.54" y2="1.0795" width="0.127" layer="21"/>
<wire x1="2.54" y1="1.0795" x2="-2.54" y2="1.0795" width="0.127" layer="21"/>
</package>
<package name="R1206W">
<description>&lt;b&gt;RESISTOR&lt;/b&gt;&lt;p&gt;
wave soldering</description>
<wire x1="-0.913" y1="0.8" x2="0.888" y2="0.8" width="0.1524" layer="51"/>
<wire x1="-0.913" y1="-0.8" x2="0.888" y2="-0.8" width="0.1524" layer="51"/>
<wire x1="-2.473" y1="0.983" x2="2.473" y2="0.983" width="0.0508" layer="39"/>
<wire x1="2.473" y1="0.983" x2="2.473" y2="-0.983" width="0.0508" layer="39"/>
<wire x1="2.473" y1="-0.983" x2="-2.473" y2="-0.983" width="0.0508" layer="39"/>
<wire x1="-2.473" y1="-0.983" x2="-2.473" y2="0.983" width="0.0508" layer="39"/>
<smd name="1" x="-1.499" y="0" dx="1.8" dy="1.2" layer="1"/>
<smd name="2" x="1.499" y="0" dx="1.8" dy="1.2" layer="1"/>
<text x="-1.905" y="1.27" size="1.27" layer="25">&gt;NAME</text>
<text x="-1.905" y="-2.54" size="1.27" layer="27">&gt;VALUE</text>
<rectangle x1="-1.651" y1="-0.8763" x2="-0.9009" y2="0.8738" layer="51"/>
<rectangle x1="0.889" y1="-0.8763" x2="1.6391" y2="0.8738" layer="51"/>
<rectangle x1="-0.3" y1="-0.7" x2="0.3" y2="0.7" layer="35"/>
</package>
<package name="R1210">
<description>&lt;b&gt;RESISTOR&lt;/b&gt;</description>
<wire x1="-0.913" y1="1.219" x2="0.939" y2="1.219" width="0.1524" layer="51"/>
<wire x1="-0.913" y1="-1.219" x2="0.939" y2="-1.219" width="0.1524" layer="51"/>
<wire x1="-2.473" y1="1.483" x2="2.473" y2="1.483" width="0.0508" layer="39"/>
<wire x1="2.473" y1="1.483" x2="2.473" y2="-1.483" width="0.0508" layer="39"/>
<wire x1="2.473" y1="-1.483" x2="-2.473" y2="-1.483" width="0.0508" layer="39"/>
<wire x1="-2.473" y1="-1.483" x2="-2.473" y2="1.483" width="0.0508" layer="39"/>
<smd name="1" x="-1.4" y="0" dx="1.6" dy="2.7" layer="1"/>
<smd name="2" x="1.4" y="0" dx="1.6" dy="2.7" layer="1"/>
<text x="-2.54" y="1.905" size="1.27" layer="25">&gt;NAME</text>
<text x="-2.54" y="-3.175" size="1.27" layer="27">&gt;VALUE</text>
<rectangle x1="-1.651" y1="-1.3081" x2="-0.9009" y2="1.2918" layer="51"/>
<rectangle x1="0.9144" y1="-1.3081" x2="1.6645" y2="1.2918" layer="51"/>
<rectangle x1="-0.3" y1="-0.8999" x2="0.3" y2="0.8999" layer="35"/>
</package>
<package name="R1210W">
<description>&lt;b&gt;RESISTOR&lt;/b&gt;&lt;p&gt;
wave soldering</description>
<wire x1="-0.913" y1="1.219" x2="0.939" y2="1.219" width="0.1524" layer="51"/>
<wire x1="-0.913" y1="-1.219" x2="0.939" y2="-1.219" width="0.1524" layer="51"/>
<wire x1="-2.473" y1="1.483" x2="2.473" y2="1.483" width="0.0508" layer="39"/>
<wire x1="2.473" y1="1.483" x2="2.473" y2="-1.483" width="0.0508" layer="39"/>
<wire x1="2.473" y1="-1.483" x2="-2.473" y2="-1.483" width="0.0508" layer="39"/>
<wire x1="-2.473" y1="-1.483" x2="-2.473" y2="1.483" width="0.0508" layer="39"/>
<smd name="1" x="-1.499" y="0" dx="1.8" dy="1.8" layer="1"/>
<smd name="2" x="1.499" y="0" dx="1.8" dy="1.8" layer="1"/>
<text x="-2.54" y="1.905" size="1.27" layer="25">&gt;NAME</text>
<text x="-2.54" y="-3.175" size="1.27" layer="27">&gt;VALUE</text>
<rectangle x1="-1.651" y1="-1.3081" x2="-0.9009" y2="1.2918" layer="51"/>
<rectangle x1="0.9144" y1="-1.3081" x2="1.6645" y2="1.2918" layer="51"/>
<rectangle x1="-0.3" y1="-0.8001" x2="0.3" y2="0.8001" layer="35"/>
</package>
<package name="R2010">
<description>&lt;b&gt;RESISTOR&lt;/b&gt;</description>
<wire x1="-1.662" y1="1.245" x2="1.662" y2="1.245" width="0.1524" layer="51"/>
<wire x1="-1.637" y1="-1.245" x2="1.687" y2="-1.245" width="0.1524" layer="51"/>
<wire x1="-3.473" y1="1.483" x2="3.473" y2="1.483" width="0.0508" layer="39"/>
<wire x1="3.473" y1="1.483" x2="3.473" y2="-1.483" width="0.0508" layer="39"/>
<wire x1="3.473" y1="-1.483" x2="-3.473" y2="-1.483" width="0.0508" layer="39"/>
<wire x1="-3.473" y1="-1.483" x2="-3.473" y2="1.483" width="0.0508" layer="39"/>
<smd name="1" x="-2.2" y="0" dx="1.8" dy="2.7" layer="1"/>
<smd name="2" x="2.2" y="0" dx="1.8" dy="2.7" layer="1"/>
<text x="-3.175" y="1.905" size="1.27" layer="25">&gt;NAME</text>
<text x="-3.175" y="-3.175" size="1.27" layer="27">&gt;VALUE</text>
<rectangle x1="-2.4892" y1="-1.3208" x2="-1.6393" y2="1.3292" layer="51"/>
<rectangle x1="1.651" y1="-1.3208" x2="2.5009" y2="1.3292" layer="51"/>
</package>
<package name="R2010W">
<description>&lt;b&gt;RESISTOR&lt;/b&gt;&lt;p&gt;
wave soldering</description>
<wire x1="-1.662" y1="1.245" x2="1.662" y2="1.245" width="0.1524" layer="51"/>
<wire x1="-1.637" y1="-1.245" x2="1.687" y2="-1.245" width="0.1524" layer="51"/>
<wire x1="-3.473" y1="1.483" x2="3.473" y2="1.483" width="0.0508" layer="39"/>
<wire x1="3.473" y1="1.483" x2="3.473" y2="-1.483" width="0.0508" layer="39"/>
<wire x1="3.473" y1="-1.483" x2="-3.473" y2="-1.483" width="0.0508" layer="39"/>
<wire x1="-3.473" y1="-1.483" x2="-3.473" y2="1.483" width="0.0508" layer="39"/>
<smd name="1" x="-2.311" y="0" dx="2" dy="1.8" layer="1"/>
<smd name="2" x="2.311" y="0" dx="2" dy="1.8" layer="1"/>
<text x="-2.54" y="1.905" size="1.27" layer="25">&gt;NAME</text>
<text x="-2.54" y="-3.175" size="1.27" layer="27">&gt;VALUE</text>
<rectangle x1="-2.4892" y1="-1.3208" x2="-1.6393" y2="1.3292" layer="51"/>
<rectangle x1="1.651" y1="-1.3208" x2="2.5009" y2="1.3292" layer="51"/>
</package>
<package name="R2012">
<description>&lt;b&gt;RESISTOR&lt;/b&gt;</description>
<wire x1="-0.41" y1="0.635" x2="0.41" y2="0.635" width="0.1524" layer="51"/>
<wire x1="-0.41" y1="-0.635" x2="0.41" y2="-0.635" width="0.1524" layer="51"/>
<wire x1="-1.973" y1="0.983" x2="1.973" y2="0.983" width="0.0508" layer="39"/>
<wire x1="1.973" y1="0.983" x2="1.973" y2="-0.983" width="0.0508" layer="39"/>
<wire x1="1.973" y1="-0.983" x2="-1.973" y2="-0.983" width="0.0508" layer="39"/>
<wire x1="-1.973" y1="-0.983" x2="-1.973" y2="0.983" width="0.0508" layer="39"/>
<smd name="1" x="-0.85" y="0" dx="1.3" dy="1.5" layer="1"/>
<smd name="2" x="0.85" y="0" dx="1.3" dy="1.5" layer="1"/>
<text x="-0.635" y="1.27" size="1.27" layer="25">&gt;NAME</text>
<text x="-0.635" y="-2.54" size="1.27" layer="27">&gt;VALUE</text>
<rectangle x1="0.4064" y1="-0.6985" x2="1.0564" y2="0.7015" layer="51"/>
<rectangle x1="-1.0668" y1="-0.6985" x2="-0.4168" y2="0.7015" layer="51"/>
<rectangle x1="-0.1001" y1="-0.5999" x2="0.1001" y2="0.5999" layer="35"/>
</package>
<package name="R2012W">
<description>&lt;b&gt;RESISTOR&lt;/b&gt;&lt;p&gt;
wave soldering</description>
<wire x1="-0.41" y1="0.635" x2="0.41" y2="0.635" width="0.1524" layer="51"/>
<wire x1="-0.41" y1="-0.635" x2="0.41" y2="-0.635" width="0.1524" layer="51"/>
<wire x1="-1.973" y1="0.983" x2="1.973" y2="0.983" width="0.0508" layer="39"/>
<wire x1="1.973" y1="0.983" x2="1.973" y2="-0.983" width="0.0508" layer="39"/>
<wire x1="1.973" y1="-0.983" x2="-1.973" y2="-0.983" width="0.0508" layer="39"/>
<wire x1="-1.973" y1="-0.983" x2="-1.973" y2="0.983" width="0.0508" layer="39"/>
<smd name="1" x="-0.94" y="0" dx="1.5" dy="1" layer="1"/>
<smd name="2" x="0.94" y="0" dx="1.5" dy="1" layer="1"/>
<text x="-0.635" y="1.27" size="1.27" layer="25">&gt;NAME</text>
<text x="-0.635" y="-2.54" size="1.27" layer="27">&gt;VALUE</text>
<rectangle x1="0.4064" y1="-0.6985" x2="1.0564" y2="0.7015" layer="51"/>
<rectangle x1="-1.0668" y1="-0.6985" x2="-0.4168" y2="0.7015" layer="51"/>
<rectangle x1="-0.1001" y1="-0.5999" x2="0.1001" y2="0.5999" layer="35"/>
</package>
<package name="R2512">
<description>&lt;b&gt;RESISTOR&lt;/b&gt;</description>
<wire x1="-2.362" y1="1.473" x2="2.387" y2="1.473" width="0.1524" layer="51"/>
<wire x1="-2.362" y1="-1.473" x2="2.387" y2="-1.473" width="0.1524" layer="51"/>
<wire x1="-3.973" y1="1.983" x2="3.973" y2="1.983" width="0.0508" layer="39"/>
<wire x1="3.973" y1="1.983" x2="3.973" y2="-1.983" width="0.0508" layer="39"/>
<wire x1="3.973" y1="-1.983" x2="-3.973" y2="-1.983" width="0.0508" layer="39"/>
<wire x1="-3.973" y1="-1.983" x2="-3.973" y2="1.983" width="0.0508" layer="39"/>
<smd name="1" x="-2.8" y="0" dx="1.8" dy="3.2" layer="1"/>
<smd name="2" x="2.8" y="0" dx="1.8" dy="3.2" layer="1"/>
<text x="-2.54" y="1.905" size="1.27" layer="25">&gt;NAME</text>
<text x="-2.54" y="-3.175" size="1.27" layer="27">&gt;VALUE</text>
<rectangle x1="-3.2004" y1="-1.5494" x2="-2.3505" y2="1.5507" layer="51"/>
<rectangle x1="2.3622" y1="-1.5494" x2="3.2121" y2="1.5507" layer="51"/>
<rectangle x1="-0.5001" y1="-1" x2="0.5001" y2="1" layer="35"/>
<wire x1="-4.1275" y1="2.2225" x2="-4.1275" y2="-2.2225" width="0.2032" layer="21"/>
<wire x1="-4.1275" y1="-2.2225" x2="4.1275" y2="-2.2225" width="0.2032" layer="21"/>
<wire x1="4.1275" y1="-2.2225" x2="4.1275" y2="2.2225" width="0.2032" layer="21"/>
<wire x1="4.1275" y1="2.2225" x2="-4.1275" y2="2.2225" width="0.2032" layer="21"/>
</package>
<package name="R2512W">
<description>&lt;b&gt;RESISTOR&lt;/b&gt;&lt;p&gt;
wave soldering</description>
<wire x1="-2.362" y1="1.473" x2="2.387" y2="1.473" width="0.1524" layer="51"/>
<wire x1="-2.362" y1="-1.473" x2="2.387" y2="-1.473" width="0.1524" layer="51"/>
<wire x1="-3.973" y1="1.983" x2="3.973" y2="1.983" width="0.0508" layer="39"/>
<wire x1="3.973" y1="1.983" x2="3.973" y2="-1.983" width="0.0508" layer="39"/>
<wire x1="3.973" y1="-1.983" x2="-3.973" y2="-1.983" width="0.0508" layer="39"/>
<wire x1="-3.973" y1="-1.983" x2="-3.973" y2="1.983" width="0.0508" layer="39"/>
<smd name="1" x="-2.896" y="0" dx="2" dy="2.1" layer="1"/>
<smd name="2" x="2.896" y="0" dx="2" dy="2.1" layer="1"/>
<text x="-1.905" y="1.905" size="1.27" layer="25">&gt;NAME</text>
<text x="-1.905" y="-3.175" size="1.27" layer="27">&gt;VALUE</text>
<rectangle x1="-3.2004" y1="-1.5494" x2="-2.3505" y2="1.5507" layer="51"/>
<rectangle x1="2.3622" y1="-1.5494" x2="3.2121" y2="1.5507" layer="51"/>
<rectangle x1="-0.5001" y1="-1" x2="0.5001" y2="1" layer="35"/>
</package>
<package name="R3216">
<description>&lt;b&gt;RESISTOR&lt;/b&gt;</description>
<wire x1="-0.913" y1="0.8" x2="0.888" y2="0.8" width="0.1524" layer="51"/>
<wire x1="-0.913" y1="-0.8" x2="0.888" y2="-0.8" width="0.1524" layer="51"/>
<wire x1="-2.473" y1="0.983" x2="2.473" y2="0.983" width="0.0508" layer="39"/>
<wire x1="2.473" y1="0.983" x2="2.473" y2="-0.983" width="0.0508" layer="39"/>
<wire x1="2.473" y1="-0.983" x2="-2.473" y2="-0.983" width="0.0508" layer="39"/>
<wire x1="-2.473" y1="-0.983" x2="-2.473" y2="0.983" width="0.0508" layer="39"/>
<smd name="1" x="-1.4" y="0" dx="1.6" dy="1.8" layer="1"/>
<smd name="2" x="1.4" y="0" dx="1.6" dy="1.8" layer="1"/>
<text x="-1.905" y="1.27" size="1.27" layer="25">&gt;NAME</text>
<text x="-1.905" y="-2.54" size="1.27" layer="27">&gt;VALUE</text>
<rectangle x1="-1.651" y1="-0.8763" x2="-0.9009" y2="0.8738" layer="51"/>
<rectangle x1="0.889" y1="-0.8763" x2="1.6391" y2="0.8738" layer="51"/>
<rectangle x1="-0.3" y1="-0.7" x2="0.3" y2="0.7" layer="35"/>
</package>
<package name="R3216W">
<description>&lt;b&gt;RESISTOR&lt;/b&gt;&lt;p&gt;
wave soldering</description>
<wire x1="-0.913" y1="0.8" x2="0.888" y2="0.8" width="0.1524" layer="51"/>
<wire x1="-0.913" y1="-0.8" x2="0.888" y2="-0.8" width="0.1524" layer="51"/>
<wire x1="-2.473" y1="0.983" x2="2.473" y2="0.983" width="0.0508" layer="39"/>
<wire x1="2.473" y1="0.983" x2="2.473" y2="-0.983" width="0.0508" layer="39"/>
<wire x1="2.473" y1="-0.983" x2="-2.473" y2="-0.983" width="0.0508" layer="39"/>
<wire x1="-2.473" y1="-0.983" x2="-2.473" y2="0.983" width="0.0508" layer="39"/>
<smd name="1" x="-1.499" y="0" dx="1.8" dy="1.2" layer="1"/>
<smd name="2" x="1.499" y="0" dx="1.8" dy="1.2" layer="1"/>
<text x="-1.905" y="1.27" size="1.27" layer="25">&gt;NAME</text>
<text x="-1.905" y="-2.54" size="1.27" layer="27">&gt;VALUE</text>
<rectangle x1="-1.651" y1="-0.8763" x2="-0.9009" y2="0.8738" layer="51"/>
<rectangle x1="0.889" y1="-0.8763" x2="1.6391" y2="0.8738" layer="51"/>
<rectangle x1="-0.3" y1="-0.7" x2="0.3" y2="0.7" layer="35"/>
</package>
<package name="R3225">
<description>&lt;b&gt;RESISTOR&lt;/b&gt;</description>
<wire x1="-0.913" y1="1.219" x2="0.939" y2="1.219" width="0.1524" layer="51"/>
<wire x1="-0.913" y1="-1.219" x2="0.939" y2="-1.219" width="0.1524" layer="51"/>
<wire x1="-2.473" y1="1.483" x2="2.473" y2="1.483" width="0.0508" layer="39"/>
<wire x1="2.473" y1="1.483" x2="2.473" y2="-1.483" width="0.0508" layer="39"/>
<wire x1="2.473" y1="-1.483" x2="-2.473" y2="-1.483" width="0.0508" layer="39"/>
<wire x1="-2.473" y1="-1.483" x2="-2.473" y2="1.483" width="0.0508" layer="39"/>
<smd name="1" x="-1.4" y="0" dx="1.6" dy="2.7" layer="1"/>
<smd name="2" x="1.4" y="0" dx="1.6" dy="2.7" layer="1"/>
<text x="-2.54" y="1.905" size="1.27" layer="25">&gt;NAME</text>
<text x="-2.54" y="-3.175" size="1.27" layer="27">&gt;VALUE</text>
<rectangle x1="-1.651" y1="-1.3081" x2="-0.9009" y2="1.2918" layer="51"/>
<rectangle x1="0.9144" y1="-1.3081" x2="1.6645" y2="1.2918" layer="51"/>
<rectangle x1="-0.3" y1="-1" x2="0.3" y2="1" layer="35"/>
</package>
<package name="R3225W">
<description>&lt;b&gt;RESISTOR&lt;/b&gt;&lt;p&gt;
wave soldering</description>
<wire x1="-0.913" y1="1.219" x2="0.939" y2="1.219" width="0.1524" layer="51"/>
<wire x1="-0.913" y1="-1.219" x2="0.939" y2="-1.219" width="0.1524" layer="51"/>
<wire x1="-2.473" y1="1.483" x2="2.473" y2="1.483" width="0.0508" layer="39"/>
<wire x1="2.473" y1="1.483" x2="2.473" y2="-1.483" width="0.0508" layer="39"/>
<wire x1="2.473" y1="-1.483" x2="-2.473" y2="-1.483" width="0.0508" layer="39"/>
<wire x1="-2.473" y1="-1.483" x2="-2.473" y2="1.483" width="0.0508" layer="39"/>
<smd name="1" x="-1.499" y="0" dx="1.8" dy="1.8" layer="1"/>
<smd name="2" x="1.499" y="0" dx="1.8" dy="1.8" layer="1"/>
<text x="-1.905" y="1.905" size="1.27" layer="25">&gt;NAME</text>
<text x="-1.905" y="-3.175" size="1.27" layer="27">&gt;VALUE</text>
<rectangle x1="-1.651" y1="-1.3081" x2="-0.9009" y2="1.2918" layer="51"/>
<rectangle x1="0.9144" y1="-1.3081" x2="1.6645" y2="1.2918" layer="51"/>
<rectangle x1="-0.3" y1="-1" x2="0.3" y2="1" layer="35"/>
</package>
<package name="R5025">
<description>&lt;b&gt;RESISTOR&lt;/b&gt;</description>
<wire x1="-1.662" y1="1.245" x2="1.662" y2="1.245" width="0.1524" layer="51"/>
<wire x1="-1.637" y1="-1.245" x2="1.687" y2="-1.245" width="0.1524" layer="51"/>
<wire x1="-3.473" y1="1.483" x2="3.473" y2="1.483" width="0.0508" layer="39"/>
<wire x1="3.473" y1="1.483" x2="3.473" y2="-1.483" width="0.0508" layer="39"/>
<wire x1="3.473" y1="-1.483" x2="-3.473" y2="-1.483" width="0.0508" layer="39"/>
<wire x1="-3.473" y1="-1.483" x2="-3.473" y2="1.483" width="0.0508" layer="39"/>
<smd name="1" x="-2.2" y="0" dx="1.8" dy="2.7" layer="1"/>
<smd name="2" x="2.2" y="0" dx="1.8" dy="2.7" layer="1"/>
<text x="-3.175" y="1.905" size="1.27" layer="25">&gt;NAME</text>
<text x="-3.175" y="-3.175" size="1.27" layer="27">&gt;VALUE</text>
<rectangle x1="-2.4892" y1="-1.3208" x2="-1.6393" y2="1.3292" layer="51"/>
<rectangle x1="1.651" y1="-1.3208" x2="2.5009" y2="1.3292" layer="51"/>
<rectangle x1="-0.5001" y1="-1" x2="0.5001" y2="1" layer="35"/>
</package>
<package name="R5025W">
<description>&lt;b&gt;RESISTOR&lt;/b&gt;&lt;p&gt;
wave soldering</description>
<wire x1="-1.662" y1="1.245" x2="1.662" y2="1.245" width="0.1524" layer="51"/>
<wire x1="-1.637" y1="-1.245" x2="1.687" y2="-1.245" width="0.1524" layer="51"/>
<wire x1="-3.473" y1="1.483" x2="3.473" y2="1.483" width="0.0508" layer="39"/>
<wire x1="3.473" y1="1.483" x2="3.473" y2="-1.483" width="0.0508" layer="39"/>
<wire x1="3.473" y1="-1.483" x2="-3.473" y2="-1.483" width="0.0508" layer="39"/>
<wire x1="-3.473" y1="-1.483" x2="-3.473" y2="1.483" width="0.0508" layer="39"/>
<smd name="1" x="-2.311" y="0" dx="2" dy="1.8" layer="1"/>
<smd name="2" x="2.311" y="0" dx="2" dy="1.8" layer="1"/>
<text x="-3.175" y="1.905" size="1.27" layer="25">&gt;NAME</text>
<text x="-3.175" y="-3.175" size="1.27" layer="27">&gt;VALUE</text>
<rectangle x1="-2.4892" y1="-1.3208" x2="-1.6393" y2="1.3292" layer="51"/>
<rectangle x1="1.651" y1="-1.3208" x2="2.5009" y2="1.3292" layer="51"/>
<rectangle x1="-0.5001" y1="-1" x2="0.5001" y2="1" layer="35"/>
</package>
<package name="R6332">
<description>&lt;b&gt;RESISTOR&lt;/b&gt;&lt;p&gt;
Source: http://download.siliconexpert.com/pdfs/2005/02/24/Semi_Ap/2/VSH/Resistor/dcrcwfre.pdf</description>
<wire x1="-2.362" y1="1.473" x2="2.387" y2="1.473" width="0.1524" layer="51"/>
<wire x1="-2.362" y1="-1.473" x2="2.387" y2="-1.473" width="0.1524" layer="51"/>
<wire x1="-3.973" y1="1.983" x2="3.973" y2="1.983" width="0.0508" layer="39"/>
<wire x1="3.973" y1="1.983" x2="3.973" y2="-1.983" width="0.0508" layer="39"/>
<wire x1="3.973" y1="-1.983" x2="-3.973" y2="-1.983" width="0.0508" layer="39"/>
<wire x1="-3.973" y1="-1.983" x2="-3.973" y2="1.983" width="0.0508" layer="39"/>
<smd name="1" x="-3.1" y="0" dx="1" dy="3.2" layer="1"/>
<smd name="2" x="3.1" y="0" dx="1" dy="3.2" layer="1"/>
<text x="-2.54" y="1.905" size="1.27" layer="25">&gt;NAME</text>
<text x="-2.54" y="-3.175" size="1.27" layer="27">&gt;VALUE</text>
<rectangle x1="-3.2004" y1="-1.5494" x2="-2.3505" y2="1.5507" layer="51"/>
<rectangle x1="2.3622" y1="-1.5494" x2="3.2121" y2="1.5507" layer="51"/>
<rectangle x1="-0.5001" y1="-1" x2="0.5001" y2="1" layer="35"/>
</package>
<package name="R6332W">
<description>&lt;b&gt;RESISTOR&lt;/b&gt; wave soldering&lt;p&gt;
Source: http://download.siliconexpert.com/pdfs/2005/02/24/Semi_Ap/2/VSH/Resistor/dcrcwfre.pdf</description>
<wire x1="-2.362" y1="1.473" x2="2.387" y2="1.473" width="0.1524" layer="51"/>
<wire x1="-2.362" y1="-1.473" x2="2.387" y2="-1.473" width="0.1524" layer="51"/>
<wire x1="-3.973" y1="1.983" x2="3.973" y2="1.983" width="0.0508" layer="39"/>
<wire x1="3.973" y1="1.983" x2="3.973" y2="-1.983" width="0.0508" layer="39"/>
<wire x1="3.973" y1="-1.983" x2="-3.973" y2="-1.983" width="0.0508" layer="39"/>
<wire x1="-3.973" y1="-1.983" x2="-3.973" y2="1.983" width="0.0508" layer="39"/>
<smd name="1" x="-3.196" y="0" dx="1.2" dy="3.2" layer="1"/>
<smd name="2" x="3.196" y="0" dx="1.2" dy="3.2" layer="1"/>
<text x="-2.54" y="1.905" size="1.27" layer="25">&gt;NAME</text>
<text x="-2.54" y="-3.175" size="1.27" layer="27">&gt;VALUE</text>
<rectangle x1="-3.2004" y1="-1.5494" x2="-2.3505" y2="1.5507" layer="51"/>
<rectangle x1="2.3622" y1="-1.5494" x2="3.2121" y2="1.5507" layer="51"/>
<rectangle x1="-0.5001" y1="-1" x2="0.5001" y2="1" layer="35"/>
</package>
<package name="M0805">
<description>&lt;b&gt;RESISTOR&lt;/b&gt;&lt;p&gt;
MELF 0.10 W</description>
<wire x1="-1.973" y1="0.983" x2="1.973" y2="0.983" width="0.0508" layer="39"/>
<wire x1="1.973" y1="-0.983" x2="-1.973" y2="-0.983" width="0.0508" layer="39"/>
<wire x1="-1.973" y1="-0.983" x2="-1.973" y2="0.983" width="0.0508" layer="39"/>
<wire x1="1.973" y1="0.983" x2="1.973" y2="-0.983" width="0.0508" layer="39"/>
<wire x1="0.7112" y1="0.635" x2="-0.7112" y2="0.635" width="0.1524" layer="51"/>
<wire x1="0.7112" y1="-0.635" x2="-0.7112" y2="-0.635" width="0.1524" layer="51"/>
<smd name="1" x="-0.95" y="0" dx="1.3" dy="1.6" layer="1"/>
<smd name="2" x="0.95" y="0" dx="1.3" dy="1.6" layer="1"/>
<text x="-1.27" y="1.27" size="1.27" layer="25">&gt;NAME</text>
<text x="-1.27" y="-2.54" size="1.27" layer="27">&gt;VALUE</text>
<rectangle x1="-1.0414" y1="-0.7112" x2="-0.6858" y2="0.7112" layer="51"/>
<rectangle x1="0.6858" y1="-0.7112" x2="1.0414" y2="0.7112" layer="51"/>
<rectangle x1="-0.1999" y1="-0.5999" x2="0.1999" y2="0.5999" layer="35"/>
</package>
<package name="M1206">
<description>&lt;b&gt;RESISTOR&lt;/b&gt;&lt;p&gt;
MELF 0.25 W</description>
<wire x1="-2.473" y1="1.483" x2="2.473" y2="1.483" width="0.0508" layer="39"/>
<wire x1="2.473" y1="-1.483" x2="-2.473" y2="-1.483" width="0.0508" layer="39"/>
<wire x1="-2.473" y1="-1.483" x2="-2.473" y2="1.483" width="0.0508" layer="39"/>
<wire x1="2.473" y1="1.483" x2="2.473" y2="-1.483" width="0.0508" layer="39"/>
<wire x1="1.143" y1="0.8382" x2="-1.143" y2="0.8382" width="0.1524" layer="51"/>
<wire x1="1.143" y1="-0.8382" x2="-1.143" y2="-0.8382" width="0.1524" layer="51"/>
<smd name="1" x="-1.4" y="0" dx="1.6" dy="2" layer="1"/>
<smd name="2" x="1.4" y="0" dx="1.6" dy="2" layer="1"/>
<text x="-1.27" y="1.27" size="1.27" layer="25">&gt;NAME</text>
<text x="-1.27" y="-2.54" size="1.27" layer="27">&gt;VALUE</text>
<rectangle x1="-1.7018" y1="-0.9144" x2="-1.1176" y2="0.9144" layer="51"/>
<rectangle x1="1.1176" y1="-0.9144" x2="1.7018" y2="0.9144" layer="51"/>
<rectangle x1="-0.3" y1="-0.8001" x2="0.3" y2="0.8001" layer="35"/>
<wire x1="-2.54" y1="1.27" x2="-2.54" y2="-1.27" width="0.127" layer="21"/>
<wire x1="-2.54" y1="-1.27" x2="2.54" y2="-1.27" width="0.127" layer="21"/>
<wire x1="2.54" y1="-1.27" x2="2.54" y2="1.27" width="0.127" layer="21"/>
<wire x1="2.54" y1="1.27" x2="-2.54" y2="1.27" width="0.127" layer="21"/>
</package>
<package name="M1406">
<description>&lt;b&gt;RESISTOR&lt;/b&gt;&lt;p&gt;
MELF 0.12 W</description>
<wire x1="-2.973" y1="0.983" x2="2.973" y2="0.983" width="0.0508" layer="39"/>
<wire x1="2.973" y1="-0.983" x2="-2.973" y2="-0.983" width="0.0508" layer="39"/>
<wire x1="-2.973" y1="-0.983" x2="-2.973" y2="0.983" width="0.0508" layer="39"/>
<wire x1="2.973" y1="0.983" x2="2.973" y2="-0.983" width="0.0508" layer="39"/>
<wire x1="1.3208" y1="0.762" x2="-1.3208" y2="0.762" width="0.1524" layer="51"/>
<wire x1="1.3208" y1="-0.762" x2="-1.3208" y2="-0.762" width="0.1524" layer="51"/>
<smd name="1" x="-1.7" y="0" dx="1.4" dy="1.8" layer="1"/>
<smd name="2" x="1.7" y="0" dx="1.4" dy="1.8" layer="1"/>
<text x="-1.27" y="1.27" size="1.27" layer="25">&gt;NAME</text>
<text x="-1.27" y="-2.54" size="1.27" layer="27">&gt;VALUE</text>
<rectangle x1="-1.8542" y1="-0.8382" x2="-1.2954" y2="0.8382" layer="51"/>
<rectangle x1="1.2954" y1="-0.8382" x2="1.8542" y2="0.8382" layer="51"/>
<rectangle x1="-0.3" y1="-0.7" x2="0.3" y2="0.7" layer="35"/>
</package>
<package name="M2012">
<description>&lt;b&gt;RESISTOR&lt;/b&gt;&lt;p&gt;
MELF 0.10 W</description>
<wire x1="-1.973" y1="0.983" x2="1.973" y2="0.983" width="0.0508" layer="39"/>
<wire x1="1.973" y1="-0.983" x2="-1.973" y2="-0.983" width="0.0508" layer="39"/>
<wire x1="-1.973" y1="-0.983" x2="-1.973" y2="0.983" width="0.0508" layer="39"/>
<wire x1="1.973" y1="0.983" x2="1.973" y2="-0.983" width="0.0508" layer="39"/>
<wire x1="0.7112" y1="0.635" x2="-0.7112" y2="0.635" width="0.1524" layer="51"/>
<wire x1="0.7112" y1="-0.635" x2="-0.7112" y2="-0.635" width="0.1524" layer="51"/>
<smd name="1" x="-0.95" y="0" dx="1.3" dy="1.6" layer="1"/>
<smd name="2" x="0.95" y="0" dx="1.3" dy="1.6" layer="1"/>
<text x="-1.27" y="1.27" size="1.27" layer="25">&gt;NAME</text>
<text x="-1.27" y="-2.54" size="1.27" layer="27">&gt;VALUE</text>
<rectangle x1="-1.0414" y1="-0.7112" x2="-0.6858" y2="0.7112" layer="51"/>
<rectangle x1="0.6858" y1="-0.7112" x2="1.0414" y2="0.7112" layer="51"/>
<rectangle x1="-0.1999" y1="-0.5999" x2="0.1999" y2="0.5999" layer="35"/>
</package>
<package name="M2309">
<description>&lt;b&gt;RESISTOR&lt;/b&gt;&lt;p&gt;
MELF 0.25 W</description>
<wire x1="-4.473" y1="1.483" x2="4.473" y2="1.483" width="0.0508" layer="39"/>
<wire x1="4.473" y1="-1.483" x2="-4.473" y2="-1.483" width="0.0508" layer="39"/>
<wire x1="-4.473" y1="-1.483" x2="-4.473" y2="1.483" width="0.0508" layer="39"/>
<wire x1="4.473" y1="1.483" x2="4.473" y2="-1.483" width="0.0508" layer="39"/>
<wire x1="2.413" y1="1.1684" x2="-2.4384" y2="1.1684" width="0.1524" layer="51"/>
<wire x1="2.413" y1="-1.1684" x2="-2.413" y2="-1.1684" width="0.1524" layer="51"/>
<smd name="1" x="-2.85" y="0" dx="1.5" dy="2.6" layer="1"/>
<smd name="2" x="2.85" y="0" dx="1.5" dy="2.6" layer="1"/>
<text x="-1.905" y="1.905" size="1.27" layer="25">&gt;NAME</text>
<text x="-2.54" y="-2.54" size="1.27" layer="27">&gt;VALUE</text>
<rectangle x1="-3.048" y1="-1.2446" x2="-2.3876" y2="1.2446" layer="51"/>
<rectangle x1="2.3876" y1="-1.2446" x2="3.048" y2="1.2446" layer="51"/>
<rectangle x1="-0.5001" y1="-1" x2="0.5001" y2="1" layer="35"/>
</package>
<package name="M3216">
<description>&lt;b&gt;RESISTOR&lt;/b&gt;&lt;p&gt;
MELF 0.25 W</description>
<wire x1="-2.473" y1="1.483" x2="2.473" y2="1.483" width="0.0508" layer="39"/>
<wire x1="2.473" y1="-1.483" x2="-2.473" y2="-1.483" width="0.0508" layer="39"/>
<wire x1="-2.473" y1="-1.483" x2="-2.473" y2="1.483" width="0.0508" layer="39"/>
<wire x1="2.473" y1="1.483" x2="2.473" y2="-1.483" width="0.0508" layer="39"/>
<wire x1="1.143" y1="0.8382" x2="-1.143" y2="0.8382" width="0.1524" layer="51"/>
<wire x1="1.143" y1="-0.8382" x2="-1.143" y2="-0.8382" width="0.1524" layer="51"/>
<smd name="1" x="-1.4" y="0" dx="1.6" dy="2" layer="1"/>
<smd name="2" x="1.4" y="0" dx="1.6" dy="2" layer="1"/>
<text x="-1.27" y="1.27" size="1.27" layer="25">&gt;NAME</text>
<text x="-1.27" y="-2.54" size="1.27" layer="27">&gt;VALUE</text>
<rectangle x1="-1.7018" y1="-0.9144" x2="-1.1176" y2="0.9144" layer="51"/>
<rectangle x1="1.1176" y1="-0.9144" x2="1.7018" y2="0.9144" layer="51"/>
<rectangle x1="-0.3" y1="-0.8001" x2="0.3" y2="0.8001" layer="35"/>
</package>
<package name="M3516">
<description>&lt;b&gt;RESISTOR&lt;/b&gt;&lt;p&gt;
MELF 0.12 W</description>
<wire x1="-2.973" y1="0.983" x2="2.973" y2="0.983" width="0.0508" layer="39"/>
<wire x1="2.973" y1="-0.983" x2="-2.973" y2="-0.983" width="0.0508" layer="39"/>
<wire x1="-2.973" y1="-0.983" x2="-2.973" y2="0.983" width="0.0508" layer="39"/>
<wire x1="2.973" y1="0.983" x2="2.973" y2="-0.983" width="0.0508" layer="39"/>
<wire x1="1.3208" y1="0.762" x2="-1.3208" y2="0.762" width="0.1524" layer="51"/>
<wire x1="1.3208" y1="-0.762" x2="-1.3208" y2="-0.762" width="0.1524" layer="51"/>
<smd name="1" x="-1.7" y="0" dx="1.4" dy="1.8" layer="1"/>
<smd name="2" x="1.7" y="0" dx="1.4" dy="1.8" layer="1"/>
<text x="-1.27" y="1.27" size="1.27" layer="25">&gt;NAME</text>
<text x="-1.27" y="-2.54" size="1.27" layer="27">&gt;VALUE</text>
<rectangle x1="-1.8542" y1="-0.8382" x2="-1.2954" y2="0.8382" layer="51"/>
<rectangle x1="1.2954" y1="-0.8382" x2="1.8542" y2="0.8382" layer="51"/>
<rectangle x1="-0.4001" y1="-0.7" x2="0.4001" y2="0.7" layer="35"/>
</package>
<package name="M5923">
<description>&lt;b&gt;RESISTOR&lt;/b&gt;&lt;p&gt;
MELF 0.25 W</description>
<wire x1="-4.473" y1="1.483" x2="4.473" y2="1.483" width="0.0508" layer="39"/>
<wire x1="4.473" y1="-1.483" x2="-4.473" y2="-1.483" width="0.0508" layer="39"/>
<wire x1="-4.473" y1="-1.483" x2="-4.473" y2="1.483" width="0.0508" layer="39"/>
<wire x1="4.473" y1="1.483" x2="4.473" y2="-1.483" width="0.0508" layer="39"/>
<wire x1="2.413" y1="1.1684" x2="-2.4384" y2="1.1684" width="0.1524" layer="51"/>
<wire x1="2.413" y1="-1.1684" x2="-2.413" y2="-1.1684" width="0.1524" layer="51"/>
<smd name="1" x="-2.85" y="0" dx="1.5" dy="2.6" layer="1"/>
<smd name="2" x="2.85" y="0" dx="1.5" dy="2.6" layer="1"/>
<text x="-1.905" y="1.905" size="1.27" layer="25">&gt;NAME</text>
<text x="-2.54" y="-2.54" size="1.27" layer="27">&gt;VALUE</text>
<rectangle x1="-3.048" y1="-1.2446" x2="-2.3876" y2="1.2446" layer="51"/>
<rectangle x1="2.3876" y1="-1.2446" x2="3.048" y2="1.2446" layer="51"/>
<rectangle x1="-0.5001" y1="-1" x2="0.5001" y2="1" layer="35"/>
</package>
<package name="0204/5">
<description>&lt;b&gt;RESISTOR&lt;/b&gt;&lt;p&gt;
type 0204, grid 5 mm</description>
<wire x1="2.54" y1="0" x2="2.032" y2="0" width="0.508" layer="51"/>
<wire x1="-2.54" y1="0" x2="-2.032" y2="0" width="0.508" layer="51"/>
<wire x1="-1.778" y1="0.635" x2="-1.524" y2="0.889" width="0.1524" layer="21" curve="-90"/>
<wire x1="-1.778" y1="-0.635" x2="-1.524" y2="-0.889" width="0.1524" layer="21" curve="90"/>
<wire x1="1.524" y1="-0.889" x2="1.778" y2="-0.635" width="0.1524" layer="21" curve="90"/>
<wire x1="1.524" y1="0.889" x2="1.778" y2="0.635" width="0.1524" layer="21" curve="-90"/>
<wire x1="-1.778" y1="-0.635" x2="-1.778" y2="0.635" width="0.1524" layer="51"/>
<wire x1="-1.524" y1="0.889" x2="-1.27" y2="0.889" width="0.1524" layer="21"/>
<wire x1="-1.143" y1="0.762" x2="-1.27" y2="0.889" width="0.1524" layer="21"/>
<wire x1="-1.524" y1="-0.889" x2="-1.27" y2="-0.889" width="0.1524" layer="21"/>
<wire x1="-1.143" y1="-0.762" x2="-1.27" y2="-0.889" width="0.1524" layer="21"/>
<wire x1="1.143" y1="0.762" x2="1.27" y2="0.889" width="0.1524" layer="21"/>
<wire x1="1.143" y1="0.762" x2="-1.143" y2="0.762" width="0.1524" layer="21"/>
<wire x1="1.143" y1="-0.762" x2="1.27" y2="-0.889" width="0.1524" layer="21"/>
<wire x1="1.143" y1="-0.762" x2="-1.143" y2="-0.762" width="0.1524" layer="21"/>
<wire x1="1.524" y1="0.889" x2="1.27" y2="0.889" width="0.1524" layer="21"/>
<wire x1="1.524" y1="-0.889" x2="1.27" y2="-0.889" width="0.1524" layer="21"/>
<wire x1="1.778" y1="-0.635" x2="1.778" y2="0.635" width="0.1524" layer="51"/>
<pad name="1" x="-2.54" y="0" drill="0.8128" shape="octagon"/>
<pad name="2" x="2.54" y="0" drill="0.8128" shape="octagon"/>
<text x="-2.0066" y="1.1684" size="0.9906" layer="25" ratio="10">&gt;NAME</text>
<text x="-2.1336" y="-2.3114" size="0.9906" layer="27" ratio="10">&gt;VALUE</text>
<rectangle x1="-2.032" y1="-0.254" x2="-1.778" y2="0.254" layer="51"/>
<rectangle x1="1.778" y1="-0.254" x2="2.032" y2="0.254" layer="51"/>
</package>
<package name="0204/7">
<description>&lt;b&gt;RESISTOR&lt;/b&gt;&lt;p&gt;
type 0204, grid 7.5 mm</description>
<wire x1="3.81" y1="0" x2="2.921" y2="0" width="0.508" layer="51"/>
<wire x1="-3.81" y1="0" x2="-2.921" y2="0" width="0.508" layer="51"/>
<wire x1="-2.54" y1="0.762" x2="-2.286" y2="1.016" width="0.1524" layer="21" curve="-90"/>
<wire x1="-2.54" y1="-0.762" x2="-2.286" y2="-1.016" width="0.1524" layer="21" curve="90"/>
<wire x1="2.286" y1="-1.016" x2="2.54" y2="-0.762" width="0.1524" layer="21" curve="90"/>
<wire x1="2.286" y1="1.016" x2="2.54" y2="0.762" width="0.1524" layer="21" curve="-90"/>
<wire x1="-2.54" y1="-0.762" x2="-2.54" y2="0.762" width="0.1524" layer="21"/>
<wire x1="-2.286" y1="1.016" x2="-1.905" y2="1.016" width="0.1524" layer="21"/>
<wire x1="-1.778" y1="0.889" x2="-1.905" y2="1.016" width="0.1524" layer="21"/>
<wire x1="-2.286" y1="-1.016" x2="-1.905" y2="-1.016" width="0.1524" layer="21"/>
<wire x1="-1.778" y1="-0.889" x2="-1.905" y2="-1.016" width="0.1524" layer="21"/>
<wire x1="1.778" y1="0.889" x2="1.905" y2="1.016" width="0.1524" layer="21"/>
<wire x1="1.778" y1="0.889" x2="-1.778" y2="0.889" width="0.1524" layer="21"/>
<wire x1="1.778" y1="-0.889" x2="1.905" y2="-1.016" width="0.1524" layer="21"/>
<wire x1="1.778" y1="-0.889" x2="-1.778" y2="-0.889" width="0.1524" layer="21"/>
<wire x1="2.286" y1="1.016" x2="1.905" y2="1.016" width="0.1524" layer="21"/>
<wire x1="2.286" y1="-1.016" x2="1.905" y2="-1.016" width="0.1524" layer="21"/>
<wire x1="2.54" y1="-0.762" x2="2.54" y2="0.762" width="0.1524" layer="21"/>
<pad name="1" x="-3.81" y="0" drill="0.8128" shape="octagon"/>
<pad name="2" x="3.81" y="0" drill="0.8128" shape="octagon"/>
<text x="-2.54" y="1.2954" size="0.9906" layer="25" ratio="10">&gt;NAME</text>
<text x="-1.6256" y="-0.4826" size="0.9906" layer="27" ratio="10">&gt;VALUE</text>
<rectangle x1="2.54" y1="-0.254" x2="2.921" y2="0.254" layer="21"/>
<rectangle x1="-2.921" y1="-0.254" x2="-2.54" y2="0.254" layer="21"/>
</package>
<package name="0207/10">
<description>&lt;b&gt;RESISTOR&lt;/b&gt;&lt;p&gt;
type 0207, grid 10 mm</description>
<wire x1="5.08" y1="0" x2="4.064" y2="0" width="0.6096" layer="51"/>
<wire x1="-5.08" y1="0" x2="-4.064" y2="0" width="0.6096" layer="51"/>
<wire x1="-3.175" y1="0.889" x2="-2.921" y2="1.143" width="0.1524" layer="21" curve="-90"/>
<wire x1="-3.175" y1="-0.889" x2="-2.921" y2="-1.143" width="0.1524" layer="21" curve="90"/>
<wire x1="2.921" y1="-1.143" x2="3.175" y2="-0.889" width="0.1524" layer="21" curve="90"/>
<wire x1="2.921" y1="1.143" x2="3.175" y2="0.889" width="0.1524" layer="21" curve="-90"/>
<wire x1="-3.175" y1="-0.889" x2="-3.175" y2="0.889" width="0.1524" layer="21"/>
<wire x1="-2.921" y1="1.143" x2="-2.54" y2="1.143" width="0.1524" layer="21"/>
<wire x1="-2.413" y1="1.016" x2="-2.54" y2="1.143" width="0.1524" layer="21"/>
<wire x1="-2.921" y1="-1.143" x2="-2.54" y2="-1.143" width="0.1524" layer="21"/>
<wire x1="-2.413" y1="-1.016" x2="-2.54" y2="-1.143" width="0.1524" layer="21"/>
<wire x1="2.413" y1="1.016" x2="2.54" y2="1.143" width="0.1524" layer="21"/>
<wire x1="2.413" y1="1.016" x2="-2.413" y2="1.016" width="0.1524" layer="21"/>
<wire x1="2.413" y1="-1.016" x2="2.54" y2="-1.143" width="0.1524" layer="21"/>
<wire x1="2.413" y1="-1.016" x2="-2.413" y2="-1.016" width="0.1524" layer="21"/>
<wire x1="2.921" y1="1.143" x2="2.54" y2="1.143" width="0.1524" layer="21"/>
<wire x1="2.921" y1="-1.143" x2="2.54" y2="-1.143" width="0.1524" layer="21"/>
<wire x1="3.175" y1="-0.889" x2="3.175" y2="0.889" width="0.1524" layer="21"/>
<pad name="1" x="-5.08" y="0" drill="0.8128" shape="octagon"/>
<pad name="2" x="5.08" y="0" drill="0.8128" shape="octagon"/>
<text x="-3.048" y="1.524" size="1.27" layer="25" ratio="10">&gt;NAME</text>
<text x="-2.2606" y="-0.635" size="1.27" layer="27" ratio="10">&gt;VALUE</text>
<rectangle x1="3.175" y1="-0.3048" x2="4.0386" y2="0.3048" layer="21"/>
<rectangle x1="-4.0386" y1="-0.3048" x2="-3.175" y2="0.3048" layer="21"/>
</package>
<package name="0207/12">
<description>&lt;b&gt;RESISTOR&lt;/b&gt;&lt;p&gt;
type 0207, grid 12 mm</description>
<wire x1="6.35" y1="0" x2="5.334" y2="0" width="0.6096" layer="51"/>
<wire x1="-6.35" y1="0" x2="-5.334" y2="0" width="0.6096" layer="51"/>
<wire x1="-3.175" y1="0.889" x2="-2.921" y2="1.143" width="0.1524" layer="21" curve="-90"/>
<wire x1="-3.175" y1="-0.889" x2="-2.921" y2="-1.143" width="0.1524" layer="21" curve="90"/>
<wire x1="2.921" y1="-1.143" x2="3.175" y2="-0.889" width="0.1524" layer="21" curve="90"/>
<wire x1="2.921" y1="1.143" x2="3.175" y2="0.889" width="0.1524" layer="21" curve="-90"/>
<wire x1="-3.175" y1="-0.889" x2="-3.175" y2="0.889" width="0.1524" layer="21"/>
<wire x1="-2.921" y1="1.143" x2="-2.54" y2="1.143" width="0.1524" layer="21"/>
<wire x1="-2.413" y1="1.016" x2="-2.54" y2="1.143" width="0.1524" layer="21"/>
<wire x1="-2.921" y1="-1.143" x2="-2.54" y2="-1.143" width="0.1524" layer="21"/>
<wire x1="-2.413" y1="-1.016" x2="-2.54" y2="-1.143" width="0.1524" layer="21"/>
<wire x1="2.413" y1="1.016" x2="2.54" y2="1.143" width="0.1524" layer="21"/>
<wire x1="2.413" y1="1.016" x2="-2.413" y2="1.016" width="0.1524" layer="21"/>
<wire x1="2.413" y1="-1.016" x2="2.54" y2="-1.143" width="0.1524" layer="21"/>
<wire x1="2.413" y1="-1.016" x2="-2.413" y2="-1.016" width="0.1524" layer="21"/>
<wire x1="2.921" y1="1.143" x2="2.54" y2="1.143" width="0.1524" layer="21"/>
<wire x1="2.921" y1="-1.143" x2="2.54" y2="-1.143" width="0.1524" layer="21"/>
<wire x1="3.175" y1="-0.889" x2="3.175" y2="0.889" width="0.1524" layer="21"/>
<wire x1="4.445" y1="0" x2="4.064" y2="0" width="0.6096" layer="21"/>
<wire x1="-4.445" y1="0" x2="-4.064" y2="0" width="0.6096" layer="21"/>
<pad name="1" x="-6.35" y="0" drill="0.8128" shape="octagon"/>
<pad name="2" x="6.35" y="0" drill="0.8128" shape="octagon"/>
<text x="-3.175" y="1.397" size="1.27" layer="25" ratio="10">&gt;NAME</text>
<text x="-2.286" y="-0.6858" size="1.27" layer="27" ratio="10">&gt;VALUE</text>
<rectangle x1="3.175" y1="-0.3048" x2="4.0386" y2="0.3048" layer="21"/>
<rectangle x1="-4.0386" y1="-0.3048" x2="-3.175" y2="0.3048" layer="21"/>
<rectangle x1="4.445" y1="-0.3048" x2="5.3086" y2="0.3048" layer="21"/>
<rectangle x1="-5.3086" y1="-0.3048" x2="-4.445" y2="0.3048" layer="21"/>
</package>
<package name="0207/15">
<description>&lt;b&gt;RESISTOR&lt;/b&gt;&lt;p&gt;
type 0207, grid 15mm</description>
<wire x1="7.62" y1="0" x2="6.604" y2="0" width="0.6096" layer="51"/>
<wire x1="-7.62" y1="0" x2="-6.604" y2="0" width="0.6096" layer="51"/>
<wire x1="-3.175" y1="0.889" x2="-2.921" y2="1.143" width="0.1524" layer="21" curve="-90"/>
<wire x1="-3.175" y1="-0.889" x2="-2.921" y2="-1.143" width="0.1524" layer="21" curve="90"/>
<wire x1="2.921" y1="-1.143" x2="3.175" y2="-0.889" width="0.1524" layer="21" curve="90"/>
<wire x1="2.921" y1="1.143" x2="3.175" y2="0.889" width="0.1524" layer="21" curve="-90"/>
<wire x1="-3.175" y1="-0.889" x2="-3.175" y2="0.889" width="0.1524" layer="21"/>
<wire x1="-2.921" y1="1.143" x2="-2.54" y2="1.143" width="0.1524" layer="21"/>
<wire x1="-2.413" y1="1.016" x2="-2.54" y2="1.143" width="0.1524" layer="21"/>
<wire x1="-2.921" y1="-1.143" x2="-2.54" y2="-1.143" width="0.1524" layer="21"/>
<wire x1="-2.413" y1="-1.016" x2="-2.54" y2="-1.143" width="0.1524" layer="21"/>
<wire x1="2.413" y1="1.016" x2="2.54" y2="1.143" width="0.1524" layer="21"/>
<wire x1="2.413" y1="1.016" x2="-2.413" y2="1.016" width="0.1524" layer="21"/>
<wire x1="2.413" y1="-1.016" x2="2.54" y2="-1.143" width="0.1524" layer="21"/>
<wire x1="2.413" y1="-1.016" x2="-2.413" y2="-1.016" width="0.1524" layer="21"/>
<wire x1="2.921" y1="1.143" x2="2.54" y2="1.143" width="0.1524" layer="21"/>
<wire x1="2.921" y1="-1.143" x2="2.54" y2="-1.143" width="0.1524" layer="21"/>
<wire x1="3.175" y1="-0.889" x2="3.175" y2="0.889" width="0.1524" layer="21"/>
<wire x1="5.715" y1="0" x2="4.064" y2="0" width="0.6096" layer="21"/>
<wire x1="-5.715" y1="0" x2="-4.064" y2="0" width="0.6096" layer="21"/>
<pad name="1" x="-7.62" y="0" drill="0.8128" shape="octagon"/>
<pad name="2" x="7.62" y="0" drill="0.8128" shape="octagon"/>
<text x="-3.175" y="1.397" size="1.27" layer="25" ratio="10">&gt;NAME</text>
<text x="-2.286" y="-0.6858" size="1.27" layer="27" ratio="10">&gt;VALUE</text>
<rectangle x1="3.175" y1="-0.3048" x2="4.0386" y2="0.3048" layer="21"/>
<rectangle x1="-4.0386" y1="-0.3048" x2="-3.175" y2="0.3048" layer="21"/>
<rectangle x1="5.715" y1="-0.3048" x2="6.5786" y2="0.3048" layer="21"/>
<rectangle x1="-6.5786" y1="-0.3048" x2="-5.715" y2="0.3048" layer="21"/>
</package>
<package name="0207/2V">
<description>&lt;b&gt;RESISTOR&lt;/b&gt;&lt;p&gt;
type 0207, grid 2.5 mm</description>
<wire x1="-1.27" y1="0" x2="-0.381" y2="0" width="0.6096" layer="51"/>
<wire x1="-0.254" y1="0" x2="0.254" y2="0" width="0.6096" layer="21"/>
<wire x1="0.381" y1="0" x2="1.27" y2="0" width="0.6096" layer="51"/>
<circle x="-1.27" y="0" radius="1.27" width="0.1524" layer="21"/>
<circle x="-1.27" y="0" radius="1.016" width="0.1524" layer="51"/>
<pad name="1" x="-1.27" y="0" drill="0.8128" shape="octagon"/>
<pad name="2" x="1.27" y="0" drill="0.8128" shape="octagon"/>
<text x="-0.0508" y="1.016" size="1.27" layer="25" ratio="10">&gt;NAME</text>
<text x="-0.0508" y="-2.2352" size="1.27" layer="27" ratio="10">&gt;VALUE</text>
</package>
<package name="0207/5V">
<description>&lt;b&gt;RESISTOR&lt;/b&gt;&lt;p&gt;
type 0207, grid 5 mm</description>
<wire x1="-2.54" y1="0" x2="-0.889" y2="0" width="0.6096" layer="51"/>
<wire x1="-0.762" y1="0" x2="0.762" y2="0" width="0.6096" layer="21"/>
<wire x1="0.889" y1="0" x2="2.54" y2="0" width="0.6096" layer="51"/>
<circle x="-2.54" y="0" radius="1.27" width="0.1016" layer="21"/>
<circle x="-2.54" y="0" radius="1.016" width="0.1524" layer="51"/>
<pad name="1" x="-2.54" y="0" drill="0.8128" shape="octagon"/>
<pad name="2" x="2.54" y="0" drill="0.8128" shape="octagon"/>
<text x="-1.143" y="0.889" size="1.27" layer="25" ratio="10">&gt;NAME</text>
<text x="-1.143" y="-2.159" size="1.27" layer="27" ratio="10">&gt;VALUE</text>
</package>
<package name="0207/7">
<description>&lt;b&gt;RESISTOR&lt;/b&gt;&lt;p&gt;
type 0207, grid 7.5 mm</description>
<wire x1="-3.81" y1="0" x2="-3.429" y2="0" width="0.6096" layer="51"/>
<wire x1="-3.175" y1="0.889" x2="-2.921" y2="1.143" width="0.1524" layer="21" curve="-90"/>
<wire x1="-3.175" y1="-0.889" x2="-2.921" y2="-1.143" width="0.1524" layer="21" curve="90"/>
<wire x1="2.921" y1="-1.143" x2="3.175" y2="-0.889" width="0.1524" layer="21" curve="90"/>
<wire x1="2.921" y1="1.143" x2="3.175" y2="0.889" width="0.1524" layer="21" curve="-90"/>
<wire x1="-3.175" y1="-0.889" x2="-3.175" y2="0.889" width="0.1524" layer="51"/>
<wire x1="-2.921" y1="1.143" x2="-2.54" y2="1.143" width="0.1524" layer="21"/>
<wire x1="-2.413" y1="1.016" x2="-2.54" y2="1.143" width="0.1524" layer="21"/>
<wire x1="-2.921" y1="-1.143" x2="-2.54" y2="-1.143" width="0.1524" layer="21"/>
<wire x1="-2.413" y1="-1.016" x2="-2.54" y2="-1.143" width="0.1524" layer="21"/>
<wire x1="2.413" y1="1.016" x2="2.54" y2="1.143" width="0.1524" layer="21"/>
<wire x1="2.413" y1="1.016" x2="-2.413" y2="1.016" width="0.1524" layer="21"/>
<wire x1="2.413" y1="-1.016" x2="2.54" y2="-1.143" width="0.1524" layer="21"/>
<wire x1="2.413" y1="-1.016" x2="-2.413" y2="-1.016" width="0.1524" layer="21"/>
<wire x1="2.921" y1="1.143" x2="2.54" y2="1.143" width="0.1524" layer="21"/>
<wire x1="2.921" y1="-1.143" x2="2.54" y2="-1.143" width="0.1524" layer="21"/>
<wire x1="3.175" y1="-0.889" x2="3.175" y2="0.889" width="0.1524" layer="51"/>
<wire x1="3.429" y1="0" x2="3.81" y2="0" width="0.6096" layer="51"/>
<pad name="1" x="-3.81" y="0" drill="0.8128" shape="octagon"/>
<pad name="2" x="3.81" y="0" drill="0.8128" shape="octagon"/>
<text x="-2.54" y="1.397" size="1.27" layer="25" ratio="10">&gt;NAME</text>
<text x="-2.286" y="-0.5588" size="1.27" layer="27" ratio="10">&gt;VALUE</text>
<rectangle x1="-3.429" y1="-0.3048" x2="-3.175" y2="0.3048" layer="51"/>
<rectangle x1="3.175" y1="-0.3048" x2="3.429" y2="0.3048" layer="51"/>
</package>
<package name="0309/10">
<description>&lt;b&gt;RESISTOR&lt;/b&gt;&lt;p&gt;
type 0309, grid 10mm</description>
<wire x1="-4.699" y1="0" x2="-5.08" y2="0" width="0.6096" layer="51"/>
<wire x1="-4.318" y1="1.27" x2="-4.064" y2="1.524" width="0.1524" layer="21" curve="-90"/>
<wire x1="-4.318" y1="-1.27" x2="-4.064" y2="-1.524" width="0.1524" layer="21" curve="90"/>
<wire x1="4.064" y1="-1.524" x2="4.318" y2="-1.27" width="0.1524" layer="21" curve="90"/>
<wire x1="4.064" y1="1.524" x2="4.318" y2="1.27" width="0.1524" layer="21" curve="-90"/>
<wire x1="-4.318" y1="-1.27" x2="-4.318" y2="1.27" width="0.1524" layer="51"/>
<wire x1="-4.064" y1="1.524" x2="-3.429" y2="1.524" width="0.1524" layer="21"/>
<wire x1="-3.302" y1="1.397" x2="-3.429" y2="1.524" width="0.1524" layer="21"/>
<wire x1="-4.064" y1="-1.524" x2="-3.429" y2="-1.524" width="0.1524" layer="21"/>
<wire x1="-3.302" y1="-1.397" x2="-3.429" y2="-1.524" width="0.1524" layer="21"/>
<wire x1="3.302" y1="1.397" x2="3.429" y2="1.524" width="0.1524" layer="21"/>
<wire x1="3.302" y1="1.397" x2="-3.302" y2="1.397" width="0.1524" layer="21"/>
<wire x1="3.302" y1="-1.397" x2="3.429" y2="-1.524" width="0.1524" layer="21"/>
<wire x1="3.302" y1="-1.397" x2="-3.302" y2="-1.397" width="0.1524" layer="21"/>
<wire x1="4.064" y1="1.524" x2="3.429" y2="1.524" width="0.1524" layer="21"/>
<wire x1="4.064" y1="-1.524" x2="3.429" y2="-1.524" width="0.1524" layer="21"/>
<wire x1="4.318" y1="-1.27" x2="4.318" y2="1.27" width="0.1524" layer="51"/>
<wire x1="5.08" y1="0" x2="4.699" y2="0" width="0.6096" layer="51"/>
<pad name="1" x="-5.08" y="0" drill="0.8128" shape="octagon"/>
<pad name="2" x="5.08" y="0" drill="0.8128" shape="octagon"/>
<text x="-4.191" y="1.905" size="1.27" layer="25" ratio="10">&gt;NAME</text>
<text x="-3.175" y="-0.6858" size="1.27" layer="27" ratio="10">&gt;VALUE</text>
<rectangle x1="-4.6228" y1="-0.3048" x2="-4.318" y2="0.3048" layer="51"/>
<rectangle x1="4.318" y1="-0.3048" x2="4.6228" y2="0.3048" layer="51"/>
</package>
<package name="0309/12">
<description>&lt;b&gt;RESISTOR&lt;/b&gt;&lt;p&gt;
type 0309, grid 12.5 mm</description>
<wire x1="6.35" y1="0" x2="5.08" y2="0" width="0.6096" layer="51"/>
<wire x1="-6.35" y1="0" x2="-5.08" y2="0" width="0.6096" layer="51"/>
<wire x1="-4.318" y1="1.27" x2="-4.064" y2="1.524" width="0.1524" layer="21" curve="-90"/>
<wire x1="-4.318" y1="-1.27" x2="-4.064" y2="-1.524" width="0.1524" layer="21" curve="90"/>
<wire x1="4.064" y1="-1.524" x2="4.318" y2="-1.27" width="0.1524" layer="21" curve="90"/>
<wire x1="4.064" y1="1.524" x2="4.318" y2="1.27" width="0.1524" layer="21" curve="-90"/>
<wire x1="-4.318" y1="-1.27" x2="-4.318" y2="1.27" width="0.1524" layer="21"/>
<wire x1="-4.064" y1="1.524" x2="-3.429" y2="1.524" width="0.1524" layer="21"/>
<wire x1="-3.302" y1="1.397" x2="-3.429" y2="1.524" width="0.1524" layer="21"/>
<wire x1="-4.064" y1="-1.524" x2="-3.429" y2="-1.524" width="0.1524" layer="21"/>
<wire x1="-3.302" y1="-1.397" x2="-3.429" y2="-1.524" width="0.1524" layer="21"/>
<wire x1="3.302" y1="1.397" x2="3.429" y2="1.524" width="0.1524" layer="21"/>
<wire x1="3.302" y1="1.397" x2="-3.302" y2="1.397" width="0.1524" layer="21"/>
<wire x1="3.302" y1="-1.397" x2="3.429" y2="-1.524" width="0.1524" layer="21"/>
<wire x1="3.302" y1="-1.397" x2="-3.302" y2="-1.397" width="0.1524" layer="21"/>
<wire x1="4.064" y1="1.524" x2="3.429" y2="1.524" width="0.1524" layer="21"/>
<wire x1="4.064" y1="-1.524" x2="3.429" y2="-1.524" width="0.1524" layer="21"/>
<wire x1="4.318" y1="-1.27" x2="4.318" y2="1.27" width="0.1524" layer="21"/>
<pad name="1" x="-6.35" y="0" drill="0.8128" shape="octagon"/>
<pad name="2" x="6.35" y="0" drill="0.8128" shape="octagon"/>
<text x="-4.191" y="1.905" size="1.27" layer="25" ratio="10">&gt;NAME</text>
<text x="-3.175" y="-0.6858" size="1.27" layer="27" ratio="10">&gt;VALUE</text>
<rectangle x1="4.318" y1="-0.3048" x2="5.1816" y2="0.3048" layer="21"/>
<rectangle x1="-5.1816" y1="-0.3048" x2="-4.318" y2="0.3048" layer="21"/>
</package>
<package name="0411/12">
<description>&lt;b&gt;RESISTOR&lt;/b&gt;&lt;p&gt;
type 0411, grid 12.5 mm</description>
<wire x1="6.35" y1="0" x2="5.461" y2="0" width="0.762" layer="51"/>
<wire x1="-6.35" y1="0" x2="-5.461" y2="0" width="0.762" layer="51"/>
<wire x1="5.08" y1="-1.651" x2="5.08" y2="1.651" width="0.1524" layer="21"/>
<wire x1="4.699" y1="2.032" x2="5.08" y2="1.651" width="0.1524" layer="21" curve="-90"/>
<wire x1="-5.08" y1="-1.651" x2="-4.699" y2="-2.032" width="0.1524" layer="21" curve="90"/>
<wire x1="4.699" y1="-2.032" x2="5.08" y2="-1.651" width="0.1524" layer="21" curve="90"/>
<wire x1="-5.08" y1="1.651" x2="-4.699" y2="2.032" width="0.1524" layer="21" curve="-90"/>
<wire x1="4.699" y1="2.032" x2="4.064" y2="2.032" width="0.1524" layer="21"/>
<wire x1="3.937" y1="1.905" x2="4.064" y2="2.032" width="0.1524" layer="21"/>
<wire x1="4.699" y1="-2.032" x2="4.064" y2="-2.032" width="0.1524" layer="21"/>
<wire x1="3.937" y1="-1.905" x2="4.064" y2="-2.032" width="0.1524" layer="21"/>
<wire x1="-3.937" y1="1.905" x2="-4.064" y2="2.032" width="0.1524" layer="21"/>
<wire x1="-3.937" y1="1.905" x2="3.937" y2="1.905" width="0.1524" layer="21"/>
<wire x1="-3.937" y1="-1.905" x2="-4.064" y2="-2.032" width="0.1524" layer="21"/>
<wire x1="-3.937" y1="-1.905" x2="3.937" y2="-1.905" width="0.1524" layer="21"/>
<wire x1="-5.08" y1="1.651" x2="-5.08" y2="-1.651" width="0.1524" layer="21"/>
<wire x1="-4.699" y1="2.032" x2="-4.064" y2="2.032" width="0.1524" layer="21"/>
<wire x1="-4.699" y1="-2.032" x2="-4.064" y2="-2.032" width="0.1524" layer="21"/>
<pad name="1" x="-6.35" y="0" drill="0.9144" shape="octagon"/>
<pad name="2" x="6.35" y="0" drill="0.9144" shape="octagon"/>
<text x="-5.08" y="2.413" size="1.27" layer="25" ratio="10">&gt;NAME</text>
<text x="-3.5814" y="-0.635" size="1.27" layer="27" ratio="10">&gt;VALUE</text>
<rectangle x1="-5.3594" y1="-0.381" x2="-5.08" y2="0.381" layer="21"/>
<rectangle x1="5.08" y1="-0.381" x2="5.3594" y2="0.381" layer="21"/>
</package>
<package name="0411/15">
<description>&lt;b&gt;RESISTOR&lt;/b&gt;&lt;p&gt;
type 0411, grid 15 mm</description>
<wire x1="5.08" y1="-1.651" x2="5.08" y2="1.651" width="0.1524" layer="21"/>
<wire x1="4.699" y1="2.032" x2="5.08" y2="1.651" width="0.1524" layer="21" curve="-90"/>
<wire x1="-5.08" y1="-1.651" x2="-4.699" y2="-2.032" width="0.1524" layer="21" curve="90"/>
<wire x1="4.699" y1="-2.032" x2="5.08" y2="-1.651" width="0.1524" layer="21" curve="90"/>
<wire x1="-5.08" y1="1.651" x2="-4.699" y2="2.032" width="0.1524" layer="21" curve="-90"/>
<wire x1="4.699" y1="2.032" x2="4.064" y2="2.032" width="0.1524" layer="21"/>
<wire x1="3.937" y1="1.905" x2="4.064" y2="2.032" width="0.1524" layer="21"/>
<wire x1="4.699" y1="-2.032" x2="4.064" y2="-2.032" width="0.1524" layer="21"/>
<wire x1="3.937" y1="-1.905" x2="4.064" y2="-2.032" width="0.1524" layer="21"/>
<wire x1="-3.937" y1="1.905" x2="-4.064" y2="2.032" width="0.1524" layer="21"/>
<wire x1="-3.937" y1="1.905" x2="3.937" y2="1.905" width="0.1524" layer="21"/>
<wire x1="-3.937" y1="-1.905" x2="-4.064" y2="-2.032" width="0.1524" layer="21"/>
<wire x1="-3.937" y1="-1.905" x2="3.937" y2="-1.905" width="0.1524" layer="21"/>
<wire x1="-5.08" y1="1.651" x2="-5.08" y2="-1.651" width="0.1524" layer="21"/>
<wire x1="-4.699" y1="2.032" x2="-4.064" y2="2.032" width="0.1524" layer="21"/>
<wire x1="-4.699" y1="-2.032" x2="-4.064" y2="-2.032" width="0.1524" layer="21"/>
<wire x1="-7.62" y1="0" x2="-6.35" y2="0" width="0.762" layer="51"/>
<wire x1="6.35" y1="0" x2="7.62" y2="0" width="0.762" layer="51"/>
<pad name="1" x="-7.62" y="0" drill="0.9144" shape="octagon"/>
<pad name="2" x="7.62" y="0" drill="0.9144" shape="octagon"/>
<text x="-5.08" y="2.413" size="1.27" layer="25" ratio="10">&gt;NAME</text>
<text x="-3.5814" y="-0.635" size="1.27" layer="27" ratio="10">&gt;VALUE</text>
<rectangle x1="5.08" y1="-0.381" x2="6.477" y2="0.381" layer="21"/>
<rectangle x1="-6.477" y1="-0.381" x2="-5.08" y2="0.381" layer="21"/>
</package>
<package name="0411V">
<description>&lt;b&gt;RESISTOR&lt;/b&gt;&lt;p&gt;
type 0411, grid 3.81 mm</description>
<wire x1="1.27" y1="0" x2="0.3048" y2="0" width="0.762" layer="51"/>
<wire x1="-1.5748" y1="0" x2="-2.54" y2="0" width="0.762" layer="51"/>
<circle x="-2.54" y="0" radius="2.032" width="0.1524" layer="21"/>
<circle x="-2.54" y="0" radius="1.016" width="0.1524" layer="51"/>
<pad name="1" x="-2.54" y="0" drill="0.9144" shape="octagon"/>
<pad name="2" x="1.27" y="0" drill="0.9144" shape="octagon"/>
<text x="-0.508" y="1.143" size="1.27" layer="25" ratio="10">&gt;NAME</text>
<text x="-0.5334" y="-2.413" size="1.27" layer="27" ratio="10">&gt;VALUE</text>
<rectangle x1="-1.4732" y1="-0.381" x2="0.2032" y2="0.381" layer="21"/>
</package>
<package name="0414/15">
<description>&lt;b&gt;RESISTOR&lt;/b&gt;&lt;p&gt;
type 0414, grid 15 mm</description>
<wire x1="7.62" y1="0" x2="6.604" y2="0" width="0.8128" layer="51"/>
<wire x1="-7.62" y1="0" x2="-6.604" y2="0" width="0.8128" layer="51"/>
<wire x1="-6.096" y1="1.905" x2="-5.842" y2="2.159" width="0.1524" layer="21" curve="-90"/>
<wire x1="-6.096" y1="-1.905" x2="-5.842" y2="-2.159" width="0.1524" layer="21" curve="90"/>
<wire x1="5.842" y1="-2.159" x2="6.096" y2="-1.905" width="0.1524" layer="21" curve="90"/>
<wire x1="5.842" y1="2.159" x2="6.096" y2="1.905" width="0.1524" layer="21" curve="-90"/>
<wire x1="-6.096" y1="-1.905" x2="-6.096" y2="1.905" width="0.1524" layer="21"/>
<wire x1="-5.842" y1="2.159" x2="-4.953" y2="2.159" width="0.1524" layer="21"/>
<wire x1="-4.826" y1="2.032" x2="-4.953" y2="2.159" width="0.1524" layer="21"/>
<wire x1="-5.842" y1="-2.159" x2="-4.953" y2="-2.159" width="0.1524" layer="21"/>
<wire x1="-4.826" y1="-2.032" x2="-4.953" y2="-2.159" width="0.1524" layer="21"/>
<wire x1="4.826" y1="2.032" x2="4.953" y2="2.159" width="0.1524" layer="21"/>
<wire x1="4.826" y1="2.032" x2="-4.826" y2="2.032" width="0.1524" layer="21"/>
<wire x1="4.826" y1="-2.032" x2="4.953" y2="-2.159" width="0.1524" layer="21"/>
<wire x1="4.826" y1="-2.032" x2="-4.826" y2="-2.032" width="0.1524" layer="21"/>
<wire x1="5.842" y1="2.159" x2="4.953" y2="2.159" width="0.1524" layer="21"/>
<wire x1="5.842" y1="-2.159" x2="4.953" y2="-2.159" width="0.1524" layer="21"/>
<wire x1="6.096" y1="-1.905" x2="6.096" y2="1.905" width="0.1524" layer="21"/>
<pad name="1" x="-7.62" y="0" drill="1.016" shape="octagon"/>
<pad name="2" x="7.62" y="0" drill="1.016" shape="octagon"/>
<text x="-6.096" y="2.5654" size="1.27" layer="25" ratio="10">&gt;NAME</text>
<text x="-4.318" y="-0.5842" size="1.27" layer="27" ratio="10">&gt;VALUE</text>
<rectangle x1="6.096" y1="-0.4064" x2="6.5024" y2="0.4064" layer="21"/>
<rectangle x1="-6.5024" y1="-0.4064" x2="-6.096" y2="0.4064" layer="21"/>
</package>
<package name="0414V">
<description>&lt;b&gt;RESISTOR&lt;/b&gt;&lt;p&gt;
type 0414, grid 5 mm</description>
<wire x1="2.54" y1="0" x2="1.397" y2="0" width="0.8128" layer="51"/>
<wire x1="-2.54" y1="0" x2="-1.397" y2="0" width="0.8128" layer="51"/>
<circle x="-2.54" y="0" radius="2.159" width="0.1524" layer="21"/>
<circle x="-2.54" y="0" radius="1.143" width="0.1524" layer="51"/>
<pad name="1" x="-2.54" y="0" drill="1.016" shape="octagon"/>
<pad name="2" x="2.54" y="0" drill="1.016" shape="octagon"/>
<text x="-0.381" y="1.1684" size="1.27" layer="25" ratio="10">&gt;NAME</text>
<text x="-0.381" y="-2.3622" size="1.27" layer="27" ratio="10">&gt;VALUE</text>
<rectangle x1="-1.2954" y1="-0.4064" x2="1.2954" y2="0.4064" layer="21"/>
</package>
<package name="0617/17">
<description>&lt;b&gt;RESISTOR&lt;/b&gt;&lt;p&gt;
type 0617, grid 17.5 mm</description>
<wire x1="-8.89" y1="0" x2="-8.636" y2="0" width="0.8128" layer="51"/>
<wire x1="-7.874" y1="3.048" x2="-6.985" y2="3.048" width="0.1524" layer="21"/>
<wire x1="-6.731" y1="2.794" x2="-6.985" y2="3.048" width="0.1524" layer="21"/>
<wire x1="-7.874" y1="-3.048" x2="-6.985" y2="-3.048" width="0.1524" layer="21"/>
<wire x1="-6.731" y1="-2.794" x2="-6.985" y2="-3.048" width="0.1524" layer="21"/>
<wire x1="6.731" y1="2.794" x2="6.985" y2="3.048" width="0.1524" layer="21"/>
<wire x1="6.731" y1="2.794" x2="-6.731" y2="2.794" width="0.1524" layer="21"/>
<wire x1="6.731" y1="-2.794" x2="6.985" y2="-3.048" width="0.1524" layer="21"/>
<wire x1="6.731" y1="-2.794" x2="-6.731" y2="-2.794" width="0.1524" layer="21"/>
<wire x1="7.874" y1="3.048" x2="6.985" y2="3.048" width="0.1524" layer="21"/>
<wire x1="7.874" y1="-3.048" x2="6.985" y2="-3.048" width="0.1524" layer="21"/>
<wire x1="-8.255" y1="-2.667" x2="-8.255" y2="-1.016" width="0.1524" layer="21"/>
<wire x1="-8.255" y1="1.016" x2="-8.255" y2="-1.016" width="0.1524" layer="51"/>
<wire x1="-8.255" y1="1.016" x2="-8.255" y2="2.667" width="0.1524" layer="21"/>
<wire x1="8.255" y1="-2.667" x2="8.255" y2="-1.016" width="0.1524" layer="21"/>
<wire x1="8.255" y1="1.016" x2="8.255" y2="-1.016" width="0.1524" layer="51"/>
<wire x1="8.255" y1="1.016" x2="8.255" y2="2.667" width="0.1524" layer="21"/>
<wire x1="8.636" y1="0" x2="8.89" y2="0" width="0.8128" layer="51"/>
<wire x1="-8.255" y1="2.667" x2="-7.874" y2="3.048" width="0.1524" layer="21" curve="-90"/>
<wire x1="7.874" y1="3.048" x2="8.255" y2="2.667" width="0.1524" layer="21" curve="-90"/>
<wire x1="-8.255" y1="-2.667" x2="-7.874" y2="-3.048" width="0.1524" layer="21" curve="90"/>
<wire x1="7.874" y1="-3.048" x2="8.255" y2="-2.667" width="0.1524" layer="21" curve="90"/>
<pad name="1" x="-8.89" y="0" drill="1.016" shape="octagon"/>
<pad name="2" x="8.89" y="0" drill="1.016" shape="octagon"/>
<text x="-8.128" y="3.4544" size="1.27" layer="25" ratio="10">&gt;NAME</text>
<text x="-6.096" y="-0.7112" size="1.27" layer="27" ratio="10">&gt;VALUE</text>
<rectangle x1="-8.5344" y1="-0.4064" x2="-8.2296" y2="0.4064" layer="51"/>
<rectangle x1="8.2296" y1="-0.4064" x2="8.5344" y2="0.4064" layer="51"/>
</package>
<package name="0617/22">
<description>&lt;b&gt;RESISTOR&lt;/b&gt;&lt;p&gt;
type 0617, grid 22.5 mm</description>
<wire x1="-10.287" y1="0" x2="-11.43" y2="0" width="0.8128" layer="51"/>
<wire x1="-8.255" y1="-2.667" x2="-8.255" y2="2.667" width="0.1524" layer="21"/>
<wire x1="-7.874" y1="3.048" x2="-6.985" y2="3.048" width="0.1524" layer="21"/>
<wire x1="-6.731" y1="2.794" x2="-6.985" y2="3.048" width="0.1524" layer="21"/>
<wire x1="-7.874" y1="-3.048" x2="-6.985" y2="-3.048" width="0.1524" layer="21"/>
<wire x1="-6.731" y1="-2.794" x2="-6.985" y2="-3.048" width="0.1524" layer="21"/>
<wire x1="6.731" y1="2.794" x2="6.985" y2="3.048" width="0.1524" layer="21"/>
<wire x1="6.731" y1="2.794" x2="-6.731" y2="2.794" width="0.1524" layer="21"/>
<wire x1="6.731" y1="-2.794" x2="6.985" y2="-3.048" width="0.1524" layer="21"/>
<wire x1="6.731" y1="-2.794" x2="-6.731" y2="-2.794" width="0.1524" layer="21"/>
<wire x1="7.874" y1="3.048" x2="6.985" y2="3.048" width="0.1524" layer="21"/>
<wire x1="7.874" y1="-3.048" x2="6.985" y2="-3.048" width="0.1524" layer="21"/>
<wire x1="8.255" y1="-2.667" x2="8.255" y2="2.667" width="0.1524" layer="21"/>
<wire x1="11.43" y1="0" x2="10.287" y2="0" width="0.8128" layer="51"/>
<wire x1="-8.255" y1="2.667" x2="-7.874" y2="3.048" width="0.1524" layer="21" curve="-90"/>
<wire x1="-8.255" y1="-2.667" x2="-7.874" y2="-3.048" width="0.1524" layer="21" curve="90"/>
<wire x1="7.874" y1="3.048" x2="8.255" y2="2.667" width="0.1524" layer="21" curve="-90"/>
<wire x1="7.874" y1="-3.048" x2="8.255" y2="-2.667" width="0.1524" layer="21" curve="90"/>
<pad name="1" x="-11.43" y="0" drill="1.016" shape="octagon"/>
<pad name="2" x="11.43" y="0" drill="1.016" shape="octagon"/>
<text x="-8.255" y="3.4544" size="1.27" layer="25" ratio="10">&gt;NAME</text>
<text x="-6.477" y="-0.5842" size="1.27" layer="27" ratio="10">&gt;VALUE</text>
<rectangle x1="-10.1854" y1="-0.4064" x2="-8.255" y2="0.4064" layer="21"/>
<rectangle x1="8.255" y1="-0.4064" x2="10.1854" y2="0.4064" layer="21"/>
</package>
<package name="0617V">
<description>&lt;b&gt;RESISTOR&lt;/b&gt;&lt;p&gt;
type 0617, grid 5 mm</description>
<wire x1="-2.54" y1="0" x2="-1.27" y2="0" width="0.8128" layer="51"/>
<wire x1="1.27" y1="0" x2="2.54" y2="0" width="0.8128" layer="51"/>
<circle x="-2.54" y="0" radius="3.048" width="0.1524" layer="21"/>
<circle x="-2.54" y="0" radius="1.143" width="0.1524" layer="51"/>
<pad name="1" x="-2.54" y="0" drill="1.016" shape="octagon"/>
<pad name="2" x="2.54" y="0" drill="1.016" shape="octagon"/>
<text x="0.635" y="1.4224" size="1.27" layer="25" ratio="10">&gt;NAME</text>
<text x="0.635" y="-2.6162" size="1.27" layer="27" ratio="10">&gt;VALUE</text>
<rectangle x1="-1.3208" y1="-0.4064" x2="1.3208" y2="0.4064" layer="21"/>
</package>
<package name="0922/22">
<description>&lt;b&gt;RESISTOR&lt;/b&gt;&lt;p&gt;
type 0922, grid 22.5 mm</description>
<wire x1="11.43" y1="0" x2="10.795" y2="0" width="0.8128" layer="51"/>
<wire x1="-11.43" y1="0" x2="-10.795" y2="0" width="0.8128" layer="51"/>
<wire x1="-10.16" y1="-4.191" x2="-10.16" y2="4.191" width="0.1524" layer="21"/>
<wire x1="-9.779" y1="4.572" x2="-8.89" y2="4.572" width="0.1524" layer="21"/>
<wire x1="-8.636" y1="4.318" x2="-8.89" y2="4.572" width="0.1524" layer="21"/>
<wire x1="-9.779" y1="-4.572" x2="-8.89" y2="-4.572" width="0.1524" layer="21"/>
<wire x1="-8.636" y1="-4.318" x2="-8.89" y2="-4.572" width="0.1524" layer="21"/>
<wire x1="8.636" y1="4.318" x2="8.89" y2="4.572" width="0.1524" layer="21"/>
<wire x1="8.636" y1="4.318" x2="-8.636" y2="4.318" width="0.1524" layer="21"/>
<wire x1="8.636" y1="-4.318" x2="8.89" y2="-4.572" width="0.1524" layer="21"/>
<wire x1="8.636" y1="-4.318" x2="-8.636" y2="-4.318" width="0.1524" layer="21"/>
<wire x1="9.779" y1="4.572" x2="8.89" y2="4.572" width="0.1524" layer="21"/>
<wire x1="9.779" y1="-4.572" x2="8.89" y2="-4.572" width="0.1524" layer="21"/>
<wire x1="10.16" y1="-4.191" x2="10.16" y2="4.191" width="0.1524" layer="21"/>
<wire x1="-10.16" y1="-4.191" x2="-9.779" y2="-4.572" width="0.1524" layer="21" curve="90"/>
<wire x1="-10.16" y1="4.191" x2="-9.779" y2="4.572" width="0.1524" layer="21" curve="-90"/>
<wire x1="9.779" y1="-4.572" x2="10.16" y2="-4.191" width="0.1524" layer="21" curve="90"/>
<wire x1="9.779" y1="4.572" x2="10.16" y2="4.191" width="0.1524" layer="21" curve="-90"/>
<pad name="1" x="-11.43" y="0" drill="1.016" shape="octagon"/>
<pad name="2" x="11.43" y="0" drill="1.016" shape="octagon"/>
<text x="-10.16" y="5.1054" size="1.27" layer="25" ratio="10">&gt;NAME</text>
<text x="-6.477" y="-0.5842" size="1.27" layer="27" ratio="10">&gt;VALUE</text>
<rectangle x1="-10.7188" y1="-0.4064" x2="-10.16" y2="0.4064" layer="51"/>
<rectangle x1="10.16" y1="-0.4064" x2="10.3124" y2="0.4064" layer="21"/>
<rectangle x1="-10.3124" y1="-0.4064" x2="-10.16" y2="0.4064" layer="21"/>
<rectangle x1="10.16" y1="-0.4064" x2="10.7188" y2="0.4064" layer="51"/>
</package>
<package name="P0613V">
<description>&lt;b&gt;RESISTOR&lt;/b&gt;&lt;p&gt;
type 0613, grid 5 mm</description>
<wire x1="2.54" y1="0" x2="1.397" y2="0" width="0.8128" layer="51"/>
<wire x1="-2.54" y1="0" x2="-1.397" y2="0" width="0.8128" layer="51"/>
<circle x="-2.54" y="0" radius="2.286" width="0.1524" layer="21"/>
<circle x="-2.54" y="0" radius="1.143" width="0.1524" layer="51"/>
<pad name="1" x="-2.54" y="0" drill="1.016" shape="octagon"/>
<pad name="2" x="2.54" y="0" drill="1.016" shape="octagon"/>
<text x="-0.254" y="1.143" size="1.27" layer="25" ratio="10">&gt;NAME</text>
<text x="-0.254" y="-2.413" size="1.27" layer="27" ratio="10">&gt;VALUE</text>
<rectangle x1="-1.2954" y1="-0.4064" x2="1.3208" y2="0.4064" layer="21"/>
</package>
<package name="P0613/15">
<description>&lt;b&gt;RESISTOR&lt;/b&gt;&lt;p&gt;
type 0613, grid 15 mm</description>
<wire x1="7.62" y1="0" x2="6.985" y2="0" width="0.8128" layer="51"/>
<wire x1="-7.62" y1="0" x2="-6.985" y2="0" width="0.8128" layer="51"/>
<wire x1="-6.477" y1="2.032" x2="-6.223" y2="2.286" width="0.1524" layer="21" curve="-90"/>
<wire x1="-6.477" y1="-2.032" x2="-6.223" y2="-2.286" width="0.1524" layer="21" curve="90"/>
<wire x1="6.223" y1="-2.286" x2="6.477" y2="-2.032" width="0.1524" layer="21" curve="90"/>
<wire x1="6.223" y1="2.286" x2="6.477" y2="2.032" width="0.1524" layer="21" curve="-90"/>
<wire x1="-6.223" y1="2.286" x2="-5.334" y2="2.286" width="0.1524" layer="21"/>
<wire x1="-5.207" y1="2.159" x2="-5.334" y2="2.286" width="0.1524" layer="21"/>
<wire x1="-6.223" y1="-2.286" x2="-5.334" y2="-2.286" width="0.1524" layer="21"/>
<wire x1="-5.207" y1="-2.159" x2="-5.334" y2="-2.286" width="0.1524" layer="21"/>
<wire x1="5.207" y1="2.159" x2="5.334" y2="2.286" width="0.1524" layer="21"/>
<wire x1="5.207" y1="2.159" x2="-5.207" y2="2.159" width="0.1524" layer="21"/>
<wire x1="5.207" y1="-2.159" x2="5.334" y2="-2.286" width="0.1524" layer="21"/>
<wire x1="5.207" y1="-2.159" x2="-5.207" y2="-2.159" width="0.1524" layer="21"/>
<wire x1="6.223" y1="2.286" x2="5.334" y2="2.286" width="0.1524" layer="21"/>
<wire x1="6.223" y1="-2.286" x2="5.334" y2="-2.286" width="0.1524" layer="21"/>
<wire x1="6.477" y1="-0.635" x2="6.477" y2="-2.032" width="0.1524" layer="21"/>
<wire x1="6.477" y1="-0.635" x2="6.477" y2="0.635" width="0.1524" layer="51"/>
<wire x1="6.477" y1="2.032" x2="6.477" y2="0.635" width="0.1524" layer="21"/>
<wire x1="-6.477" y1="-2.032" x2="-6.477" y2="-0.635" width="0.1524" layer="21"/>
<wire x1="-6.477" y1="0.635" x2="-6.477" y2="-0.635" width="0.1524" layer="51"/>
<wire x1="-6.477" y1="0.635" x2="-6.477" y2="2.032" width="0.1524" layer="21"/>
<pad name="1" x="-7.62" y="0" drill="1.016" shape="octagon"/>
<pad name="2" x="7.62" y="0" drill="1.016" shape="octagon"/>
<text x="-6.477" y="2.6924" size="1.27" layer="25" ratio="10">&gt;NAME</text>
<text x="-4.318" y="-0.7112" size="1.27" layer="27" ratio="10">&gt;VALUE</text>
<rectangle x1="-7.0358" y1="-0.4064" x2="-6.477" y2="0.4064" layer="51"/>
<rectangle x1="6.477" y1="-0.4064" x2="7.0358" y2="0.4064" layer="51"/>
</package>
<package name="P0817/22">
<description>&lt;b&gt;RESISTOR&lt;/b&gt;&lt;p&gt;
type 0817, grid 22.5 mm</description>
<wire x1="-10.414" y1="0" x2="-11.43" y2="0" width="0.8128" layer="51"/>
<wire x1="-8.509" y1="-3.429" x2="-8.509" y2="3.429" width="0.1524" layer="21"/>
<wire x1="-8.128" y1="3.81" x2="-7.239" y2="3.81" width="0.1524" layer="21"/>
<wire x1="-6.985" y1="3.556" x2="-7.239" y2="3.81" width="0.1524" layer="21"/>
<wire x1="-8.128" y1="-3.81" x2="-7.239" y2="-3.81" width="0.1524" layer="21"/>
<wire x1="-6.985" y1="-3.556" x2="-7.239" y2="-3.81" width="0.1524" layer="21"/>
<wire x1="6.985" y1="3.556" x2="7.239" y2="3.81" width="0.1524" layer="21"/>
<wire x1="6.985" y1="3.556" x2="-6.985" y2="3.556" width="0.1524" layer="21"/>
<wire x1="6.985" y1="-3.556" x2="7.239" y2="-3.81" width="0.1524" layer="21"/>
<wire x1="6.985" y1="-3.556" x2="-6.985" y2="-3.556" width="0.1524" layer="21"/>
<wire x1="8.128" y1="3.81" x2="7.239" y2="3.81" width="0.1524" layer="21"/>
<wire x1="8.128" y1="-3.81" x2="7.239" y2="-3.81" width="0.1524" layer="21"/>
<wire x1="8.509" y1="-3.429" x2="8.509" y2="3.429" width="0.1524" layer="21"/>
<wire x1="11.43" y1="0" x2="10.414" y2="0" width="0.8128" layer="51"/>
<wire x1="-8.509" y1="3.429" x2="-8.128" y2="3.81" width="0.1524" layer="21" curve="-90"/>
<wire x1="-8.509" y1="-3.429" x2="-8.128" y2="-3.81" width="0.1524" layer="21" curve="90"/>
<wire x1="8.128" y1="3.81" x2="8.509" y2="3.429" width="0.1524" layer="21" curve="-90"/>
<wire x1="8.128" y1="-3.81" x2="8.509" y2="-3.429" width="0.1524" layer="21" curve="90"/>
<pad name="1" x="-11.43" y="0" drill="1.016" shape="octagon"/>
<pad name="2" x="11.43" y="0" drill="1.016" shape="octagon"/>
<text x="-8.382" y="4.2164" size="1.27" layer="25" ratio="10">&gt;NAME</text>
<text x="-6.223" y="-0.5842" size="1.27" layer="27" ratio="10">&gt;VALUE</text>
<text x="6.604" y="-2.2606" size="1.27" layer="51" ratio="10" rot="R90">0817</text>
<rectangle x1="8.509" y1="-0.4064" x2="10.3124" y2="0.4064" layer="21"/>
<rectangle x1="-10.3124" y1="-0.4064" x2="-8.509" y2="0.4064" layer="21"/>
</package>
<package name="P0817V">
<description>&lt;b&gt;RESISTOR&lt;/b&gt;&lt;p&gt;
type 0817, grid 6.35 mm</description>
<wire x1="-3.81" y1="0" x2="-5.08" y2="0" width="0.8128" layer="51"/>
<wire x1="1.27" y1="0" x2="0" y2="0" width="0.8128" layer="51"/>
<circle x="-5.08" y="0" radius="3.81" width="0.1524" layer="21"/>
<circle x="-5.08" y="0" radius="1.27" width="0.1524" layer="51"/>
<pad name="1" x="-5.08" y="0" drill="1.016" shape="octagon"/>
<pad name="2" x="1.27" y="0" drill="1.016" shape="octagon"/>
<text x="-1.016" y="1.27" size="1.27" layer="25" ratio="10">&gt;NAME</text>
<text x="-1.016" y="-2.54" size="1.27" layer="27" ratio="10">&gt;VALUE</text>
<text x="-6.858" y="2.032" size="1.016" layer="21" ratio="12">0817</text>
<rectangle x1="-3.81" y1="-0.4064" x2="0" y2="0.4064" layer="21"/>
</package>
<package name="V234/12">
<description>&lt;b&gt;RESISTOR&lt;/b&gt;&lt;p&gt;
type V234, grid 12.5 mm</description>
<wire x1="-4.953" y1="1.524" x2="-4.699" y2="1.778" width="0.1524" layer="21" curve="-90"/>
<wire x1="4.699" y1="1.778" x2="4.953" y2="1.524" width="0.1524" layer="21" curve="-90"/>
<wire x1="4.699" y1="-1.778" x2="4.953" y2="-1.524" width="0.1524" layer="21" curve="90"/>
<wire x1="-4.953" y1="-1.524" x2="-4.699" y2="-1.778" width="0.1524" layer="21" curve="90"/>
<wire x1="-4.699" y1="1.778" x2="4.699" y2="1.778" width="0.1524" layer="21"/>
<wire x1="-4.953" y1="1.524" x2="-4.953" y2="-1.524" width="0.1524" layer="21"/>
<wire x1="4.699" y1="-1.778" x2="-4.699" y2="-1.778" width="0.1524" layer="21"/>
<wire x1="4.953" y1="1.524" x2="4.953" y2="-1.524" width="0.1524" layer="21"/>
<wire x1="6.35" y1="0" x2="5.461" y2="0" width="0.8128" layer="51"/>
<wire x1="-6.35" y1="0" x2="-5.461" y2="0" width="0.8128" layer="51"/>
<pad name="1" x="-6.35" y="0" drill="1.016" shape="octagon"/>
<pad name="2" x="6.35" y="0" drill="1.016" shape="octagon"/>
<text x="-4.953" y="2.159" size="1.27" layer="25" ratio="10">&gt;NAME</text>
<text x="-3.81" y="-0.635" size="1.27" layer="27" ratio="10">&gt;VALUE</text>
<rectangle x1="4.953" y1="-0.4064" x2="5.4102" y2="0.4064" layer="21"/>
<rectangle x1="-5.4102" y1="-0.4064" x2="-4.953" y2="0.4064" layer="21"/>
</package>
<package name="V235/17">
<description>&lt;b&gt;RESISTOR&lt;/b&gt;&lt;p&gt;
type V235, grid 17.78 mm</description>
<wire x1="-6.731" y1="2.921" x2="6.731" y2="2.921" width="0.1524" layer="21"/>
<wire x1="-7.112" y1="2.54" x2="-7.112" y2="-2.54" width="0.1524" layer="21"/>
<wire x1="6.731" y1="-2.921" x2="-6.731" y2="-2.921" width="0.1524" layer="21"/>
<wire x1="7.112" y1="2.54" x2="7.112" y2="-2.54" width="0.1524" layer="21"/>
<wire x1="8.89" y1="0" x2="7.874" y2="0" width="1.016" layer="51"/>
<wire x1="-7.874" y1="0" x2="-8.89" y2="0" width="1.016" layer="51"/>
<wire x1="-7.112" y1="-2.54" x2="-6.731" y2="-2.921" width="0.1524" layer="21" curve="90"/>
<wire x1="6.731" y1="2.921" x2="7.112" y2="2.54" width="0.1524" layer="21" curve="-90"/>
<wire x1="6.731" y1="-2.921" x2="7.112" y2="-2.54" width="0.1524" layer="21" curve="90"/>
<wire x1="-7.112" y1="2.54" x2="-6.731" y2="2.921" width="0.1524" layer="21" curve="-90"/>
<pad name="1" x="-8.89" y="0" drill="1.1938" diameter="2.54"/>
<pad name="2" x="8.89" y="0" drill="1.1938" diameter="2.54"/>
<text x="-6.858" y="3.302" size="1.27" layer="25" ratio="10">&gt;NAME</text>
<text x="-5.842" y="-0.635" size="1.27" layer="27" ratio="10">&gt;VALUE</text>
<rectangle x1="7.112" y1="-0.508" x2="7.747" y2="0.508" layer="21"/>
<rectangle x1="-7.747" y1="-0.508" x2="-7.112" y2="0.508" layer="21"/>
</package>
<package name="V526-0">
<description>&lt;b&gt;RESISTOR&lt;/b&gt;&lt;p&gt;
type V526-0, grid 2.5 mm</description>
<wire x1="-2.54" y1="1.016" x2="-2.286" y2="1.27" width="0.1524" layer="21" curve="-90"/>
<wire x1="2.286" y1="1.27" x2="2.54" y2="1.016" width="0.1524" layer="21" curve="-90"/>
<wire x1="2.286" y1="-1.27" x2="2.54" y2="-1.016" width="0.1524" layer="21" curve="90"/>
<wire x1="-2.54" y1="-1.016" x2="-2.286" y2="-1.27" width="0.1524" layer="21" curve="90"/>
<wire x1="2.286" y1="1.27" x2="-2.286" y2="1.27" width="0.1524" layer="21"/>
<wire x1="2.54" y1="-1.016" x2="2.54" y2="1.016" width="0.1524" layer="21"/>
<wire x1="-2.286" y1="-1.27" x2="2.286" y2="-1.27" width="0.1524" layer="21"/>
<wire x1="-2.54" y1="1.016" x2="-2.54" y2="-1.016" width="0.1524" layer="21"/>
<pad name="1" x="-1.27" y="0" drill="0.8128" shape="octagon"/>
<pad name="2" x="1.27" y="0" drill="0.8128" shape="octagon"/>
<text x="-2.413" y="1.651" size="1.27" layer="25" ratio="10">&gt;NAME</text>
<text x="-2.413" y="-2.794" size="1.27" layer="27" ratio="10">&gt;VALUE</text>
</package>
<package name="MINI_MELF-0102AX">
<description>&lt;b&gt;Mini MELF 0102 Axial&lt;/b&gt;</description>
<circle x="0" y="0" radius="0.6" width="0" layer="51"/>
<circle x="0" y="0" radius="0.6" width="0" layer="52"/>
<smd name="1" x="0" y="0" dx="1.9" dy="1.9" layer="1" roundness="100"/>
<smd name="2" x="0" y="0" dx="1.9" dy="1.9" layer="16" roundness="100"/>
<text x="-1.27" y="0.9525" size="1.27" layer="25">&gt;NAME</text>
<text x="-1.27" y="-2.2225" size="1.27" layer="27">&gt;VALUE</text>
<hole x="0" y="0" drill="1.3"/>
</package>
<package name="0922V">
<description>&lt;b&gt;RESISTOR&lt;/b&gt;&lt;p&gt;
type 0922, grid 7.5 mm</description>
<wire x1="2.54" y1="0" x2="1.397" y2="0" width="0.8128" layer="51"/>
<wire x1="-5.08" y1="0" x2="-3.81" y2="0" width="0.8128" layer="51"/>
<circle x="-5.08" y="0" radius="4.572" width="0.1524" layer="21"/>
<circle x="-5.08" y="0" radius="1.905" width="0.1524" layer="21"/>
<pad name="1" x="-5.08" y="0" drill="1.016" shape="octagon"/>
<pad name="2" x="2.54" y="0" drill="1.016" shape="octagon"/>
<text x="-0.508" y="1.6764" size="1.27" layer="25" ratio="10">&gt;NAME</text>
<text x="-0.508" y="-2.9972" size="1.27" layer="27" ratio="10">&gt;VALUE</text>
<text x="-6.858" y="2.54" size="1.016" layer="21" ratio="12">0922</text>
<rectangle x1="-3.81" y1="-0.4064" x2="1.3208" y2="0.4064" layer="21"/>
</package>
<package name="MINI_MELF-0102R">
<description>&lt;b&gt;CECC Size RC2211&lt;/b&gt; Reflow Soldering&lt;p&gt;
source Beyschlag</description>
<wire x1="-1" y1="-0.5" x2="1" y2="-0.5" width="0.2032" layer="51"/>
<wire x1="1" y1="-0.5" x2="1" y2="0.5" width="0.2032" layer="51"/>
<wire x1="1" y1="0.5" x2="-1" y2="0.5" width="0.2032" layer="51"/>
<wire x1="-1" y1="0.5" x2="-1" y2="-0.5" width="0.2032" layer="51"/>
<smd name="1" x="-0.9" y="0" dx="0.5" dy="1.3" layer="1"/>
<smd name="2" x="0.9" y="0" dx="0.5" dy="1.3" layer="1"/>
<text x="-1.27" y="0.9525" size="1.27" layer="25">&gt;NAME</text>
<text x="-1.27" y="-2.2225" size="1.27" layer="27">&gt;VALUE</text>
</package>
<package name="MINI_MELF-0102W">
<description>&lt;b&gt;CECC Size RC2211&lt;/b&gt; Wave Soldering&lt;p&gt;
source Beyschlag</description>
<wire x1="-1" y1="-0.5" x2="1" y2="-0.5" width="0.2032" layer="51"/>
<wire x1="1" y1="-0.5" x2="1" y2="0.5" width="0.2032" layer="51"/>
<wire x1="1" y1="0.5" x2="-1" y2="0.5" width="0.2032" layer="51"/>
<wire x1="-1" y1="0.5" x2="-1" y2="-0.5" width="0.2032" layer="51"/>
<smd name="1" x="-0.95" y="0" dx="0.6" dy="1.3" layer="1"/>
<smd name="2" x="0.95" y="0" dx="0.6" dy="1.3" layer="1"/>
<text x="-1.27" y="0.9525" size="1.27" layer="25">&gt;NAME</text>
<text x="-1.27" y="-2.2225" size="1.27" layer="27">&gt;VALUE</text>
</package>
<package name="MINI_MELF-0204R">
<description>&lt;b&gt;CECC Size RC3715&lt;/b&gt; Reflow Soldering&lt;p&gt;
source Beyschlag</description>
<wire x1="-1.7" y1="-0.6" x2="1.7" y2="-0.6" width="0.2032" layer="51"/>
<wire x1="1.7" y1="-0.6" x2="1.7" y2="0.6" width="0.2032" layer="51"/>
<wire x1="1.7" y1="0.6" x2="-1.7" y2="0.6" width="0.2032" layer="51"/>
<wire x1="-1.7" y1="0.6" x2="-1.7" y2="-0.6" width="0.2032" layer="51"/>
<wire x1="0.938" y1="0.6" x2="-0.938" y2="0.6" width="0.2032" layer="21"/>
<wire x1="-0.938" y1="-0.6" x2="0.938" y2="-0.6" width="0.2032" layer="21"/>
<smd name="1" x="-1.5" y="0" dx="0.8" dy="1.6" layer="1"/>
<smd name="2" x="1.5" y="0" dx="0.8" dy="1.6" layer="1"/>
<text x="-1.27" y="0.9525" size="1.27" layer="25">&gt;NAME</text>
<text x="-1.27" y="-2.2225" size="1.27" layer="27">&gt;VALUE</text>
</package>
<package name="MINI_MELF-0204W">
<description>&lt;b&gt;CECC Size RC3715&lt;/b&gt; Wave Soldering&lt;p&gt;
source Beyschlag</description>
<wire x1="-1.7" y1="-0.6" x2="1.7" y2="-0.6" width="0.2032" layer="51"/>
<wire x1="1.7" y1="-0.6" x2="1.7" y2="0.6" width="0.2032" layer="51"/>
<wire x1="1.7" y1="0.6" x2="-1.7" y2="0.6" width="0.2032" layer="51"/>
<wire x1="-1.7" y1="0.6" x2="-1.7" y2="-0.6" width="0.2032" layer="51"/>
<wire x1="0.684" y1="0.6" x2="-0.684" y2="0.6" width="0.2032" layer="21"/>
<wire x1="-0.684" y1="-0.6" x2="0.684" y2="-0.6" width="0.2032" layer="21"/>
<smd name="1" x="-1.5" y="0" dx="1.2" dy="1.6" layer="1"/>
<smd name="2" x="1.5" y="0" dx="1.2" dy="1.6" layer="1"/>
<text x="-1.27" y="0.9525" size="1.27" layer="25">&gt;NAME</text>
<text x="-1.27" y="-2.2225" size="1.27" layer="27">&gt;VALUE</text>
</package>
<package name="MINI_MELF-0207R">
<description>&lt;b&gt;CECC Size RC6123&lt;/b&gt; Reflow Soldering&lt;p&gt;
source Beyschlag</description>
<wire x1="-2.8" y1="-1" x2="2.8" y2="-1" width="0.2032" layer="51"/>
<wire x1="2.8" y1="-1" x2="2.8" y2="1" width="0.2032" layer="51"/>
<wire x1="2.8" y1="1" x2="-2.8" y2="1" width="0.2032" layer="51"/>
<wire x1="-2.8" y1="1" x2="-2.8" y2="-1" width="0.2032" layer="51"/>
<wire x1="1.2125" y1="1" x2="-1.2125" y2="1" width="0.2032" layer="21"/>
<wire x1="-1.2125" y1="-1" x2="1.2125" y2="-1" width="0.2032" layer="21"/>
<smd name="1" x="-2.25" y="0" dx="1.6" dy="2.5" layer="1"/>
<smd name="2" x="2.25" y="0" dx="1.6" dy="2.5" layer="1"/>
<text x="-2.2225" y="1.5875" size="1.27" layer="25">&gt;NAME</text>
<text x="-2.2225" y="-2.54" size="1.27" layer="27">&gt;VALUE</text>
</package>
<package name="MINI_MELF-0207W">
<description>&lt;b&gt;CECC Size RC6123&lt;/b&gt; Wave Soldering&lt;p&gt;
source Beyschlag</description>
<wire x1="-2.8" y1="-1" x2="2.8" y2="-1" width="0.2032" layer="51"/>
<wire x1="2.8" y1="-1" x2="2.8" y2="1" width="0.2032" layer="51"/>
<wire x1="2.8" y1="1" x2="-2.8" y2="1" width="0.2032" layer="51"/>
<wire x1="-2.8" y1="1" x2="-2.8" y2="-1" width="0.2032" layer="51"/>
<wire x1="1.149" y1="1" x2="-1.149" y2="1" width="0.2032" layer="21"/>
<wire x1="-1.149" y1="-1" x2="1.149" y2="-1" width="0.2032" layer="21"/>
<smd name="1" x="-2.6" y="0" dx="2.4" dy="2.5" layer="1"/>
<smd name="2" x="2.6" y="0" dx="2.4" dy="2.5" layer="1"/>
<text x="-2.54" y="1.5875" size="1.27" layer="25">&gt;NAME</text>
<text x="-2.54" y="-2.54" size="1.27" layer="27">&gt;VALUE</text>
</package>
<package name="RDH/15">
<description>&lt;b&gt;RESISTOR&lt;/b&gt;&lt;p&gt;
type RDH, grid 15 mm</description>
<wire x1="-7.62" y1="0" x2="-6.858" y2="0" width="0.8128" layer="51"/>
<wire x1="-6.096" y1="3.048" x2="-5.207" y2="3.048" width="0.1524" layer="21"/>
<wire x1="-4.953" y1="2.794" x2="-5.207" y2="3.048" width="0.1524" layer="21"/>
<wire x1="-6.096" y1="-3.048" x2="-5.207" y2="-3.048" width="0.1524" layer="21"/>
<wire x1="-4.953" y1="-2.794" x2="-5.207" y2="-3.048" width="0.1524" layer="21"/>
<wire x1="4.953" y1="2.794" x2="5.207" y2="3.048" width="0.1524" layer="21"/>
<wire x1="4.953" y1="2.794" x2="-4.953" y2="2.794" width="0.1524" layer="21"/>
<wire x1="4.953" y1="-2.794" x2="5.207" y2="-3.048" width="0.1524" layer="21"/>
<wire x1="4.953" y1="-2.794" x2="-4.953" y2="-2.794" width="0.1524" layer="21"/>
<wire x1="6.096" y1="3.048" x2="5.207" y2="3.048" width="0.1524" layer="21"/>
<wire x1="6.096" y1="-3.048" x2="5.207" y2="-3.048" width="0.1524" layer="21"/>
<wire x1="-6.477" y1="-2.667" x2="-6.477" y2="-1.016" width="0.1524" layer="21"/>
<wire x1="-6.477" y1="1.016" x2="-6.477" y2="-1.016" width="0.1524" layer="51"/>
<wire x1="-6.477" y1="1.016" x2="-6.477" y2="2.667" width="0.1524" layer="21"/>
<wire x1="6.477" y1="-2.667" x2="6.477" y2="-1.016" width="0.1524" layer="21"/>
<wire x1="6.477" y1="1.016" x2="6.477" y2="-1.016" width="0.1524" layer="51"/>
<wire x1="6.477" y1="1.016" x2="6.477" y2="2.667" width="0.1524" layer="21"/>
<wire x1="6.858" y1="0" x2="7.62" y2="0" width="0.8128" layer="51"/>
<wire x1="-6.477" y1="2.667" x2="-6.096" y2="3.048" width="0.1524" layer="21" curve="-90"/>
<wire x1="6.096" y1="3.048" x2="6.477" y2="2.667" width="0.1524" layer="21" curve="-90"/>
<wire x1="-6.477" y1="-2.667" x2="-6.096" y2="-3.048" width="0.1524" layer="21" curve="90"/>
<wire x1="6.096" y1="-3.048" x2="6.477" y2="-2.667" width="0.1524" layer="21" curve="90"/>
<pad name="1" x="-7.62" y="0" drill="1.016" shape="octagon"/>
<pad name="2" x="7.62" y="0" drill="1.016" shape="octagon"/>
<text x="-6.35" y="3.4544" size="1.27" layer="25" ratio="10">&gt;NAME</text>
<text x="-4.318" y="-0.5842" size="1.27" layer="27" ratio="10">&gt;VALUE</text>
<text x="4.572" y="-1.7272" size="1.27" layer="51" ratio="10" rot="R90">RDH</text>
<rectangle x1="-6.7564" y1="-0.4064" x2="-6.4516" y2="0.4064" layer="51"/>
<rectangle x1="6.4516" y1="-0.4064" x2="6.7564" y2="0.4064" layer="51"/>
</package>
<package name="0204V">
<description>&lt;b&gt;RESISTOR&lt;/b&gt;&lt;p&gt;
type 0204, grid 2.5 mm</description>
<wire x1="-1.27" y1="0" x2="1.27" y2="0" width="0.508" layer="51"/>
<wire x1="-0.127" y1="0" x2="0.127" y2="0" width="0.508" layer="21"/>
<circle x="-1.27" y="0" radius="0.889" width="0.1524" layer="51"/>
<circle x="-1.27" y="0" radius="0.635" width="0.0508" layer="51"/>
<pad name="1" x="-1.27" y="0" drill="0.8128" shape="octagon"/>
<pad name="2" x="1.27" y="0" drill="0.8128" shape="octagon"/>
<text x="-2.1336" y="1.1684" size="1.27" layer="25" ratio="10">&gt;NAME</text>
<text x="-2.1336" y="-2.3114" size="1.27" layer="27" ratio="10">&gt;VALUE</text>
</package>
<package name="0309V">
<description>&lt;b&gt;RESISTOR&lt;/b&gt;&lt;p&gt;
type 0309, grid 2.5 mm</description>
<wire x1="1.27" y1="0" x2="0.635" y2="0" width="0.6096" layer="51"/>
<wire x1="-0.635" y1="0" x2="-1.27" y2="0" width="0.6096" layer="51"/>
<circle x="-1.27" y="0" radius="1.524" width="0.1524" layer="21"/>
<circle x="-1.27" y="0" radius="0.762" width="0.1524" layer="51"/>
<pad name="1" x="-1.27" y="0" drill="0.8128" shape="octagon"/>
<pad name="2" x="1.27" y="0" drill="0.8128" shape="octagon"/>
<text x="0.254" y="1.016" size="1.27" layer="25" ratio="10">&gt;NAME</text>
<text x="0.254" y="-2.2098" size="1.27" layer="27" ratio="10">&gt;VALUE</text>
<rectangle x1="0.254" y1="-0.3048" x2="0.5588" y2="0.3048" layer="51"/>
<rectangle x1="-0.635" y1="-0.3048" x2="-0.3302" y2="0.3048" layer="51"/>
<rectangle x1="-0.3302" y1="-0.3048" x2="0.254" y2="0.3048" layer="21"/>
</package>
<package name="R0201">
<description>&lt;b&gt;RESISTOR&lt;/b&gt; chip&lt;p&gt;
Source: http://www.vishay.com/docs/20008/dcrcw.pdf</description>
<smd name="1" x="-0.255" y="0" dx="0.28" dy="0.43" layer="1"/>
<smd name="2" x="0.255" y="0" dx="0.28" dy="0.43" layer="1"/>
<text x="-0.635" y="0.635" size="1.27" layer="25">&gt;NAME</text>
<text x="-0.635" y="-1.905" size="1.27" layer="27">&gt;VALUE</text>
<rectangle x1="-0.3" y1="-0.15" x2="-0.15" y2="0.15" layer="51"/>
<rectangle x1="0.15" y1="-0.15" x2="0.3" y2="0.15" layer="51"/>
<rectangle x1="-0.15" y1="-0.15" x2="0.15" y2="0.15" layer="21"/>
</package>
<package name="VMTA55">
<description>&lt;b&gt;Bulk Metal® Foil Technology&lt;/b&gt;, Tubular Axial Lead Resistors, Meets or Exceeds MIL-R-39005 Requirements&lt;p&gt;
MIL SIZE RNC55&lt;br&gt;
Source: VISHAY .. vta56.pdf</description>
<wire x1="-5.08" y1="0" x2="-4.26" y2="0" width="0.6096" layer="51"/>
<wire x1="3.3375" y1="-1.45" x2="3.3375" y2="1.45" width="0.1524" layer="21"/>
<wire x1="3.3375" y1="1.45" x2="-3.3625" y2="1.45" width="0.1524" layer="21"/>
<wire x1="-3.3625" y1="1.45" x2="-3.3625" y2="-1.45" width="0.1524" layer="21"/>
<wire x1="-3.3625" y1="-1.45" x2="3.3375" y2="-1.45" width="0.1524" layer="21"/>
<wire x1="4.235" y1="0" x2="5.08" y2="0" width="0.6096" layer="51"/>
<pad name="1" x="-5.08" y="0" drill="1.1" shape="octagon"/>
<pad name="2" x="5.08" y="0" drill="1.1" shape="octagon"/>
<text x="-3.175" y="1.905" size="1.27" layer="25" ratio="10">&gt;NAME</text>
<text x="-3.175" y="-0.635" size="1.27" layer="27" ratio="10">&gt;VALUE</text>
<rectangle x1="-4.26" y1="-0.3048" x2="-3.3075" y2="0.3048" layer="21"/>
<rectangle x1="3.2825" y1="-0.3048" x2="4.235" y2="0.3048" layer="21"/>
</package>
<package name="VMTB60">
<description>&lt;b&gt;Bulk Metal® Foil Technology&lt;/b&gt;, Tubular Axial Lead Resistors, Meets or Exceeds MIL-R-39005 Requirements&lt;p&gt;
MIL SIZE RNC60&lt;br&gt;
Source: VISHAY .. vta56.pdf</description>
<wire x1="-6.35" y1="0" x2="-5.585" y2="0" width="0.6096" layer="51"/>
<wire x1="4.6875" y1="-1.95" x2="4.6875" y2="1.95" width="0.1524" layer="21"/>
<wire x1="4.6875" y1="1.95" x2="-4.6875" y2="1.95" width="0.1524" layer="21"/>
<wire x1="-4.6875" y1="1.95" x2="-4.6875" y2="-1.95" width="0.1524" layer="21"/>
<wire x1="-4.6875" y1="-1.95" x2="4.6875" y2="-1.95" width="0.1524" layer="21"/>
<wire x1="5.585" y1="0" x2="6.35" y2="0" width="0.6096" layer="51"/>
<pad name="1" x="-6.35" y="0" drill="1.1" shape="octagon"/>
<pad name="2" x="6.35" y="0" drill="1.1" shape="octagon"/>
<text x="-4.445" y="2.54" size="1.27" layer="25" ratio="10">&gt;NAME</text>
<text x="-4.445" y="-0.635" size="1.27" layer="27" ratio="10">&gt;VALUE</text>
<rectangle x1="-5.585" y1="-0.3048" x2="-4.6325" y2="0.3048" layer="21"/>
<rectangle x1="4.6325" y1="-0.3048" x2="5.585" y2="0.3048" layer="21"/>
</package>
<package name="VTA52">
<description>&lt;b&gt;Bulk Metal® Foil Technology&lt;/b&gt;, Tubular Axial Lead Resistors, Meets or Exceeds MIL-R-39005 Requirements&lt;p&gt;
MIL SIZE RBR52&lt;br&gt;
Source: VISHAY .. vta56.pdf</description>
<wire x1="-15.24" y1="0" x2="-13.97" y2="0" width="0.6096" layer="51"/>
<wire x1="12.6225" y1="0.025" x2="12.6225" y2="4.725" width="0.1524" layer="21"/>
<wire x1="12.6225" y1="4.725" x2="-12.6225" y2="4.725" width="0.1524" layer="21"/>
<wire x1="-12.6225" y1="4.725" x2="-12.6225" y2="0.025" width="0.1524" layer="21"/>
<wire x1="-12.6225" y1="0.025" x2="-12.6225" y2="-4.65" width="0.1524" layer="21"/>
<wire x1="-12.6225" y1="-4.65" x2="12.6225" y2="-4.65" width="0.1524" layer="21"/>
<wire x1="12.6225" y1="-4.65" x2="12.6225" y2="0.025" width="0.1524" layer="21"/>
<wire x1="13.97" y1="0" x2="15.24" y2="0" width="0.6096" layer="51"/>
<pad name="1" x="-15.24" y="0" drill="1.1" shape="octagon"/>
<pad name="2" x="15.24" y="0" drill="1.1" shape="octagon"/>
<text x="-3.81" y="5.08" size="1.27" layer="25" ratio="10">&gt;NAME</text>
<text x="-3.175" y="-0.635" size="1.27" layer="27" ratio="10">&gt;VALUE</text>
<rectangle x1="-13.97" y1="-0.3048" x2="-12.5675" y2="0.3048" layer="21"/>
<rectangle x1="12.5675" y1="-0.3048" x2="13.97" y2="0.3048" layer="21"/>
</package>
<package name="VTA53">
<description>&lt;b&gt;Bulk Metal® Foil Technology&lt;/b&gt;, Tubular Axial Lead Resistors, Meets or Exceeds MIL-R-39005 Requirements&lt;p&gt;
MIL SIZE RBR53&lt;br&gt;
Source: VISHAY .. vta56.pdf</description>
<wire x1="-12.065" y1="0" x2="-10.795" y2="0" width="0.6096" layer="51"/>
<wire x1="9.8975" y1="0" x2="9.8975" y2="4.7" width="0.1524" layer="21"/>
<wire x1="9.8975" y1="4.7" x2="-9.8975" y2="4.7" width="0.1524" layer="21"/>
<wire x1="-9.8975" y1="4.7" x2="-9.8975" y2="0" width="0.1524" layer="21"/>
<wire x1="-9.8975" y1="0" x2="-9.8975" y2="-4.675" width="0.1524" layer="21"/>
<wire x1="-9.8975" y1="-4.675" x2="9.8975" y2="-4.675" width="0.1524" layer="21"/>
<wire x1="9.8975" y1="-4.675" x2="9.8975" y2="0" width="0.1524" layer="21"/>
<wire x1="10.795" y1="0" x2="12.065" y2="0" width="0.6096" layer="51"/>
<pad name="1" x="-12.065" y="0" drill="1.1" shape="octagon"/>
<pad name="2" x="12.065" y="0" drill="1.1" shape="octagon"/>
<text x="-3.81" y="5.08" size="1.27" layer="25" ratio="10">&gt;NAME</text>
<text x="-3.175" y="-0.635" size="1.27" layer="27" ratio="10">&gt;VALUE</text>
<rectangle x1="-10.795" y1="-0.3048" x2="-9.8425" y2="0.3048" layer="21"/>
<rectangle x1="9.8425" y1="-0.3048" x2="10.795" y2="0.3048" layer="21"/>
</package>
<package name="VTA54">
<description>&lt;b&gt;Bulk Metal® Foil Technology&lt;/b&gt;, Tubular Axial Lead Resistors, Meets or Exceeds MIL-R-39005 Requirements&lt;p&gt;
MIL SIZE RBR54&lt;br&gt;
Source: VISHAY .. vta56.pdf</description>
<wire x1="-12.065" y1="0" x2="-10.795" y2="0" width="0.6096" layer="51"/>
<wire x1="9.8975" y1="0" x2="9.8975" y2="3.3" width="0.1524" layer="21"/>
<wire x1="9.8975" y1="3.3" x2="-9.8975" y2="3.3" width="0.1524" layer="21"/>
<wire x1="-9.8975" y1="3.3" x2="-9.8975" y2="0" width="0.1524" layer="21"/>
<wire x1="-9.8975" y1="0" x2="-9.8975" y2="-3.3" width="0.1524" layer="21"/>
<wire x1="-9.8975" y1="-3.3" x2="9.8975" y2="-3.3" width="0.1524" layer="21"/>
<wire x1="9.8975" y1="-3.3" x2="9.8975" y2="0" width="0.1524" layer="21"/>
<wire x1="10.795" y1="0" x2="12.065" y2="0" width="0.6096" layer="51"/>
<pad name="1" x="-12.065" y="0" drill="1.1" shape="octagon"/>
<pad name="2" x="12.065" y="0" drill="1.1" shape="octagon"/>
<text x="-3.81" y="3.81" size="1.27" layer="25" ratio="10">&gt;NAME</text>
<text x="-3.175" y="-0.635" size="1.27" layer="27" ratio="10">&gt;VALUE</text>
<rectangle x1="-10.795" y1="-0.3048" x2="-9.8425" y2="0.3048" layer="21"/>
<rectangle x1="9.8425" y1="-0.3048" x2="10.795" y2="0.3048" layer="21"/>
</package>
<package name="VTA55">
<description>&lt;b&gt;Bulk Metal® Foil Technology&lt;/b&gt;, Tubular Axial Lead Resistors, Meets or Exceeds MIL-R-39005 Requirements&lt;p&gt;
MIL SIZE RBR55&lt;br&gt;
Source: VISHAY .. vta56.pdf</description>
<wire x1="-8.255" y1="0" x2="-6.985" y2="0" width="0.6096" layer="51"/>
<wire x1="6.405" y1="0" x2="6.405" y2="3.3" width="0.1524" layer="21"/>
<wire x1="6.405" y1="3.3" x2="-6.405" y2="3.3" width="0.1524" layer="21"/>
<wire x1="-6.405" y1="3.3" x2="-6.405" y2="0" width="0.1524" layer="21"/>
<wire x1="-6.405" y1="0" x2="-6.405" y2="-3.3" width="0.1524" layer="21"/>
<wire x1="-6.405" y1="-3.3" x2="6.405" y2="-3.3" width="0.1524" layer="21"/>
<wire x1="6.405" y1="-3.3" x2="6.405" y2="0" width="0.1524" layer="21"/>
<wire x1="6.985" y1="0" x2="8.255" y2="0" width="0.6096" layer="51"/>
<pad name="1" x="-8.255" y="0" drill="1.1" shape="octagon"/>
<pad name="2" x="8.255" y="0" drill="1.1" shape="octagon"/>
<text x="-3.81" y="3.81" size="1.27" layer="25" ratio="10">&gt;NAME</text>
<text x="-3.175" y="-0.635" size="1.27" layer="27" ratio="10">&gt;VALUE</text>
<rectangle x1="-6.985" y1="-0.3048" x2="-6.35" y2="0.3048" layer="21"/>
<rectangle x1="6.35" y1="-0.3048" x2="6.985" y2="0.3048" layer="21"/>
</package>
<package name="VTA56">
<description>&lt;b&gt;Bulk Metal® Foil Technology&lt;/b&gt;, Tubular Axial Lead Resistors, Meets or Exceeds MIL-R-39005 Requirements&lt;p&gt;
MIL SIZE RBR56&lt;br&gt;
Source: VISHAY .. vta56.pdf</description>
<wire x1="-6.35" y1="0" x2="-5.08" y2="0" width="0.6096" layer="51"/>
<wire x1="4.5" y1="0" x2="4.5" y2="3.3" width="0.1524" layer="21"/>
<wire x1="4.5" y1="3.3" x2="-4.5" y2="3.3" width="0.1524" layer="21"/>
<wire x1="-4.5" y1="3.3" x2="-4.5" y2="0" width="0.1524" layer="21"/>
<wire x1="-4.5" y1="0" x2="-4.5" y2="-3.3" width="0.1524" layer="21"/>
<wire x1="-4.5" y1="-3.3" x2="4.5" y2="-3.3" width="0.1524" layer="21"/>
<wire x1="4.5" y1="-3.3" x2="4.5" y2="0" width="0.1524" layer="21"/>
<wire x1="5.08" y1="0" x2="6.35" y2="0" width="0.6096" layer="51"/>
<pad name="1" x="-6.35" y="0" drill="1.1" shape="octagon"/>
<pad name="2" x="6.35" y="0" drill="1.1" shape="octagon"/>
<text x="-3.81" y="3.81" size="1.27" layer="25" ratio="10">&gt;NAME</text>
<text x="-3.175" y="-0.635" size="1.27" layer="27" ratio="10">&gt;VALUE</text>
<rectangle x1="-5.08" y1="-0.3048" x2="-4.445" y2="0.3048" layer="21"/>
<rectangle x1="4.445" y1="-0.3048" x2="5.08" y2="0.3048" layer="21"/>
</package>
<package name="R4527">
<description>&lt;b&gt;Package 4527&lt;/b&gt;&lt;p&gt;
Source: http://www.vishay.com/docs/31059/wsrhigh.pdf</description>
<wire x1="-5.675" y1="-3.375" x2="5.65" y2="-3.375" width="0.2032" layer="21"/>
<wire x1="5.65" y1="-3.375" x2="5.65" y2="3.375" width="0.2032" layer="51"/>
<wire x1="5.65" y1="3.375" x2="-5.675" y2="3.375" width="0.2032" layer="21"/>
<wire x1="-5.675" y1="3.375" x2="-5.675" y2="-3.375" width="0.2032" layer="51"/>
<smd name="1" x="-4.575" y="0" dx="3.94" dy="5.84" layer="1"/>
<smd name="2" x="4.575" y="0" dx="3.94" dy="5.84" layer="1"/>
<text x="-5.715" y="3.81" size="1.27" layer="25">&gt;NAME</text>
<text x="-5.715" y="-5.08" size="1.27" layer="27">&gt;VALUE</text>
</package>
<package name="WSC0001">
<description>&lt;b&gt;Wirewound Resistors, Precision Power&lt;/b&gt;&lt;p&gt;
Source: VISHAY wscwsn.pdf</description>
<wire x1="-3.075" y1="1.8" x2="-3.075" y2="-1.8" width="0.2032" layer="51"/>
<wire x1="-3.075" y1="-1.8" x2="3.075" y2="-1.8" width="0.2032" layer="21"/>
<wire x1="3.075" y1="-1.8" x2="3.075" y2="1.8" width="0.2032" layer="51"/>
<wire x1="3.075" y1="1.8" x2="-3.075" y2="1.8" width="0.2032" layer="21"/>
<wire x1="-3.075" y1="1.8" x2="-3.075" y2="1.606" width="0.2032" layer="21"/>
<wire x1="-3.075" y1="-1.606" x2="-3.075" y2="-1.8" width="0.2032" layer="21"/>
<wire x1="3.075" y1="1.606" x2="3.075" y2="1.8" width="0.2032" layer="21"/>
<wire x1="3.075" y1="-1.8" x2="3.075" y2="-1.606" width="0.2032" layer="21"/>
<smd name="1" x="-2.675" y="0" dx="2.29" dy="2.92" layer="1"/>
<smd name="2" x="2.675" y="0" dx="2.29" dy="2.92" layer="1"/>
<text x="-2.544" y="2.229" size="1.27" layer="25">&gt;NAME</text>
<text x="-2.544" y="-3.501" size="1.27" layer="27">&gt;VALUE</text>
</package>
<package name="WSC0002">
<description>&lt;b&gt;Wirewound Resistors, Precision Power&lt;/b&gt;&lt;p&gt;
Source: VISHAY wscwsn.pdf</description>
<wire x1="-5.55" y1="3.375" x2="-5.55" y2="-3.375" width="0.2032" layer="51"/>
<wire x1="-5.55" y1="-3.375" x2="5.55" y2="-3.375" width="0.2032" layer="21"/>
<wire x1="5.55" y1="-3.375" x2="5.55" y2="3.375" width="0.2032" layer="51"/>
<wire x1="5.55" y1="3.375" x2="-5.55" y2="3.375" width="0.2032" layer="21"/>
<smd name="1" x="-4.575" y="0.025" dx="3.94" dy="5.84" layer="1"/>
<smd name="2" x="4.575" y="0" dx="3.94" dy="5.84" layer="1"/>
<text x="-5.65" y="3.9" size="1.27" layer="25">&gt;NAME</text>
<text x="-5.65" y="-5.15" size="1.27" layer="27">&gt;VALUE</text>
</package>
<package name="WSC01/2">
<description>&lt;b&gt;Wirewound Resistors, Precision Power&lt;/b&gt;&lt;p&gt;
Source: VISHAY wscwsn.pdf</description>
<wire x1="-2.45" y1="1.475" x2="-2.45" y2="-1.475" width="0.2032" layer="51"/>
<wire x1="-2.45" y1="-1.475" x2="2.45" y2="-1.475" width="0.2032" layer="21"/>
<wire x1="2.45" y1="-1.475" x2="2.45" y2="1.475" width="0.2032" layer="51"/>
<wire x1="2.45" y1="1.475" x2="-2.45" y2="1.475" width="0.2032" layer="21"/>
<wire x1="-2.45" y1="1.475" x2="-2.45" y2="1.106" width="0.2032" layer="21"/>
<wire x1="-2.45" y1="-1.106" x2="-2.45" y2="-1.475" width="0.2032" layer="21"/>
<wire x1="2.45" y1="1.106" x2="2.45" y2="1.475" width="0.2032" layer="21"/>
<wire x1="2.45" y1="-1.475" x2="2.45" y2="-1.106" width="0.2032" layer="21"/>
<smd name="1" x="-2.1" y="0" dx="2.16" dy="1.78" layer="1"/>
<smd name="2" x="2.1" y="0" dx="2.16" dy="1.78" layer="1"/>
<text x="-2.544" y="1.904" size="1.27" layer="25">&gt;NAME</text>
<text x="-2.544" y="-3.176" size="1.27" layer="27">&gt;VALUE</text>
</package>
<package name="WSC2515">
<description>&lt;b&gt;Wirewound Resistors, Precision Power&lt;/b&gt;&lt;p&gt;
Source: VISHAY wscwsn.pdf</description>
<wire x1="-3.075" y1="1.8" x2="-3.075" y2="-1.8" width="0.2032" layer="51"/>
<wire x1="-3.075" y1="-1.8" x2="3.05" y2="-1.8" width="0.2032" layer="21"/>
<wire x1="3.05" y1="-1.8" x2="3.05" y2="1.8" width="0.2032" layer="51"/>
<wire x1="3.05" y1="1.8" x2="-3.075" y2="1.8" width="0.2032" layer="21"/>
<wire x1="-3.075" y1="1.8" x2="-3.075" y2="1.606" width="0.2032" layer="21"/>
<wire x1="-3.075" y1="-1.606" x2="-3.075" y2="-1.8" width="0.2032" layer="21"/>
<wire x1="3.05" y1="1.606" x2="3.05" y2="1.8" width="0.2032" layer="21"/>
<wire x1="3.05" y1="-1.8" x2="3.05" y2="-1.606" width="0.2032" layer="21"/>
<smd name="1" x="-2.675" y="0" dx="2.29" dy="2.92" layer="1"/>
<smd name="2" x="2.675" y="0" dx="2.29" dy="2.92" layer="1"/>
<text x="-3.2" y="2.15" size="1.27" layer="25">&gt;NAME</text>
<text x="-3.2" y="-3.4" size="1.27" layer="27">&gt;VALUE</text>
</package>
<package name="WSC4527">
<description>&lt;b&gt;Wirewound Resistors, Precision Power&lt;/b&gt;&lt;p&gt;
Source: VISHAY wscwsn.pdf</description>
<wire x1="-5.675" y1="3.4" x2="-5.675" y2="-3.375" width="0.2032" layer="51"/>
<wire x1="-5.675" y1="-3.375" x2="5.675" y2="-3.375" width="0.2032" layer="21"/>
<wire x1="5.675" y1="-3.375" x2="5.675" y2="3.4" width="0.2032" layer="51"/>
<wire x1="5.675" y1="3.4" x2="-5.675" y2="3.4" width="0.2032" layer="21"/>
<smd name="1" x="-4.575" y="0.025" dx="3.94" dy="5.84" layer="1"/>
<smd name="2" x="4.575" y="0" dx="3.94" dy="5.84" layer="1"/>
<text x="-5.775" y="3.925" size="1.27" layer="25">&gt;NAME</text>
<text x="-5.775" y="-5.15" size="1.27" layer="27">&gt;VALUE</text>
</package>
<package name="WSC6927">
<description>&lt;b&gt;Wirewound Resistors, Precision Power&lt;/b&gt;&lt;p&gt;
Source: VISHAY wscwsn.pdf</description>
<wire x1="-8.65" y1="3.375" x2="-8.65" y2="-3.375" width="0.2032" layer="51"/>
<wire x1="-8.65" y1="-3.375" x2="8.65" y2="-3.375" width="0.2032" layer="21"/>
<wire x1="8.65" y1="-3.375" x2="8.65" y2="3.375" width="0.2032" layer="51"/>
<wire x1="8.65" y1="3.375" x2="-8.65" y2="3.375" width="0.2032" layer="21"/>
<smd name="1" x="-7.95" y="0.025" dx="3.94" dy="5.97" layer="1"/>
<smd name="2" x="7.95" y="0" dx="3.94" dy="5.97" layer="1"/>
<text x="-8.75" y="3.9" size="1.27" layer="25">&gt;NAME</text>
<text x="-8.75" y="-5.15" size="1.27" layer="27">&gt;VALUE</text>
</package>
<package name="R1218">
<description>&lt;b&gt;CRCW1218 Thick Film, Rectangular Chip Resistors&lt;/b&gt;&lt;p&gt;
Source: http://www.vishay.com .. dcrcw.pdf</description>
<wire x1="-0.913" y1="-2.219" x2="0.939" y2="-2.219" width="0.1524" layer="51"/>
<wire x1="0.913" y1="2.219" x2="-0.939" y2="2.219" width="0.1524" layer="51"/>
<smd name="1" x="-1.475" y="0" dx="1.05" dy="4.9" layer="1"/>
<smd name="2" x="1.475" y="0" dx="1.05" dy="4.9" layer="1"/>
<text x="-2.54" y="2.54" size="1.27" layer="25">&gt;NAME</text>
<text x="-2.54" y="-3.81" size="1.27" layer="27">&gt;VALUE</text>
<rectangle x1="-1.651" y1="-2.3" x2="-0.9009" y2="2.3" layer="51"/>
<rectangle x1="0.9144" y1="-2.3" x2="1.6645" y2="2.3" layer="51"/>
</package>
<package name="1812X7R">
<description>&lt;b&gt;Chip Monolithic Ceramic Capacitors&lt;/b&gt; Medium Voltage High Capacitance for General Use&lt;p&gt;
Source: http://www.murata.com .. GRM43DR72E224KW01.pdf</description>
<wire x1="-1.1" y1="1.5" x2="1.1" y2="1.5" width="0.2032" layer="51"/>
<wire x1="1.1" y1="-1.5" x2="-1.1" y2="-1.5" width="0.2032" layer="51"/>
<wire x1="-0.6" y1="1.5" x2="0.6" y2="1.5" width="0.2032" layer="21"/>
<wire x1="0.6" y1="-1.5" x2="-0.6" y2="-1.5" width="0.2032" layer="21"/>
<smd name="1" x="-1.425" y="0" dx="0.8" dy="3.5" layer="1"/>
<smd name="2" x="1.425" y="0" dx="0.8" dy="3.5" layer="1" rot="R180"/>
<text x="-1.9456" y="1.9958" size="1.27" layer="25">&gt;NAME</text>
<text x="-1.9456" y="-3.7738" size="1.27" layer="27">&gt;VALUE</text>
<rectangle x1="-1.4" y1="-1.6" x2="-1.1" y2="1.6" layer="51"/>
<rectangle x1="1.1" y1="-1.6" x2="1.4" y2="1.6" layer="51" rot="R180"/>
</package>
<package name="VISHAY_ALSR5">
<wire x1="13.97" y1="0" x2="12.065" y2="0" width="0.8128" layer="51"/>
<wire x1="-13.97" y1="0" x2="-12.065" y2="0" width="0.8128" layer="51"/>
<wire x1="-11.43" y1="-4.191" x2="-11.43" y2="4.191" width="0.1524" layer="21"/>
<wire x1="-11.049" y1="4.572" x2="-10.16" y2="4.572" width="0.1524" layer="21"/>
<wire x1="-9.906" y1="4.318" x2="-10.16" y2="4.572" width="0.1524" layer="21"/>
<wire x1="-11.049" y1="-4.572" x2="-10.16" y2="-4.572" width="0.1524" layer="21"/>
<wire x1="-9.906" y1="-4.318" x2="-10.16" y2="-4.572" width="0.1524" layer="21"/>
<wire x1="9.906" y1="4.318" x2="10.16" y2="4.572" width="0.1524" layer="21"/>
<wire x1="9.906" y1="4.318" x2="-9.906" y2="4.318" width="0.1524" layer="21"/>
<wire x1="9.906" y1="-4.318" x2="10.16" y2="-4.572" width="0.1524" layer="21"/>
<wire x1="9.906" y1="-4.318" x2="-9.906" y2="-4.318" width="0.1524" layer="21"/>
<wire x1="11.049" y1="4.572" x2="10.16" y2="4.572" width="0.1524" layer="21"/>
<wire x1="11.049" y1="-4.572" x2="10.16" y2="-4.572" width="0.1524" layer="21"/>
<wire x1="11.43" y1="-4.191" x2="11.43" y2="4.191" width="0.1524" layer="21"/>
<wire x1="-11.43" y1="-4.191" x2="-11.049" y2="-4.572" width="0.1524" layer="21" curve="90"/>
<wire x1="-11.43" y1="4.191" x2="-11.049" y2="4.572" width="0.1524" layer="21" curve="-90"/>
<wire x1="11.049" y1="-4.572" x2="11.43" y2="-4.191" width="0.1524" layer="21" curve="90"/>
<wire x1="11.049" y1="4.572" x2="11.43" y2="4.191" width="0.1524" layer="21" curve="-90"/>
<pad name="1" x="-13.97" y="0" drill="1.2" diameter="2.54"/>
<pad name="2" x="13.97" y="0" drill="1.2" diameter="2.54"/>
<text x="-2.54" y="5.1054" size="1.27" layer="25" ratio="10">&gt;NAME</text>
<text x="-2.54" y="-6.35" size="1.27" layer="27" ratio="10">&gt;VALUE</text>
<rectangle x1="-11.9888" y1="-0.4064" x2="-11.43" y2="0.4064" layer="51"/>
<rectangle x1="11.43" y1="-0.4064" x2="11.5824" y2="0.4064" layer="21"/>
<rectangle x1="-11.5824" y1="-0.4064" x2="-11.43" y2="0.4064" layer="21"/>
<rectangle x1="11.43" y1="-0.4064" x2="11.9888" y2="0.4064" layer="51"/>
</package>
<package name="C0402">
<description>&lt;b&gt;CAPACITOR&lt;/b&gt;</description>
<wire x1="-0.245" y1="0.224" x2="0.245" y2="0.224" width="0.1524" layer="51"/>
<wire x1="0.245" y1="-0.224" x2="-0.245" y2="-0.224" width="0.1524" layer="51"/>
<wire x1="-1.473" y1="0.483" x2="1.473" y2="0.483" width="0.0508" layer="39"/>
<wire x1="1.473" y1="0.483" x2="1.473" y2="-0.483" width="0.0508" layer="39"/>
<wire x1="1.473" y1="-0.483" x2="-1.473" y2="-0.483" width="0.0508" layer="39"/>
<wire x1="-1.473" y1="-0.483" x2="-1.473" y2="0.483" width="0.0508" layer="39"/>
<smd name="1" x="-0.65" y="0" dx="0.7" dy="0.9" layer="1"/>
<smd name="2" x="0.65" y="0" dx="0.7" dy="0.9" layer="1"/>
<text x="-0.635" y="0.635" size="1.27" layer="25">&gt;NAME</text>
<text x="-0.635" y="-1.905" size="1.27" layer="27">&gt;VALUE</text>
<rectangle x1="-0.554" y1="-0.3048" x2="-0.254" y2="0.2951" layer="51"/>
<rectangle x1="0.2588" y1="-0.3048" x2="0.5588" y2="0.2951" layer="51"/>
<rectangle x1="-0.1999" y1="-0.3" x2="0.1999" y2="0.3" layer="35"/>
</package>
<package name="C0504">
<description>&lt;b&gt;CAPACITOR&lt;/b&gt;</description>
<wire x1="-1.473" y1="0.983" x2="1.473" y2="0.983" width="0.0508" layer="39"/>
<wire x1="1.473" y1="0.983" x2="1.473" y2="-0.983" width="0.0508" layer="39"/>
<wire x1="1.473" y1="-0.983" x2="-1.473" y2="-0.983" width="0.0508" layer="39"/>
<wire x1="-1.473" y1="-0.983" x2="-1.473" y2="0.983" width="0.0508" layer="39"/>
<wire x1="-0.294" y1="0.559" x2="0.294" y2="0.559" width="0.1016" layer="51"/>
<wire x1="-0.294" y1="-0.559" x2="0.294" y2="-0.559" width="0.1016" layer="51"/>
<smd name="1" x="-0.7" y="0" dx="1" dy="1.3" layer="1"/>
<smd name="2" x="0.7" y="0" dx="1" dy="1.3" layer="1"/>
<text x="-0.635" y="1.27" size="1.27" layer="25">&gt;NAME</text>
<text x="-0.635" y="-2.54" size="1.27" layer="27">&gt;VALUE</text>
<rectangle x1="-0.6604" y1="-0.6223" x2="-0.2804" y2="0.6276" layer="51"/>
<rectangle x1="0.2794" y1="-0.6223" x2="0.6594" y2="0.6276" layer="51"/>
<rectangle x1="-0.1001" y1="-0.4001" x2="0.1001" y2="0.4001" layer="35"/>
</package>
<package name="C0603">
<description>&lt;b&gt;CAPACITOR&lt;/b&gt;</description>
<wire x1="-1.473" y1="0.983" x2="1.473" y2="0.983" width="0.0508" layer="39"/>
<wire x1="1.473" y1="0.983" x2="1.473" y2="-0.983" width="0.0508" layer="39"/>
<wire x1="1.473" y1="-0.983" x2="-1.473" y2="-0.983" width="0.0508" layer="39"/>
<wire x1="-1.473" y1="-0.983" x2="-1.473" y2="0.983" width="0.0508" layer="39"/>
<wire x1="-0.356" y1="0.432" x2="0.356" y2="0.432" width="0.1016" layer="51"/>
<wire x1="-0.356" y1="-0.419" x2="0.356" y2="-0.419" width="0.1016" layer="51"/>
<smd name="1" x="-0.85" y="0" dx="1.1" dy="1" layer="1"/>
<smd name="2" x="0.85" y="0" dx="1.1" dy="1" layer="1"/>
<text x="-0.635" y="0.635" size="1.27" layer="25">&gt;NAME</text>
<text x="-0.635" y="-1.905" size="1.27" layer="27">&gt;VALUE</text>
<rectangle x1="-0.8382" y1="-0.4699" x2="-0.3381" y2="0.4801" layer="51"/>
<rectangle x1="0.3302" y1="-0.4699" x2="0.8303" y2="0.4801" layer="51"/>
<rectangle x1="-0.1999" y1="-0.3" x2="0.1999" y2="0.3" layer="35"/>
</package>
<package name="C0805">
<description>&lt;b&gt;CAPACITOR&lt;/b&gt;&lt;p&gt;</description>
<wire x1="-1.973" y1="0.983" x2="1.973" y2="0.983" width="0.0508" layer="39"/>
<wire x1="1.973" y1="-0.983" x2="-1.973" y2="-0.983" width="0.0508" layer="39"/>
<wire x1="-1.973" y1="-0.983" x2="-1.973" y2="0.983" width="0.0508" layer="39"/>
<wire x1="-0.381" y1="0.66" x2="0.381" y2="0.66" width="0.1016" layer="51"/>
<wire x1="-0.356" y1="-0.66" x2="0.381" y2="-0.66" width="0.1016" layer="51"/>
<wire x1="1.973" y1="0.983" x2="1.973" y2="-0.983" width="0.0508" layer="39"/>
<smd name="1" x="-0.95" y="0" dx="1.3" dy="1.5" layer="1"/>
<smd name="2" x="0.95" y="0" dx="1.3" dy="1.5" layer="1"/>
<text x="-1.27" y="1.27" size="1.27" layer="25">&gt;NAME</text>
<text x="-1.27" y="-2.54" size="1.27" layer="27">&gt;VALUE</text>
<rectangle x1="-1.0922" y1="-0.7239" x2="-0.3421" y2="0.7262" layer="51"/>
<rectangle x1="0.3556" y1="-0.7239" x2="1.1057" y2="0.7262" layer="51"/>
<rectangle x1="-0.1001" y1="-0.4001" x2="0.1001" y2="0.4001" layer="35"/>
</package>
<package name="C1310">
<description>&lt;b&gt;CAPACITOR&lt;/b&gt;</description>
<wire x1="-1.473" y1="0.983" x2="1.473" y2="0.983" width="0.0508" layer="39"/>
<wire x1="1.473" y1="0.983" x2="1.473" y2="-0.983" width="0.0508" layer="39"/>
<wire x1="1.473" y1="-0.983" x2="-1.473" y2="-0.983" width="0.0508" layer="39"/>
<wire x1="-1.473" y1="-0.983" x2="-1.473" y2="0.983" width="0.0508" layer="39"/>
<wire x1="-0.294" y1="0.559" x2="0.294" y2="0.559" width="0.1016" layer="51"/>
<wire x1="-0.294" y1="-0.559" x2="0.294" y2="-0.559" width="0.1016" layer="51"/>
<smd name="1" x="-0.7" y="0" dx="1" dy="1.3" layer="1"/>
<smd name="2" x="0.7" y="0" dx="1" dy="1.3" layer="1"/>
<text x="-0.635" y="1.27" size="1.27" layer="25">&gt;NAME</text>
<text x="-0.635" y="-2.54" size="1.27" layer="27">&gt;VALUE</text>
<rectangle x1="-0.6604" y1="-0.6223" x2="-0.2804" y2="0.6276" layer="51"/>
<rectangle x1="0.2794" y1="-0.6223" x2="0.6594" y2="0.6276" layer="51"/>
<rectangle x1="-0.1001" y1="-0.3" x2="0.1001" y2="0.3" layer="35"/>
</package>
<package name="C1608">
<description>&lt;b&gt;CAPACITOR&lt;/b&gt;</description>
<wire x1="-1.473" y1="0.983" x2="1.473" y2="0.983" width="0.0508" layer="39"/>
<wire x1="1.473" y1="0.983" x2="1.473" y2="-0.983" width="0.0508" layer="39"/>
<wire x1="1.473" y1="-0.983" x2="-1.473" y2="-0.983" width="0.0508" layer="39"/>
<wire x1="-1.473" y1="-0.983" x2="-1.473" y2="0.983" width="0.0508" layer="39"/>
<wire x1="-0.356" y1="0.432" x2="0.356" y2="0.432" width="0.1016" layer="51"/>
<wire x1="-0.356" y1="-0.419" x2="0.356" y2="-0.419" width="0.1016" layer="51"/>
<smd name="1" x="-0.85" y="0" dx="1.1" dy="1" layer="1"/>
<smd name="2" x="0.85" y="0" dx="1.1" dy="1" layer="1"/>
<text x="-0.635" y="0.635" size="1.27" layer="25">&gt;NAME</text>
<text x="-0.635" y="-1.905" size="1.27" layer="27">&gt;VALUE</text>
<rectangle x1="-0.8382" y1="-0.4699" x2="-0.3381" y2="0.4801" layer="51"/>
<rectangle x1="0.3302" y1="-0.4699" x2="0.8303" y2="0.4801" layer="51"/>
<rectangle x1="-0.1999" y1="-0.3" x2="0.1999" y2="0.3" layer="35"/>
</package>
<package name="C1812">
<description>&lt;b&gt;CAPACITOR&lt;/b&gt;</description>
<wire x1="-2.973" y1="1.983" x2="2.973" y2="1.983" width="0.0508" layer="39"/>
<wire x1="2.973" y1="-1.983" x2="-2.973" y2="-1.983" width="0.0508" layer="39"/>
<wire x1="-2.973" y1="-1.983" x2="-2.973" y2="1.983" width="0.0508" layer="39"/>
<wire x1="-1.4732" y1="1.6002" x2="1.4732" y2="1.6002" width="0.1016" layer="51"/>
<wire x1="-1.4478" y1="-1.6002" x2="1.4732" y2="-1.6002" width="0.1016" layer="51"/>
<wire x1="2.973" y1="1.983" x2="2.973" y2="-1.983" width="0.0508" layer="39"/>
<smd name="1" x="-1.95" y="0" dx="1.9" dy="3.4" layer="1"/>
<smd name="2" x="1.95" y="0" dx="1.9" dy="3.4" layer="1"/>
<text x="-1.905" y="2.54" size="1.27" layer="25">&gt;NAME</text>
<text x="-1.905" y="-3.81" size="1.27" layer="27">&gt;VALUE</text>
<rectangle x1="-2.3876" y1="-1.651" x2="-1.4376" y2="1.649" layer="51"/>
<rectangle x1="1.4478" y1="-1.651" x2="2.3978" y2="1.649" layer="51"/>
<rectangle x1="-0.3" y1="-0.4001" x2="0.3" y2="0.4001" layer="35"/>
</package>
<package name="C1825">
<description>&lt;b&gt;CAPACITOR&lt;/b&gt;</description>
<wire x1="-2.973" y1="3.483" x2="2.973" y2="3.483" width="0.0508" layer="39"/>
<wire x1="2.973" y1="-3.483" x2="-2.973" y2="-3.483" width="0.0508" layer="39"/>
<wire x1="-2.973" y1="-3.483" x2="-2.973" y2="3.483" width="0.0508" layer="39"/>
<wire x1="-1.4986" y1="3.2766" x2="1.4732" y2="3.2766" width="0.1016" layer="51"/>
<wire x1="-1.4732" y1="-3.2766" x2="1.4986" y2="-3.2766" width="0.1016" layer="51"/>
<wire x1="2.973" y1="3.483" x2="2.973" y2="-3.483" width="0.0508" layer="39"/>
<smd name="1" x="-1.95" y="0" dx="1.9" dy="6.8" layer="1"/>
<smd name="2" x="1.95" y="0" dx="1.9" dy="6.8" layer="1"/>
<text x="-1.905" y="3.81" size="1.27" layer="25">&gt;NAME</text>
<text x="-1.905" y="-5.08" size="1.27" layer="27">&gt;VALUE</text>
<rectangle x1="-2.413" y1="-3.3528" x2="-1.463" y2="3.3472" layer="51"/>
<rectangle x1="1.4478" y1="-3.3528" x2="2.3978" y2="3.3472" layer="51"/>
<rectangle x1="-0.7" y1="-0.7" x2="0.7" y2="0.7" layer="35"/>
</package>
<package name="C2012">
<description>&lt;b&gt;CAPACITOR&lt;/b&gt;</description>
<wire x1="-1.973" y1="0.983" x2="1.973" y2="0.983" width="0.0508" layer="39"/>
<wire x1="1.973" y1="0.983" x2="1.973" y2="-0.983" width="0.0508" layer="39"/>
<wire x1="1.973" y1="-0.983" x2="-1.973" y2="-0.983" width="0.0508" layer="39"/>
<wire x1="-1.973" y1="-0.983" x2="-1.973" y2="0.983" width="0.0508" layer="39"/>
<wire x1="-0.381" y1="0.66" x2="0.381" y2="0.66" width="0.1016" layer="51"/>
<wire x1="-0.356" y1="-0.66" x2="0.381" y2="-0.66" width="0.1016" layer="51"/>
<smd name="1" x="-0.85" y="0" dx="1.3" dy="1.5" layer="1"/>
<smd name="2" x="0.85" y="0" dx="1.3" dy="1.5" layer="1"/>
<text x="-1.27" y="1.27" size="1.27" layer="25">&gt;NAME</text>
<text x="-1.27" y="-2.54" size="1.27" layer="27">&gt;VALUE</text>
<rectangle x1="-1.0922" y1="-0.7239" x2="-0.3421" y2="0.7262" layer="51"/>
<rectangle x1="0.3556" y1="-0.7239" x2="1.1057" y2="0.7262" layer="51"/>
<rectangle x1="-0.1001" y1="-0.4001" x2="0.1001" y2="0.4001" layer="35"/>
</package>
<package name="C3216">
<description>&lt;b&gt;CAPACITOR&lt;/b&gt;</description>
<wire x1="-2.473" y1="0.983" x2="2.473" y2="0.983" width="0.0508" layer="39"/>
<wire x1="2.473" y1="-0.983" x2="-2.473" y2="-0.983" width="0.0508" layer="39"/>
<wire x1="-2.473" y1="-0.983" x2="-2.473" y2="0.983" width="0.0508" layer="39"/>
<wire x1="2.473" y1="0.983" x2="2.473" y2="-0.983" width="0.0508" layer="39"/>
<wire x1="-0.965" y1="0.787" x2="0.965" y2="0.787" width="0.1016" layer="51"/>
<wire x1="-0.965" y1="-0.787" x2="0.965" y2="-0.787" width="0.1016" layer="51"/>
<smd name="1" x="-1.4" y="0" dx="1.6" dy="1.8" layer="1"/>
<smd name="2" x="1.4" y="0" dx="1.6" dy="1.8" layer="1"/>
<text x="-1.27" y="1.27" size="1.27" layer="25">&gt;NAME</text>
<text x="-1.27" y="-2.54" size="1.27" layer="27">&gt;VALUE</text>
<rectangle x1="-1.7018" y1="-0.8509" x2="-0.9517" y2="0.8491" layer="51"/>
<rectangle x1="0.9517" y1="-0.8491" x2="1.7018" y2="0.8509" layer="51"/>
<rectangle x1="-0.3" y1="-0.5001" x2="0.3" y2="0.5001" layer="35"/>
</package>
<package name="C3225">
<description>&lt;b&gt;CAPACITOR&lt;/b&gt;</description>
<wire x1="-2.473" y1="1.483" x2="2.473" y2="1.483" width="0.0508" layer="39"/>
<wire x1="2.473" y1="-1.483" x2="-2.473" y2="-1.483" width="0.0508" layer="39"/>
<wire x1="-2.473" y1="-1.483" x2="-2.473" y2="1.483" width="0.0508" layer="39"/>
<wire x1="-0.9652" y1="1.2446" x2="0.9652" y2="1.2446" width="0.1016" layer="51"/>
<wire x1="-0.9652" y1="-1.2446" x2="0.9652" y2="-1.2446" width="0.1016" layer="51"/>
<wire x1="2.473" y1="1.483" x2="2.473" y2="-1.483" width="0.0508" layer="39"/>
<smd name="1" x="-1.4" y="0" dx="1.6" dy="2.7" layer="1"/>
<smd name="2" x="1.4" y="0" dx="1.6" dy="2.7" layer="1"/>
<text x="-1.905" y="1.905" size="1.27" layer="25">&gt;NAME</text>
<text x="-1.905" y="-3.175" size="1.27" layer="27">&gt;VALUE</text>
<rectangle x1="-1.7018" y1="-1.2954" x2="-0.9517" y2="1.3045" layer="51"/>
<rectangle x1="0.9517" y1="-1.3045" x2="1.7018" y2="1.2954" layer="51"/>
<rectangle x1="-0.1999" y1="-0.5001" x2="0.1999" y2="0.5001" layer="35"/>
</package>
<package name="C4532">
<description>&lt;b&gt;CAPACITOR&lt;/b&gt;</description>
<wire x1="-2.973" y1="1.983" x2="2.973" y2="1.983" width="0.0508" layer="39"/>
<wire x1="2.973" y1="-1.983" x2="-2.973" y2="-1.983" width="0.0508" layer="39"/>
<wire x1="-2.973" y1="-1.983" x2="-2.973" y2="1.983" width="0.0508" layer="39"/>
<wire x1="-1.4732" y1="1.6002" x2="1.4732" y2="1.6002" width="0.1016" layer="51"/>
<wire x1="-1.4478" y1="-1.6002" x2="1.4732" y2="-1.6002" width="0.1016" layer="51"/>
<wire x1="2.973" y1="1.983" x2="2.973" y2="-1.983" width="0.0508" layer="39"/>
<smd name="1" x="-1.95" y="0" dx="1.9" dy="3.4" layer="1"/>
<smd name="2" x="1.95" y="0" dx="1.9" dy="3.4" layer="1"/>
<text x="-1.905" y="2.54" size="1.27" layer="25">&gt;NAME</text>
<text x="-1.905" y="-3.81" size="1.27" layer="27">&gt;VALUE</text>
<rectangle x1="-2.3876" y1="-1.651" x2="-1.4376" y2="1.649" layer="51"/>
<rectangle x1="1.4478" y1="-1.651" x2="2.3978" y2="1.649" layer="51"/>
<rectangle x1="-0.4001" y1="-0.7" x2="0.4001" y2="0.7" layer="35"/>
</package>
<package name="C4564">
<description>&lt;b&gt;CAPACITOR&lt;/b&gt;</description>
<wire x1="-2.973" y1="3.483" x2="2.973" y2="3.483" width="0.0508" layer="39"/>
<wire x1="2.973" y1="-3.483" x2="-2.973" y2="-3.483" width="0.0508" layer="39"/>
<wire x1="-2.973" y1="-3.483" x2="-2.973" y2="3.483" width="0.0508" layer="39"/>
<wire x1="-1.4986" y1="3.2766" x2="1.4732" y2="3.2766" width="0.1016" layer="51"/>
<wire x1="-1.4732" y1="-3.2766" x2="1.4986" y2="-3.2766" width="0.1016" layer="51"/>
<wire x1="2.973" y1="3.483" x2="2.973" y2="-3.483" width="0.0508" layer="39"/>
<smd name="1" x="-1.95" y="0" dx="1.9" dy="6.8" layer="1"/>
<smd name="2" x="1.95" y="0" dx="1.9" dy="6.8" layer="1"/>
<text x="-1.905" y="3.81" size="1.27" layer="25">&gt;NAME</text>
<text x="-1.905" y="-5.08" size="1.27" layer="27">&gt;VALUE</text>
<rectangle x1="-2.413" y1="-3.3528" x2="-1.463" y2="3.3472" layer="51"/>
<rectangle x1="1.4478" y1="-3.3528" x2="2.3978" y2="3.3472" layer="51"/>
<rectangle x1="-0.5001" y1="-1" x2="0.5001" y2="1" layer="35"/>
</package>
<package name="C025-024X044">
<description>&lt;b&gt;CAPACITOR&lt;/b&gt;&lt;p&gt;
grid 2.5 mm, outline 2.4 x 4.4 mm</description>
<wire x1="-2.159" y1="-0.635" x2="-2.159" y2="0.635" width="0.1524" layer="21"/>
<wire x1="-2.159" y1="0.635" x2="-1.651" y2="1.143" width="0.1524" layer="21" curve="-90"/>
<wire x1="-2.159" y1="-0.635" x2="-1.651" y2="-1.143" width="0.1524" layer="21" curve="90"/>
<wire x1="1.651" y1="1.143" x2="-1.651" y2="1.143" width="0.1524" layer="21"/>
<wire x1="2.159" y1="-0.635" x2="2.159" y2="0.635" width="0.1524" layer="21"/>
<wire x1="1.651" y1="-1.143" x2="-1.651" y2="-1.143" width="0.1524" layer="21"/>
<wire x1="1.651" y1="1.143" x2="2.159" y2="0.635" width="0.1524" layer="21" curve="-90"/>
<wire x1="1.651" y1="-1.143" x2="2.159" y2="-0.635" width="0.1524" layer="21" curve="90"/>
<wire x1="-0.3048" y1="0.762" x2="-0.3048" y2="-0.762" width="0.3048" layer="21"/>
<wire x1="0.3302" y1="0.762" x2="0.3302" y2="-0.762" width="0.3048" layer="21"/>
<wire x1="1.27" y1="0" x2="0.3302" y2="0" width="0.1524" layer="51"/>
<wire x1="-1.27" y1="0" x2="-0.3048" y2="0" width="0.1524" layer="51"/>
<pad name="1" x="-1.27" y="0" drill="0.8128" shape="octagon"/>
<pad name="2" x="1.27" y="0" drill="0.8128" shape="octagon"/>
<text x="-1.778" y="1.397" size="1.27" layer="25" ratio="10">&gt;NAME</text>
<text x="-1.778" y="-2.667" size="1.27" layer="27" ratio="10">&gt;VALUE</text>
</package>
<package name="C025-025X050">
<description>&lt;b&gt;CAPACITOR&lt;/b&gt;&lt;p&gt;
grid 2.5 mm, outline 2.5 x 5 mm</description>
<wire x1="-2.159" y1="1.27" x2="2.159" y2="1.27" width="0.1524" layer="21"/>
<wire x1="2.159" y1="-1.27" x2="-2.159" y2="-1.27" width="0.1524" layer="21"/>
<wire x1="2.413" y1="1.016" x2="2.413" y2="-1.016" width="0.1524" layer="21"/>
<wire x1="-2.413" y1="1.016" x2="-2.413" y2="-1.016" width="0.1524" layer="21"/>
<wire x1="2.159" y1="1.27" x2="2.413" y2="1.016" width="0.1524" layer="21" curve="-90"/>
<wire x1="-2.413" y1="1.016" x2="-2.159" y2="1.27" width="0.1524" layer="21" curve="-90"/>
<wire x1="2.159" y1="-1.27" x2="2.413" y2="-1.016" width="0.1524" layer="21" curve="90"/>
<wire x1="-2.413" y1="-1.016" x2="-2.159" y2="-1.27" width="0.1524" layer="21" curve="90"/>
<wire x1="0.762" y1="0" x2="0.381" y2="0" width="0.1524" layer="51"/>
<wire x1="0.381" y1="0" x2="0.254" y2="0" width="0.1524" layer="21"/>
<wire x1="0.254" y1="0" x2="0.254" y2="0.762" width="0.254" layer="21"/>
<wire x1="0.254" y1="0" x2="0.254" y2="-0.762" width="0.254" layer="21"/>
<wire x1="-0.254" y1="0.762" x2="-0.254" y2="0" width="0.254" layer="21"/>
<wire x1="-0.254" y1="0" x2="-0.254" y2="-0.762" width="0.254" layer="21"/>
<wire x1="-0.254" y1="0" x2="-0.381" y2="0" width="0.1524" layer="21"/>
<wire x1="-0.381" y1="0" x2="-0.762" y2="0" width="0.1524" layer="51"/>
<pad name="1" x="-1.27" y="0" drill="0.8128" shape="octagon"/>
<pad name="2" x="1.27" y="0" drill="0.8128" shape="octagon"/>
<text x="-2.286" y="1.524" size="1.27" layer="25" ratio="10">&gt;NAME</text>
<text x="-2.286" y="-2.794" size="1.27" layer="27" ratio="10">&gt;VALUE</text>
</package>
<package name="C025-030X050">
<description>&lt;b&gt;CAPACITOR&lt;/b&gt;&lt;p&gt;
grid 2.5 mm, outline 3 x 5 mm</description>
<wire x1="-2.159" y1="1.524" x2="2.159" y2="1.524" width="0.1524" layer="21"/>
<wire x1="2.159" y1="-1.524" x2="-2.159" y2="-1.524" width="0.1524" layer="21"/>
<wire x1="2.413" y1="1.27" x2="2.413" y2="-1.27" width="0.1524" layer="21"/>
<wire x1="-2.413" y1="1.27" x2="-2.413" y2="-1.27" width="0.1524" layer="21"/>
<wire x1="2.159" y1="1.524" x2="2.413" y2="1.27" width="0.1524" layer="21" curve="-90"/>
<wire x1="-2.413" y1="1.27" x2="-2.159" y2="1.524" width="0.1524" layer="21" curve="-90"/>
<wire x1="2.159" y1="-1.524" x2="2.413" y2="-1.27" width="0.1524" layer="21" curve="90"/>
<wire x1="-2.413" y1="-1.27" x2="-2.159" y2="-1.524" width="0.1524" layer="21" curve="90"/>
<wire x1="0.762" y1="0" x2="0.381" y2="0" width="0.1524" layer="51"/>
<wire x1="0.381" y1="0" x2="0.254" y2="0" width="0.1524" layer="21"/>
<wire x1="0.254" y1="0" x2="0.254" y2="0.762" width="0.254" layer="21"/>
<wire x1="0.254" y1="0" x2="0.254" y2="-0.762" width="0.254" layer="21"/>
<wire x1="-0.254" y1="0.762" x2="-0.254" y2="0" width="0.254" layer="21"/>
<wire x1="-0.254" y1="0" x2="-0.254" y2="-0.762" width="0.254" layer="21"/>
<wire x1="-0.254" y1="0" x2="-0.381" y2="0" width="0.1524" layer="21"/>
<wire x1="-0.381" y1="0" x2="-0.762" y2="0" width="0.1524" layer="51"/>
<pad name="1" x="-1.27" y="0" drill="0.8128" shape="octagon"/>
<pad name="2" x="1.27" y="0" drill="0.8128" shape="octagon"/>
<text x="-2.286" y="1.905" size="1.27" layer="25" ratio="10">&gt;NAME</text>
<text x="-2.286" y="-3.048" size="1.27" layer="27" ratio="10">&gt;VALUE</text>
</package>
<package name="C025-040X050">
<description>&lt;b&gt;CAPACITOR&lt;/b&gt;&lt;p&gt;
grid 2.5 mm, outline 4 x 5 mm</description>
<wire x1="-2.159" y1="1.905" x2="2.159" y2="1.905" width="0.1524" layer="21"/>
<wire x1="2.159" y1="-1.905" x2="-2.159" y2="-1.905" width="0.1524" layer="21"/>
<wire x1="2.413" y1="1.651" x2="2.413" y2="-1.651" width="0.1524" layer="21"/>
<wire x1="-2.413" y1="1.651" x2="-2.413" y2="-1.651" width="0.1524" layer="21"/>
<wire x1="2.159" y1="1.905" x2="2.413" y2="1.651" width="0.1524" layer="21" curve="-90"/>
<wire x1="-2.413" y1="1.651" x2="-2.159" y2="1.905" width="0.1524" layer="21" curve="-90"/>
<wire x1="2.159" y1="-1.905" x2="2.413" y2="-1.651" width="0.1524" layer="21" curve="90"/>
<wire x1="-2.413" y1="-1.651" x2="-2.159" y2="-1.905" width="0.1524" layer="21" curve="90"/>
<wire x1="0.762" y1="0" x2="0.381" y2="0" width="0.1524" layer="51"/>
<wire x1="0.381" y1="0" x2="0.254" y2="0" width="0.1524" layer="21"/>
<wire x1="0.254" y1="0" x2="0.254" y2="0.762" width="0.254" layer="21"/>
<wire x1="0.254" y1="0" x2="0.254" y2="-0.762" width="0.254" layer="21"/>
<wire x1="-0.254" y1="0.762" x2="-0.254" y2="0" width="0.254" layer="21"/>
<wire x1="-0.254" y1="0" x2="-0.254" y2="-0.762" width="0.254" layer="21"/>
<wire x1="-0.254" y1="0" x2="-0.381" y2="0" width="0.1524" layer="21"/>
<wire x1="-0.381" y1="0" x2="-0.762" y2="0" width="0.1524" layer="51"/>
<pad name="1" x="-1.27" y="0" drill="0.8128" shape="octagon"/>
<pad name="2" x="1.27" y="0" drill="0.8128" shape="octagon"/>
<text x="-2.286" y="2.159" size="1.27" layer="25" ratio="10">&gt;NAME</text>
<text x="-2.286" y="-3.429" size="1.27" layer="27" ratio="10">&gt;VALUE</text>
</package>
<package name="C025-050X050">
<description>&lt;b&gt;CAPACITOR&lt;/b&gt;&lt;p&gt;
grid 2.5 mm, outline 5 x 5 mm</description>
<wire x1="-2.159" y1="2.286" x2="2.159" y2="2.286" width="0.1524" layer="21"/>
<wire x1="2.159" y1="-2.286" x2="-2.159" y2="-2.286" width="0.1524" layer="21"/>
<wire x1="2.413" y1="2.032" x2="2.413" y2="-2.032" width="0.1524" layer="21"/>
<wire x1="-2.413" y1="2.032" x2="-2.413" y2="-2.032" width="0.1524" layer="21"/>
<wire x1="2.159" y1="2.286" x2="2.413" y2="2.032" width="0.1524" layer="21" curve="-90"/>
<wire x1="-2.413" y1="2.032" x2="-2.159" y2="2.286" width="0.1524" layer="21" curve="-90"/>
<wire x1="2.159" y1="-2.286" x2="2.413" y2="-2.032" width="0.1524" layer="21" curve="90"/>
<wire x1="-2.413" y1="-2.032" x2="-2.159" y2="-2.286" width="0.1524" layer="21" curve="90"/>
<wire x1="0.762" y1="0" x2="0.381" y2="0" width="0.1524" layer="51"/>
<wire x1="0.381" y1="0" x2="0.254" y2="0" width="0.1524" layer="21"/>
<wire x1="0.254" y1="0" x2="0.254" y2="0.762" width="0.254" layer="21"/>
<wire x1="0.254" y1="0" x2="0.254" y2="-0.762" width="0.254" layer="21"/>
<wire x1="-0.254" y1="0.762" x2="-0.254" y2="0" width="0.254" layer="21"/>
<wire x1="-0.254" y1="0" x2="-0.254" y2="-0.762" width="0.254" layer="21"/>
<wire x1="-0.254" y1="0" x2="-0.381" y2="0" width="0.1524" layer="21"/>
<wire x1="-0.381" y1="0" x2="-0.762" y2="0" width="0.1524" layer="51"/>
<pad name="1" x="-1.27" y="0" drill="0.8128" shape="octagon"/>
<pad name="2" x="1.27" y="0" drill="0.8128" shape="octagon"/>
<text x="-2.286" y="2.54" size="1.27" layer="25" ratio="10">&gt;NAME</text>
<text x="-2.286" y="-3.81" size="1.27" layer="27" ratio="10">&gt;VALUE</text>
</package>
<package name="C025-060X050">
<description>&lt;b&gt;CAPACITOR&lt;/b&gt;&lt;p&gt;
grid 2.5 mm, outline 6 x 5 mm</description>
<wire x1="-2.159" y1="2.794" x2="2.159" y2="2.794" width="0.1524" layer="21"/>
<wire x1="2.159" y1="-2.794" x2="-2.159" y2="-2.794" width="0.1524" layer="21"/>
<wire x1="2.413" y1="2.54" x2="2.413" y2="-2.54" width="0.1524" layer="21"/>
<wire x1="-2.413" y1="2.54" x2="-2.413" y2="-2.54" width="0.1524" layer="21"/>
<wire x1="2.159" y1="2.794" x2="2.413" y2="2.54" width="0.1524" layer="21" curve="-90"/>
<wire x1="-2.413" y1="2.54" x2="-2.159" y2="2.794" width="0.1524" layer="21" curve="-90"/>
<wire x1="2.159" y1="-2.794" x2="2.413" y2="-2.54" width="0.1524" layer="21" curve="90"/>
<wire x1="-2.413" y1="-2.54" x2="-2.159" y2="-2.794" width="0.1524" layer="21" curve="90"/>
<wire x1="0.762" y1="0" x2="0.381" y2="0" width="0.1524" layer="51"/>
<wire x1="0.381" y1="0" x2="0.254" y2="0" width="0.1524" layer="21"/>
<wire x1="0.254" y1="0" x2="0.254" y2="0.762" width="0.254" layer="21"/>
<wire x1="0.254" y1="0" x2="0.254" y2="-0.762" width="0.254" layer="21"/>
<wire x1="-0.254" y1="0.762" x2="-0.254" y2="0" width="0.254" layer="21"/>
<wire x1="-0.254" y1="0" x2="-0.254" y2="-0.762" width="0.254" layer="21"/>
<wire x1="-0.254" y1="0" x2="-0.381" y2="0" width="0.1524" layer="21"/>
<wire x1="-0.381" y1="0" x2="-0.762" y2="0" width="0.1524" layer="51"/>
<pad name="1" x="-1.27" y="0" drill="0.8128" shape="octagon"/>
<pad name="2" x="1.27" y="0" drill="0.8128" shape="octagon"/>
<text x="-2.286" y="3.048" size="1.27" layer="25" ratio="10">&gt;NAME</text>
<text x="-2.032" y="-2.413" size="1.27" layer="27" ratio="10">&gt;VALUE</text>
</package>
<package name="C025_050-024X070">
<description>&lt;b&gt;CAPACITOR&lt;/b&gt;&lt;p&gt;
grid 2.5 mm + 5 mm, outline 2.4 x 7 mm</description>
<wire x1="-2.159" y1="-0.635" x2="-2.159" y2="0.635" width="0.1524" layer="51"/>
<wire x1="-2.159" y1="0.635" x2="-1.651" y2="1.143" width="0.1524" layer="21" curve="-90"/>
<wire x1="-2.159" y1="-0.635" x2="-1.651" y2="-1.143" width="0.1524" layer="21" curve="90"/>
<wire x1="1.651" y1="1.143" x2="-1.651" y2="1.143" width="0.1524" layer="21"/>
<wire x1="2.159" y1="-0.635" x2="2.159" y2="0.635" width="0.1524" layer="51"/>
<wire x1="1.651" y1="-1.143" x2="-1.651" y2="-1.143" width="0.1524" layer="21"/>
<wire x1="1.651" y1="1.143" x2="2.159" y2="0.635" width="0.1524" layer="21" curve="-90"/>
<wire x1="-4.191" y1="-1.143" x2="-3.9624" y2="-1.143" width="0.1524" layer="21"/>
<wire x1="-4.191" y1="1.143" x2="-3.9624" y2="1.143" width="0.1524" layer="21"/>
<wire x1="-4.699" y1="-0.635" x2="-4.191" y2="-1.143" width="0.1524" layer="21" curve="90"/>
<wire x1="1.651" y1="-1.143" x2="2.159" y2="-0.635" width="0.1524" layer="21" curve="90"/>
<wire x1="-4.699" y1="0.635" x2="-4.191" y2="1.143" width="0.1524" layer="21" curve="-90"/>
<wire x1="-4.699" y1="-0.635" x2="-4.699" y2="0.635" width="0.1524" layer="21"/>
<wire x1="-3.429" y1="1.143" x2="-2.5654" y2="1.143" width="0.1524" layer="21"/>
<wire x1="-3.429" y1="-1.143" x2="-2.5654" y2="-1.143" width="0.1524" layer="21"/>
<wire x1="-0.3048" y1="0.762" x2="-0.3048" y2="-0.762" width="0.3048" layer="21"/>
<wire x1="0.3302" y1="0.762" x2="0.3302" y2="-0.762" width="0.3048" layer="21"/>
<wire x1="1.27" y1="0" x2="0.3302" y2="0" width="0.1524" layer="51"/>
<wire x1="-1.27" y1="0" x2="-0.3048" y2="0" width="0.1524" layer="51"/>
<pad name="1" x="-3.81" y="0" drill="0.8128" shape="octagon"/>
<pad name="2" x="-1.27" y="0" drill="0.8128" shape="octagon"/>
<pad name="3" x="1.27" y="0" drill="0.8128" shape="octagon"/>
<text x="-3.81" y="1.397" size="1.27" layer="25" ratio="10">&gt;NAME</text>
<text x="-3.81" y="-2.667" size="1.27" layer="27" ratio="10">&gt;VALUE</text>
</package>
<package name="C025_050-025X075">
<description>&lt;b&gt;CAPACITOR&lt;/b&gt;&lt;p&gt;
grid 2.5 + 5 mm, outline 2.5 x 7.5 mm</description>
<wire x1="-2.159" y1="1.27" x2="2.159" y2="1.27" width="0.1524" layer="21"/>
<wire x1="2.159" y1="-1.27" x2="-2.159" y2="-1.27" width="0.1524" layer="21"/>
<wire x1="-2.413" y1="1.016" x2="-2.413" y2="-1.016" width="0.1524" layer="21"/>
<wire x1="2.159" y1="1.27" x2="2.413" y2="1.016" width="0.1524" layer="21" curve="-90"/>
<wire x1="-2.413" y1="1.016" x2="-2.159" y2="1.27" width="0.1524" layer="21" curve="-90"/>
<wire x1="2.159" y1="-1.27" x2="2.413" y2="-1.016" width="0.1524" layer="21" curve="90"/>
<wire x1="-2.413" y1="-1.016" x2="-2.159" y2="-1.27" width="0.1524" layer="21" curve="90"/>
<wire x1="0.381" y1="0" x2="0.254" y2="0" width="0.1524" layer="21"/>
<wire x1="0.254" y1="0" x2="0.254" y2="0.762" width="0.254" layer="21"/>
<wire x1="0.254" y1="0" x2="0.254" y2="-0.762" width="0.254" layer="21"/>
<wire x1="-0.254" y1="0.762" x2="-0.254" y2="0" width="0.254" layer="21"/>
<wire x1="-0.254" y1="0" x2="-0.254" y2="-0.762" width="0.254" layer="21"/>
<wire x1="-0.254" y1="0" x2="-0.381" y2="0" width="0.1524" layer="21"/>
<wire x1="-0.381" y1="0" x2="-0.762" y2="0" width="0.1524" layer="51"/>
<wire x1="4.953" y1="1.016" x2="4.953" y2="-1.016" width="0.1524" layer="21"/>
<wire x1="4.699" y1="1.27" x2="4.953" y2="1.016" width="0.1524" layer="21" curve="-90"/>
<wire x1="4.699" y1="-1.27" x2="4.953" y2="-1.016" width="0.1524" layer="21" curve="90"/>
<wire x1="2.794" y1="1.27" x2="4.699" y2="1.27" width="0.1524" layer="21"/>
<wire x1="4.699" y1="-1.27" x2="2.794" y2="-1.27" width="0.1524" layer="21"/>
<wire x1="2.413" y1="1.016" x2="2.413" y2="0.762" width="0.1524" layer="21"/>
<wire x1="2.413" y1="-0.762" x2="2.413" y2="-1.016" width="0.1524" layer="21"/>
<wire x1="2.413" y1="0.254" x2="2.413" y2="-0.254" width="0.1524" layer="21"/>
<wire x1="1.778" y1="0" x2="2.286" y2="0" width="0.1524" layer="51"/>
<wire x1="2.286" y1="0" x2="2.794" y2="0" width="0.1524" layer="21"/>
<wire x1="2.794" y1="0" x2="3.302" y2="0" width="0.1524" layer="51"/>
<wire x1="0.762" y1="0" x2="0.381" y2="0" width="0.1524" layer="51"/>
<pad name="1" x="-1.27" y="0" drill="0.8128" shape="octagon"/>
<pad name="3" x="3.81" y="0" drill="0.8128" shape="octagon"/>
<pad name="2" x="1.27" y="0" drill="0.8128" shape="octagon"/>
<text x="-2.159" y="1.651" size="1.27" layer="25" ratio="10">&gt;NAME</text>
<text x="-2.159" y="-2.794" size="1.27" layer="27" ratio="10">&gt;VALUE</text>
</package>
<package name="C025_050-035X075">
<description>&lt;b&gt;CAPACITOR&lt;/b&gt;&lt;p&gt;
grid 2.5 + 5 mm, outline 3.5 x 7.5 mm</description>
<wire x1="-2.159" y1="1.778" x2="2.159" y2="1.778" width="0.1524" layer="21"/>
<wire x1="2.159" y1="-1.778" x2="-2.159" y2="-1.778" width="0.1524" layer="21"/>
<wire x1="-2.413" y1="1.524" x2="-2.413" y2="-1.524" width="0.1524" layer="21"/>
<wire x1="2.159" y1="1.778" x2="2.413" y2="1.524" width="0.1524" layer="21" curve="-90"/>
<wire x1="-2.413" y1="1.524" x2="-2.159" y2="1.778" width="0.1524" layer="21" curve="-90"/>
<wire x1="2.159" y1="-1.778" x2="2.413" y2="-1.524" width="0.1524" layer="21" curve="90"/>
<wire x1="-2.413" y1="-1.524" x2="-2.159" y2="-1.778" width="0.1524" layer="21" curve="90"/>
<wire x1="0.381" y1="0" x2="0.254" y2="0" width="0.1524" layer="21"/>
<wire x1="0.254" y1="0" x2="0.254" y2="0.762" width="0.254" layer="21"/>
<wire x1="0.254" y1="0" x2="0.254" y2="-0.762" width="0.254" layer="21"/>
<wire x1="-0.254" y1="0.762" x2="-0.254" y2="0" width="0.254" layer="21"/>
<wire x1="-0.254" y1="0" x2="-0.254" y2="-0.762" width="0.254" layer="21"/>
<wire x1="-0.254" y1="0" x2="-0.381" y2="0" width="0.1524" layer="21"/>
<wire x1="-0.381" y1="0" x2="-0.762" y2="0" width="0.1524" layer="51"/>
<wire x1="4.953" y1="1.524" x2="4.953" y2="-1.524" width="0.1524" layer="21"/>
<wire x1="4.699" y1="1.778" x2="4.953" y2="1.524" width="0.1524" layer="21" curve="-90"/>
<wire x1="4.699" y1="-1.778" x2="4.953" y2="-1.524" width="0.1524" layer="21" curve="90"/>
<wire x1="2.794" y1="1.778" x2="4.699" y2="1.778" width="0.1524" layer="21"/>
<wire x1="4.699" y1="-1.778" x2="2.794" y2="-1.778" width="0.1524" layer="21"/>
<wire x1="2.413" y1="1.524" x2="2.413" y2="1.016" width="0.1524" layer="21"/>
<wire x1="2.413" y1="-1.016" x2="2.413" y2="-1.524" width="0.1524" layer="21"/>
<wire x1="2.413" y1="0.508" x2="2.413" y2="-0.508" width="0.1524" layer="21"/>
<wire x1="0.381" y1="0" x2="0.762" y2="0" width="0.1524" layer="51"/>
<wire x1="2.286" y1="0" x2="2.794" y2="0" width="0.1524" layer="21"/>
<wire x1="2.794" y1="0" x2="3.302" y2="0" width="0.1524" layer="51"/>
<wire x1="2.286" y1="0" x2="1.778" y2="0" width="0.1524" layer="51"/>
<pad name="1" x="-1.27" y="0" drill="0.8128" shape="octagon"/>
<pad name="3" x="3.81" y="0" drill="0.8128" shape="octagon"/>
<pad name="2" x="1.27" y="0" drill="0.8128" shape="octagon"/>
<text x="-2.286" y="2.159" size="1.27" layer="25" ratio="10">&gt;NAME</text>
<text x="-2.286" y="-3.302" size="1.27" layer="27" ratio="10">&gt;VALUE</text>
</package>
<package name="C025_050-045X075">
<description>&lt;b&gt;CAPACITOR&lt;/b&gt;&lt;p&gt;
grid 2.5 + 5 mm, outline 4.5 x 7.5 mm</description>
<wire x1="-2.159" y1="2.286" x2="2.159" y2="2.286" width="0.1524" layer="21"/>
<wire x1="2.159" y1="-2.286" x2="-2.159" y2="-2.286" width="0.1524" layer="21"/>
<wire x1="-2.413" y1="2.032" x2="-2.413" y2="-2.032" width="0.1524" layer="21"/>
<wire x1="2.159" y1="2.286" x2="2.413" y2="2.032" width="0.1524" layer="21" curve="-90"/>
<wire x1="-2.413" y1="2.032" x2="-2.159" y2="2.286" width="0.1524" layer="21" curve="-90"/>
<wire x1="2.159" y1="-2.286" x2="2.413" y2="-2.032" width="0.1524" layer="21" curve="90"/>
<wire x1="-2.413" y1="-2.032" x2="-2.159" y2="-2.286" width="0.1524" layer="21" curve="90"/>
<wire x1="0.381" y1="0" x2="0.254" y2="0" width="0.1524" layer="21"/>
<wire x1="0.254" y1="0" x2="0.254" y2="0.762" width="0.254" layer="21"/>
<wire x1="0.254" y1="0" x2="0.254" y2="-0.762" width="0.254" layer="21"/>
<wire x1="-0.254" y1="0.762" x2="-0.254" y2="0" width="0.254" layer="21"/>
<wire x1="-0.254" y1="0" x2="-0.254" y2="-0.762" width="0.254" layer="21"/>
<wire x1="-0.254" y1="0" x2="-0.381" y2="0" width="0.1524" layer="21"/>
<wire x1="-0.381" y1="0" x2="-0.762" y2="0" width="0.1524" layer="51"/>
<wire x1="4.953" y1="2.032" x2="4.953" y2="-2.032" width="0.1524" layer="21"/>
<wire x1="4.699" y1="2.286" x2="4.953" y2="2.032" width="0.1524" layer="21" curve="-90"/>
<wire x1="4.699" y1="-2.286" x2="4.953" y2="-2.032" width="0.1524" layer="21" curve="90"/>
<wire x1="2.794" y1="2.286" x2="4.699" y2="2.286" width="0.1524" layer="21"/>
<wire x1="4.699" y1="-2.286" x2="2.794" y2="-2.286" width="0.1524" layer="21"/>
<wire x1="2.413" y1="2.032" x2="2.413" y2="1.397" width="0.1524" layer="21"/>
<wire x1="2.413" y1="-1.397" x2="2.413" y2="-2.032" width="0.1524" layer="21"/>
<wire x1="2.413" y1="0.762" x2="2.413" y2="-0.762" width="0.1524" layer="21"/>
<wire x1="2.286" y1="0" x2="2.794" y2="0" width="0.1524" layer="21"/>
<wire x1="2.794" y1="0" x2="3.302" y2="0" width="0.1524" layer="51"/>
<wire x1="0.381" y1="0" x2="0.762" y2="0" width="0.1524" layer="51"/>
<wire x1="2.286" y1="0" x2="1.778" y2="0" width="0.1524" layer="51"/>
<pad name="1" x="-1.27" y="0" drill="0.8128" shape="octagon"/>
<pad name="3" x="3.81" y="0" drill="0.8128" shape="octagon"/>
<pad name="2" x="1.27" y="0" drill="0.8128" shape="octagon"/>
<text x="-2.286" y="2.667" size="1.27" layer="25" ratio="10">&gt;NAME</text>
<text x="-2.286" y="-3.81" size="1.27" layer="27" ratio="10">&gt;VALUE</text>
</package>
<package name="C025_050-055X075">
<description>&lt;b&gt;CAPACITOR&lt;/b&gt;&lt;p&gt;
grid 2.5 + 5 mm, outline 5.5 x 7.5 mm</description>
<wire x1="-2.159" y1="2.794" x2="2.159" y2="2.794" width="0.1524" layer="21"/>
<wire x1="2.159" y1="-2.794" x2="-2.159" y2="-2.794" width="0.1524" layer="21"/>
<wire x1="-2.413" y1="2.54" x2="-2.413" y2="-2.54" width="0.1524" layer="21"/>
<wire x1="2.159" y1="2.794" x2="2.413" y2="2.54" width="0.1524" layer="21" curve="-90"/>
<wire x1="-2.413" y1="2.54" x2="-2.159" y2="2.794" width="0.1524" layer="21" curve="-90"/>
<wire x1="2.159" y1="-2.794" x2="2.413" y2="-2.54" width="0.1524" layer="21" curve="90"/>
<wire x1="-2.413" y1="-2.54" x2="-2.159" y2="-2.794" width="0.1524" layer="21" curve="90"/>
<wire x1="0.381" y1="0" x2="0.254" y2="0" width="0.1524" layer="21"/>
<wire x1="0.254" y1="0" x2="0.254" y2="0.762" width="0.254" layer="21"/>
<wire x1="0.254" y1="0" x2="0.254" y2="-0.762" width="0.254" layer="21"/>
<wire x1="-0.254" y1="0.762" x2="-0.254" y2="0" width="0.254" layer="21"/>
<wire x1="-0.254" y1="0" x2="-0.254" y2="-0.762" width="0.254" layer="21"/>
<wire x1="-0.254" y1="0" x2="-0.381" y2="0" width="0.1524" layer="21"/>
<wire x1="-0.381" y1="0" x2="-0.762" y2="0" width="0.1524" layer="51"/>
<wire x1="4.953" y1="2.54" x2="4.953" y2="-2.54" width="0.1524" layer="21"/>
<wire x1="4.699" y1="2.794" x2="4.953" y2="2.54" width="0.1524" layer="21" curve="-90"/>
<wire x1="4.699" y1="-2.794" x2="4.953" y2="-2.54" width="0.1524" layer="21" curve="90"/>
<wire x1="2.794" y1="2.794" x2="4.699" y2="2.794" width="0.1524" layer="21"/>
<wire x1="4.699" y1="-2.794" x2="2.794" y2="-2.794" width="0.1524" layer="21"/>
<wire x1="2.413" y1="2.54" x2="2.413" y2="2.032" width="0.1524" layer="21"/>
<wire x1="2.413" y1="-2.032" x2="2.413" y2="-2.54" width="0.1524" layer="21"/>
<wire x1="2.413" y1="0.762" x2="2.413" y2="-0.762" width="0.1524" layer="21"/>
<wire x1="1.778" y1="0" x2="2.286" y2="0" width="0.1524" layer="51"/>
<wire x1="2.286" y1="0" x2="2.794" y2="0" width="0.1524" layer="21"/>
<wire x1="2.794" y1="0" x2="3.302" y2="0" width="0.1524" layer="51"/>
<wire x1="0.381" y1="0" x2="0.762" y2="0" width="0.1524" layer="51"/>
<pad name="1" x="-1.27" y="0" drill="0.8128" shape="octagon"/>
<pad name="3" x="3.81" y="0" drill="0.8128" shape="octagon"/>
<pad name="2" x="1.27" y="0" drill="0.8128" shape="octagon"/>
<text x="-2.286" y="3.175" size="1.27" layer="25" ratio="10">&gt;NAME</text>
<text x="-2.032" y="-2.286" size="1.27" layer="27" ratio="10">&gt;VALUE</text>
</package>
<package name="C050-024X044">
<description>&lt;b&gt;CAPACITOR&lt;/b&gt;&lt;p&gt;
grid 5 mm, outline 2.4 x 4.4 mm</description>
<wire x1="-2.159" y1="-0.635" x2="-2.159" y2="0.635" width="0.1524" layer="51"/>
<wire x1="-2.159" y1="0.635" x2="-1.651" y2="1.143" width="0.1524" layer="21" curve="-90"/>
<wire x1="-2.159" y1="-0.635" x2="-1.651" y2="-1.143" width="0.1524" layer="21" curve="90"/>
<wire x1="1.651" y1="1.143" x2="-1.651" y2="1.143" width="0.1524" layer="21"/>
<wire x1="2.159" y1="-0.635" x2="2.159" y2="0.635" width="0.1524" layer="51"/>
<wire x1="1.651" y1="-1.143" x2="-1.651" y2="-1.143" width="0.1524" layer="21"/>
<wire x1="1.651" y1="1.143" x2="2.159" y2="0.635" width="0.1524" layer="21" curve="-90"/>
<wire x1="1.651" y1="-1.143" x2="2.159" y2="-0.635" width="0.1524" layer="21" curve="90"/>
<wire x1="-0.3048" y1="0.762" x2="-0.3048" y2="0" width="0.3048" layer="21"/>
<wire x1="-0.3048" y1="0" x2="-0.3048" y2="-0.762" width="0.3048" layer="21"/>
<wire x1="0.3302" y1="0.762" x2="0.3302" y2="0" width="0.3048" layer="21"/>
<wire x1="0.3302" y1="0" x2="0.3302" y2="-0.762" width="0.3048" layer="21"/>
<wire x1="1.27" y1="0" x2="0.3302" y2="0" width="0.1524" layer="21"/>
<wire x1="-1.27" y1="0" x2="-0.3048" y2="0" width="0.1524" layer="21"/>
<pad name="1" x="-2.54" y="0" drill="0.8128" shape="octagon"/>
<pad name="2" x="2.54" y="0" drill="0.8128" shape="octagon"/>
<text x="-2.159" y="1.397" size="1.27" layer="25" ratio="10">&gt;NAME</text>
<text x="-2.159" y="-2.667" size="1.27" layer="27" ratio="10">&gt;VALUE</text>
<rectangle x1="2.159" y1="-0.381" x2="2.54" y2="0.381" layer="51"/>
<rectangle x1="-2.54" y1="-0.381" x2="-2.159" y2="0.381" layer="51"/>
</package>
<package name="C050-025X075">
<description>&lt;b&gt;CAPACITOR&lt;/b&gt;&lt;p&gt;
grid 5 mm, outline 2.5 x 7.5 mm</description>
<wire x1="-0.3048" y1="0.635" x2="-0.3048" y2="0" width="0.3048" layer="21"/>
<wire x1="-0.3048" y1="0" x2="-0.3048" y2="-0.635" width="0.3048" layer="21"/>
<wire x1="-0.3048" y1="0" x2="-1.524" y2="0" width="0.1524" layer="21"/>
<wire x1="0.3302" y1="0.635" x2="0.3302" y2="0" width="0.3048" layer="21"/>
<wire x1="0.3302" y1="0" x2="0.3302" y2="-0.635" width="0.3048" layer="21"/>
<wire x1="0.3302" y1="0" x2="1.524" y2="0" width="0.1524" layer="21"/>
<wire x1="-3.683" y1="1.016" x2="-3.683" y2="-1.016" width="0.1524" layer="21"/>
<wire x1="-3.429" y1="-1.27" x2="3.429" y2="-1.27" width="0.1524" layer="21"/>
<wire x1="3.683" y1="-1.016" x2="3.683" y2="1.016" width="0.1524" layer="21"/>
<wire x1="3.429" y1="1.27" x2="-3.429" y2="1.27" width="0.1524" layer="21"/>
<wire x1="3.429" y1="1.27" x2="3.683" y2="1.016" width="0.1524" layer="21" curve="-90"/>
<wire x1="3.429" y1="-1.27" x2="3.683" y2="-1.016" width="0.1524" layer="21" curve="90"/>
<wire x1="-3.683" y1="-1.016" x2="-3.429" y2="-1.27" width="0.1524" layer="21" curve="90"/>
<wire x1="-3.683" y1="1.016" x2="-3.429" y2="1.27" width="0.1524" layer="21" curve="-90"/>
<pad name="1" x="-2.54" y="0" drill="0.8128" shape="octagon"/>
<pad name="2" x="2.54" y="0" drill="0.8128" shape="octagon"/>
<text x="-3.429" y="1.651" size="1.27" layer="25" ratio="10">&gt;NAME</text>
<text x="-3.429" y="-2.794" size="1.27" layer="27" ratio="10">&gt;VALUE</text>
</package>
<package name="C050-045X075">
<description>&lt;b&gt;CAPACITOR&lt;/b&gt;&lt;p&gt;
grid 5 mm, outline 4.5 x 7.5 mm</description>
<wire x1="-0.3048" y1="0.635" x2="-0.3048" y2="0" width="0.3048" layer="21"/>
<wire x1="-0.3048" y1="0" x2="-0.3048" y2="-0.635" width="0.3048" layer="21"/>
<wire x1="-0.3048" y1="0" x2="-1.524" y2="0" width="0.1524" layer="21"/>
<wire x1="0.3302" y1="0.635" x2="0.3302" y2="0" width="0.3048" layer="21"/>
<wire x1="0.3302" y1="0" x2="0.3302" y2="-0.635" width="0.3048" layer="21"/>
<wire x1="0.3302" y1="0" x2="1.524" y2="0" width="0.1524" layer="21"/>
<wire x1="-3.683" y1="2.032" x2="-3.683" y2="-2.032" width="0.1524" layer="21"/>
<wire x1="-3.429" y1="-2.286" x2="3.429" y2="-2.286" width="0.1524" layer="21"/>
<wire x1="3.683" y1="-2.032" x2="3.683" y2="2.032" width="0.1524" layer="21"/>
<wire x1="3.429" y1="2.286" x2="-3.429" y2="2.286" width="0.1524" layer="21"/>
<wire x1="3.429" y1="2.286" x2="3.683" y2="2.032" width="0.1524" layer="21" curve="-90"/>
<wire x1="3.429" y1="-2.286" x2="3.683" y2="-2.032" width="0.1524" layer="21" curve="90"/>
<wire x1="-3.683" y1="-2.032" x2="-3.429" y2="-2.286" width="0.1524" layer="21" curve="90"/>
<wire x1="-3.683" y1="2.032" x2="-3.429" y2="2.286" width="0.1524" layer="21" curve="-90"/>
<pad name="1" x="-2.54" y="0" drill="0.8128" shape="octagon"/>
<pad name="2" x="2.54" y="0" drill="0.8128" shape="octagon"/>
<text x="-3.556" y="2.667" size="1.27" layer="25" ratio="10">&gt;NAME</text>
<text x="-3.556" y="-3.81" size="1.27" layer="27" ratio="10">&gt;VALUE</text>
</package>
<package name="C050-030X075">
<description>&lt;b&gt;CAPACITOR&lt;/b&gt;&lt;p&gt;
grid 5 mm, outline 3 x 7.5 mm</description>
<wire x1="-0.3048" y1="0.635" x2="-0.3048" y2="0" width="0.3048" layer="21"/>
<wire x1="-0.3048" y1="0" x2="-0.3048" y2="-0.635" width="0.3048" layer="21"/>
<wire x1="-0.3048" y1="0" x2="-1.524" y2="0" width="0.1524" layer="21"/>
<wire x1="0.3302" y1="0.635" x2="0.3302" y2="0" width="0.3048" layer="21"/>
<wire x1="0.3302" y1="0" x2="0.3302" y2="-0.635" width="0.3048" layer="21"/>
<wire x1="0.3302" y1="0" x2="1.524" y2="0" width="0.1524" layer="21"/>
<wire x1="-3.683" y1="1.27" x2="-3.683" y2="-1.27" width="0.1524" layer="21"/>
<wire x1="-3.429" y1="-1.524" x2="3.429" y2="-1.524" width="0.1524" layer="21"/>
<wire x1="3.683" y1="-1.27" x2="3.683" y2="1.27" width="0.1524" layer="21"/>
<wire x1="3.429" y1="1.524" x2="-3.429" y2="1.524" width="0.1524" layer="21"/>
<wire x1="3.429" y1="1.524" x2="3.683" y2="1.27" width="0.1524" layer="21" curve="-90"/>
<wire x1="3.429" y1="-1.524" x2="3.683" y2="-1.27" width="0.1524" layer="21" curve="90"/>
<wire x1="-3.683" y1="-1.27" x2="-3.429" y2="-1.524" width="0.1524" layer="21" curve="90"/>
<wire x1="-3.683" y1="1.27" x2="-3.429" y2="1.524" width="0.1524" layer="21" curve="-90"/>
<pad name="1" x="-2.54" y="0" drill="0.8128" shape="octagon"/>
<pad name="2" x="2.54" y="0" drill="0.8128" shape="octagon"/>
<text x="-3.556" y="1.905" size="1.27" layer="25" ratio="10">&gt;NAME</text>
<text x="-3.556" y="-3.048" size="1.27" layer="27" ratio="10">&gt;VALUE</text>
</package>
<package name="C050-050X075">
<description>&lt;b&gt;CAPACITOR&lt;/b&gt;&lt;p&gt;
grid 5 mm, outline 5 x 7.5 mm</description>
<wire x1="-0.3048" y1="0.635" x2="-0.3048" y2="0" width="0.3048" layer="21"/>
<wire x1="-0.3048" y1="0" x2="-0.3048" y2="-0.635" width="0.3048" layer="21"/>
<wire x1="-0.3048" y1="0" x2="-1.524" y2="0" width="0.1524" layer="21"/>
<wire x1="0.3302" y1="0.635" x2="0.3302" y2="0" width="0.3048" layer="21"/>
<wire x1="0.3302" y1="0" x2="0.3302" y2="-0.635" width="0.3048" layer="21"/>
<wire x1="0.3302" y1="0" x2="1.524" y2="0" width="0.1524" layer="21"/>
<wire x1="-3.683" y1="2.286" x2="-3.683" y2="-2.286" width="0.1524" layer="21"/>
<wire x1="-3.429" y1="-2.54" x2="3.429" y2="-2.54" width="0.1524" layer="21"/>
<wire x1="3.683" y1="-2.286" x2="3.683" y2="2.286" width="0.1524" layer="21"/>
<wire x1="3.429" y1="2.54" x2="-3.429" y2="2.54" width="0.1524" layer="21"/>
<wire x1="3.429" y1="2.54" x2="3.683" y2="2.286" width="0.1524" layer="21" curve="-90"/>
<wire x1="3.429" y1="-2.54" x2="3.683" y2="-2.286" width="0.1524" layer="21" curve="90"/>
<wire x1="-3.683" y1="-2.286" x2="-3.429" y2="-2.54" width="0.1524" layer="21" curve="90"/>
<wire x1="-3.683" y1="2.286" x2="-3.429" y2="2.54" width="0.1524" layer="21" curve="-90"/>
<pad name="1" x="-2.54" y="0" drill="0.8128" shape="octagon"/>
<pad name="2" x="2.54" y="0" drill="0.8128" shape="octagon"/>
<text x="-3.429" y="2.921" size="1.27" layer="25" ratio="10">&gt;NAME</text>
<text x="-3.175" y="-2.159" size="1.27" layer="27" ratio="10">&gt;VALUE</text>
</package>
<package name="C050-055X075">
<description>&lt;b&gt;CAPACITOR&lt;/b&gt;&lt;p&gt;
grid 5 mm, outline 5.5 x 7.5 mm</description>
<wire x1="-0.3048" y1="0.635" x2="-0.3048" y2="0" width="0.3048" layer="21"/>
<wire x1="-0.3048" y1="0" x2="-0.3048" y2="-0.635" width="0.3048" layer="21"/>
<wire x1="-0.3048" y1="0" x2="-1.524" y2="0" width="0.1524" layer="21"/>
<wire x1="0.3302" y1="0.635" x2="0.3302" y2="0" width="0.3048" layer="21"/>
<wire x1="0.3302" y1="0" x2="0.3302" y2="-0.635" width="0.3048" layer="21"/>
<wire x1="0.3302" y1="0" x2="1.524" y2="0" width="0.1524" layer="21"/>
<wire x1="-3.683" y1="2.54" x2="-3.683" y2="-2.54" width="0.1524" layer="21"/>
<wire x1="-3.429" y1="-2.794" x2="3.429" y2="-2.794" width="0.1524" layer="21"/>
<wire x1="3.683" y1="-2.54" x2="3.683" y2="2.54" width="0.1524" layer="21"/>
<wire x1="3.429" y1="2.794" x2="-3.429" y2="2.794" width="0.1524" layer="21"/>
<wire x1="3.429" y1="2.794" x2="3.683" y2="2.54" width="0.1524" layer="21" curve="-90"/>
<wire x1="3.429" y1="-2.794" x2="3.683" y2="-2.54" width="0.1524" layer="21" curve="90"/>
<wire x1="-3.683" y1="-2.54" x2="-3.429" y2="-2.794" width="0.1524" layer="21" curve="90"/>
<wire x1="-3.683" y1="2.54" x2="-3.429" y2="2.794" width="0.1524" layer="21" curve="-90"/>
<pad name="1" x="-2.54" y="0" drill="0.8128" shape="octagon"/>
<pad name="2" x="2.54" y="0" drill="0.8128" shape="octagon"/>
<text x="-3.429" y="3.175" size="1.27" layer="25" ratio="10">&gt;NAME</text>
<text x="-3.302" y="-2.286" size="1.27" layer="27" ratio="10">&gt;VALUE</text>
</package>
<package name="C050-075X075">
<description>&lt;b&gt;CAPACITOR&lt;/b&gt;&lt;p&gt;
grid 5 mm, outline 7.5 x 7.5 mm</description>
<wire x1="-1.524" y1="0" x2="-0.4572" y2="0" width="0.1524" layer="21"/>
<wire x1="-0.4572" y1="0" x2="-0.4572" y2="0.762" width="0.4064" layer="21"/>
<wire x1="-0.4572" y1="0" x2="-0.4572" y2="-0.762" width="0.4064" layer="21"/>
<wire x1="0.4318" y1="0.762" x2="0.4318" y2="0" width="0.4064" layer="21"/>
<wire x1="0.4318" y1="0" x2="1.524" y2="0" width="0.1524" layer="21"/>
<wire x1="0.4318" y1="0" x2="0.4318" y2="-0.762" width="0.4064" layer="21"/>
<wire x1="-3.683" y1="3.429" x2="-3.683" y2="-3.429" width="0.1524" layer="21"/>
<wire x1="-3.429" y1="-3.683" x2="3.429" y2="-3.683" width="0.1524" layer="21"/>
<wire x1="3.683" y1="-3.429" x2="3.683" y2="3.429" width="0.1524" layer="21"/>
<wire x1="3.429" y1="3.683" x2="-3.429" y2="3.683" width="0.1524" layer="21"/>
<wire x1="3.429" y1="3.683" x2="3.683" y2="3.429" width="0.1524" layer="21" curve="-90"/>
<wire x1="3.429" y1="-3.683" x2="3.683" y2="-3.429" width="0.1524" layer="21" curve="90"/>
<wire x1="-3.683" y1="-3.429" x2="-3.429" y2="-3.683" width="0.1524" layer="21" curve="90"/>
<wire x1="-3.683" y1="3.429" x2="-3.429" y2="3.683" width="0.1524" layer="21" curve="-90"/>
<pad name="1" x="-2.54" y="0" drill="0.8128" shape="octagon"/>
<pad name="2" x="2.54" y="0" drill="0.8128" shape="octagon"/>
<text x="-3.429" y="4.064" size="1.27" layer="25" ratio="10">&gt;NAME</text>
<text x="-3.175" y="-2.921" size="1.27" layer="27" ratio="10">&gt;VALUE</text>
</package>
<package name="C050H075X075">
<description>&lt;b&gt;CAPACITOR&lt;/b&gt;&lt;p&gt;
Horizontal, grid 5 mm, outline 7.5 x 7.5 mm</description>
<wire x1="-3.683" y1="7.112" x2="-3.683" y2="0.508" width="0.1524" layer="21"/>
<wire x1="-3.683" y1="0.508" x2="-3.302" y2="0.508" width="0.1524" layer="21"/>
<wire x1="-3.302" y1="0.508" x2="-1.778" y2="0.508" width="0.1524" layer="51"/>
<wire x1="-1.778" y1="0.508" x2="1.778" y2="0.508" width="0.1524" layer="21"/>
<wire x1="1.778" y1="0.508" x2="3.302" y2="0.508" width="0.1524" layer="51"/>
<wire x1="3.302" y1="0.508" x2="3.683" y2="0.508" width="0.1524" layer="21"/>
<wire x1="3.683" y1="0.508" x2="3.683" y2="7.112" width="0.1524" layer="21"/>
<wire x1="3.175" y1="7.62" x2="-3.175" y2="7.62" width="0.1524" layer="21"/>
<wire x1="-0.3048" y1="2.413" x2="-0.3048" y2="1.778" width="0.3048" layer="21"/>
<wire x1="-0.3048" y1="1.778" x2="-0.3048" y2="1.143" width="0.3048" layer="21"/>
<wire x1="-0.3048" y1="1.778" x2="-1.651" y2="1.778" width="0.1524" layer="21"/>
<wire x1="0.3302" y1="2.413" x2="0.3302" y2="1.778" width="0.3048" layer="21"/>
<wire x1="0.3302" y1="1.778" x2="0.3302" y2="1.143" width="0.3048" layer="21"/>
<wire x1="0.3302" y1="1.778" x2="1.651" y2="1.778" width="0.1524" layer="21"/>
<wire x1="-3.683" y1="7.112" x2="-3.175" y2="7.62" width="0.1524" layer="21" curve="-90"/>
<wire x1="3.175" y1="7.62" x2="3.683" y2="7.112" width="0.1524" layer="21" curve="-90"/>
<wire x1="-2.54" y1="0" x2="-2.54" y2="0.254" width="0.508" layer="51"/>
<wire x1="2.54" y1="0" x2="2.54" y2="0.254" width="0.508" layer="51"/>
<pad name="1" x="-2.54" y="0" drill="0.8128" shape="octagon"/>
<pad name="2" x="2.54" y="0" drill="0.8128" shape="octagon"/>
<text x="-3.302" y="8.001" size="1.27" layer="25" ratio="10">&gt;NAME</text>
<text x="-3.175" y="3.175" size="1.27" layer="27" ratio="10">&gt;VALUE</text>
<rectangle x1="-2.794" y1="0.127" x2="-2.286" y2="0.508" layer="51"/>
<rectangle x1="2.286" y1="0.127" x2="2.794" y2="0.508" layer="51"/>
</package>
<package name="C075-032X103">
<description>&lt;b&gt;CAPACITOR&lt;/b&gt;&lt;p&gt;
grid 7.5 mm, outline 3.2 x 10.3 mm</description>
<wire x1="4.826" y1="1.524" x2="-4.826" y2="1.524" width="0.1524" layer="21"/>
<wire x1="-5.08" y1="1.27" x2="-5.08" y2="-1.27" width="0.1524" layer="21"/>
<wire x1="-4.826" y1="-1.524" x2="4.826" y2="-1.524" width="0.1524" layer="21"/>
<wire x1="5.08" y1="-1.27" x2="5.08" y2="1.27" width="0.1524" layer="21"/>
<wire x1="4.826" y1="1.524" x2="5.08" y2="1.27" width="0.1524" layer="21" curve="-90"/>
<wire x1="4.826" y1="-1.524" x2="5.08" y2="-1.27" width="0.1524" layer="21" curve="90"/>
<wire x1="-5.08" y1="-1.27" x2="-4.826" y2="-1.524" width="0.1524" layer="21" curve="90"/>
<wire x1="-5.08" y1="1.27" x2="-4.826" y2="1.524" width="0.1524" layer="21" curve="-90"/>
<wire x1="0.508" y1="0" x2="2.54" y2="0" width="0.1524" layer="21"/>
<wire x1="-2.54" y1="0" x2="-0.508" y2="0" width="0.1524" layer="21"/>
<wire x1="-0.508" y1="0.889" x2="-0.508" y2="0" width="0.4064" layer="21"/>
<wire x1="-0.508" y1="0" x2="-0.508" y2="-0.889" width="0.4064" layer="21"/>
<wire x1="0.508" y1="0.889" x2="0.508" y2="0" width="0.4064" layer="21"/>
<wire x1="0.508" y1="0" x2="0.508" y2="-0.889" width="0.4064" layer="21"/>
<pad name="1" x="-3.81" y="0" drill="0.9144" shape="octagon"/>
<pad name="2" x="3.81" y="0" drill="0.9144" shape="octagon"/>
<text x="-4.826" y="1.905" size="1.27" layer="25" ratio="10">&gt;NAME</text>
<text x="-4.826" y="-3.048" size="1.27" layer="27" ratio="10">&gt;VALUE</text>
</package>
<package name="C075-042X103">
<description>&lt;b&gt;CAPACITOR&lt;/b&gt;&lt;p&gt;
grid 7.5 mm, outline 4.2 x 10.3 mm</description>
<wire x1="4.826" y1="2.032" x2="-4.826" y2="2.032" width="0.1524" layer="21"/>
<wire x1="-5.08" y1="1.778" x2="-5.08" y2="-1.778" width="0.1524" layer="21"/>
<wire x1="-4.826" y1="-2.032" x2="4.826" y2="-2.032" width="0.1524" layer="21"/>
<wire x1="5.08" y1="-1.778" x2="5.08" y2="1.778" width="0.1524" layer="21"/>
<wire x1="4.826" y1="2.032" x2="5.08" y2="1.778" width="0.1524" layer="21" curve="-90"/>
<wire x1="4.826" y1="-2.032" x2="5.08" y2="-1.778" width="0.1524" layer="21" curve="90"/>
<wire x1="-5.08" y1="-1.778" x2="-4.826" y2="-2.032" width="0.1524" layer="21" curve="90"/>
<wire x1="-5.08" y1="1.778" x2="-4.826" y2="2.032" width="0.1524" layer="21" curve="-90"/>
<wire x1="-1.27" y1="0" x2="2.667" y2="0" width="0.1524" layer="21"/>
<wire x1="-2.667" y1="0" x2="-2.159" y2="0" width="0.1524" layer="21"/>
<wire x1="-2.159" y1="1.27" x2="-2.159" y2="0" width="0.4064" layer="21"/>
<wire x1="-2.159" y1="0" x2="-2.159" y2="-1.27" width="0.4064" layer="21"/>
<wire x1="-1.27" y1="1.27" x2="-1.27" y2="0" width="0.4064" layer="21"/>
<wire x1="-1.27" y1="0" x2="-1.27" y2="-1.27" width="0.4064" layer="21"/>
<pad name="1" x="-3.81" y="0" drill="0.9144" shape="octagon"/>
<pad name="2" x="3.81" y="0" drill="0.9144" shape="octagon"/>
<text x="-4.699" y="2.413" size="1.27" layer="25" ratio="10">&gt;NAME</text>
<text x="-0.635" y="-1.651" size="1.27" layer="27" ratio="10">&gt;VALUE</text>
</package>
<package name="C075-052X106">
<description>&lt;b&gt;CAPACITOR&lt;/b&gt;&lt;p&gt;
grid 7.5 mm, outline 5.2 x 10.6 mm</description>
<wire x1="4.953" y1="2.54" x2="-4.953" y2="2.54" width="0.1524" layer="21"/>
<wire x1="-5.207" y1="2.286" x2="-5.207" y2="-2.286" width="0.1524" layer="21"/>
<wire x1="-4.953" y1="-2.54" x2="4.953" y2="-2.54" width="0.1524" layer="21"/>
<wire x1="5.207" y1="-2.286" x2="5.207" y2="2.286" width="0.1524" layer="21"/>
<wire x1="4.953" y1="2.54" x2="5.207" y2="2.286" width="0.1524" layer="21" curve="-90"/>
<wire x1="4.953" y1="-2.54" x2="5.207" y2="-2.286" width="0.1524" layer="21" curve="90"/>
<wire x1="-5.207" y1="-2.286" x2="-4.953" y2="-2.54" width="0.1524" layer="21" curve="90"/>
<wire x1="-5.207" y1="2.286" x2="-4.953" y2="2.54" width="0.1524" layer="21" curve="-90"/>
<wire x1="-1.27" y1="0" x2="2.667" y2="0" width="0.1524" layer="21"/>
<wire x1="-2.667" y1="0" x2="-2.159" y2="0" width="0.1524" layer="21"/>
<wire x1="-2.159" y1="1.27" x2="-2.159" y2="0" width="0.4064" layer="21"/>
<wire x1="-2.159" y1="0" x2="-2.159" y2="-1.27" width="0.4064" layer="21"/>
<wire x1="-1.27" y1="1.27" x2="-1.27" y2="0" width="0.4064" layer="21"/>
<wire x1="-1.27" y1="0" x2="-1.27" y2="-1.27" width="0.4064" layer="21"/>
<pad name="1" x="-3.81" y="0" drill="0.9144" shape="octagon"/>
<pad name="2" x="3.81" y="0" drill="0.9144" shape="octagon"/>
<text x="-4.826" y="2.921" size="1.27" layer="25" ratio="10">&gt;NAME</text>
<text x="-0.635" y="-2.032" size="1.27" layer="27" ratio="10">&gt;VALUE</text>
</package>
<package name="C102-043X133">
<description>&lt;b&gt;CAPACITOR&lt;/b&gt;&lt;p&gt;
grid 10.2 mm, outline 4.3 x 13.3 mm</description>
<wire x1="-3.175" y1="1.27" x2="-3.175" y2="0" width="0.4064" layer="21"/>
<wire x1="-2.286" y1="1.27" x2="-2.286" y2="0" width="0.4064" layer="21"/>
<wire x1="3.81" y1="0" x2="-2.286" y2="0" width="0.1524" layer="21"/>
<wire x1="-2.286" y1="0" x2="-2.286" y2="-1.27" width="0.4064" layer="21"/>
<wire x1="-3.81" y1="0" x2="-3.175" y2="0" width="0.1524" layer="21"/>
<wire x1="-3.175" y1="0" x2="-3.175" y2="-1.27" width="0.4064" layer="21"/>
<wire x1="-6.096" y1="2.032" x2="6.096" y2="2.032" width="0.1524" layer="21"/>
<wire x1="6.604" y1="1.524" x2="6.604" y2="-1.524" width="0.1524" layer="21"/>
<wire x1="6.096" y1="-2.032" x2="-6.096" y2="-2.032" width="0.1524" layer="21"/>
<wire x1="-6.604" y1="-1.524" x2="-6.604" y2="1.524" width="0.1524" layer="21"/>
<wire x1="6.096" y1="2.032" x2="6.604" y2="1.524" width="0.1524" layer="21" curve="-90"/>
<wire x1="6.096" y1="-2.032" x2="6.604" y2="-1.524" width="0.1524" layer="21" curve="90"/>
<wire x1="-6.604" y1="-1.524" x2="-6.096" y2="-2.032" width="0.1524" layer="21" curve="90"/>
<wire x1="-6.604" y1="1.524" x2="-6.096" y2="2.032" width="0.1524" layer="21" curve="-90"/>
<pad name="1" x="-5.08" y="0" drill="1.016" shape="octagon"/>
<pad name="2" x="5.08" y="0" drill="1.016" shape="octagon"/>
<text x="-6.096" y="2.413" size="1.27" layer="25" ratio="10">&gt;NAME</text>
<text x="-1.524" y="-1.651" size="1.27" layer="27" ratio="10">&gt;VALUE</text>
</package>
<package name="C102-054X133">
<description>&lt;b&gt;CAPACITOR&lt;/b&gt;&lt;p&gt;
grid 10.2 mm, outline 5.4 x 13.3 mm</description>
<wire x1="-3.175" y1="1.27" x2="-3.175" y2="0" width="0.4064" layer="21"/>
<wire x1="-2.286" y1="1.27" x2="-2.286" y2="0" width="0.4064" layer="21"/>
<wire x1="3.81" y1="0" x2="-2.286" y2="0" width="0.1524" layer="21"/>
<wire x1="-2.286" y1="0" x2="-2.286" y2="-1.27" width="0.4064" layer="21"/>
<wire x1="-3.81" y1="0" x2="-3.175" y2="0" width="0.1524" layer="21"/>
<wire x1="-3.175" y1="0" x2="-3.175" y2="-1.27" width="0.4064" layer="21"/>
<wire x1="-6.096" y1="2.54" x2="6.096" y2="2.54" width="0.1524" layer="21"/>
<wire x1="6.604" y1="2.032" x2="6.604" y2="-2.032" width="0.1524" layer="21"/>
<wire x1="6.096" y1="-2.54" x2="-6.096" y2="-2.54" width="0.1524" layer="21"/>
<wire x1="-6.604" y1="-2.032" x2="-6.604" y2="2.032" width="0.1524" layer="21"/>
<wire x1="6.096" y1="2.54" x2="6.604" y2="2.032" width="0.1524" layer="21" curve="-90"/>
<wire x1="6.096" y1="-2.54" x2="6.604" y2="-2.032" width="0.1524" layer="21" curve="90"/>
<wire x1="-6.604" y1="-2.032" x2="-6.096" y2="-2.54" width="0.1524" layer="21" curve="90"/>
<wire x1="-6.604" y1="2.032" x2="-6.096" y2="2.54" width="0.1524" layer="21" curve="-90"/>
<pad name="1" x="-5.08" y="0" drill="1.016" shape="octagon"/>
<pad name="2" x="5.08" y="0" drill="1.016" shape="octagon"/>
<text x="-6.096" y="2.921" size="1.27" layer="25" ratio="10">&gt;NAME</text>
<text x="-1.524" y="-1.905" size="1.27" layer="27" ratio="10">&gt;VALUE</text>
</package>
<package name="C102-064X133">
<description>&lt;b&gt;CAPACITOR&lt;/b&gt;&lt;p&gt;
grid 10.2 mm, outline 6.4 x 13.3 mm</description>
<wire x1="-3.175" y1="1.27" x2="-3.175" y2="0" width="0.4064" layer="21"/>
<wire x1="-2.286" y1="1.27" x2="-2.286" y2="0" width="0.4064" layer="21"/>
<wire x1="3.81" y1="0" x2="-2.286" y2="0" width="0.1524" layer="21"/>
<wire x1="-2.286" y1="0" x2="-2.286" y2="-1.27" width="0.4064" layer="21"/>
<wire x1="-3.81" y1="0" x2="-3.175" y2="0" width="0.1524" layer="21"/>
<wire x1="-3.175" y1="0" x2="-3.175" y2="-1.27" width="0.4064" layer="21"/>
<wire x1="-6.096" y1="3.048" x2="6.096" y2="3.048" width="0.1524" layer="21"/>
<wire x1="6.604" y1="2.54" x2="6.604" y2="-2.54" width="0.1524" layer="21"/>
<wire x1="6.096" y1="-3.048" x2="-6.096" y2="-3.048" width="0.1524" layer="21"/>
<wire x1="-6.604" y1="-2.54" x2="-6.604" y2="2.54" width="0.1524" layer="21"/>
<wire x1="6.096" y1="3.048" x2="6.604" y2="2.54" width="0.1524" layer="21" curve="-90"/>
<wire x1="6.096" y1="-3.048" x2="6.604" y2="-2.54" width="0.1524" layer="21" curve="90"/>
<wire x1="-6.604" y1="-2.54" x2="-6.096" y2="-3.048" width="0.1524" layer="21" curve="90"/>
<wire x1="-6.604" y1="2.54" x2="-6.096" y2="3.048" width="0.1524" layer="21" curve="-90"/>
<pad name="1" x="-5.08" y="0" drill="1.016" shape="octagon"/>
<pad name="2" x="5.08" y="0" drill="1.016" shape="octagon"/>
<text x="-6.096" y="3.429" size="1.27" layer="25" ratio="10">&gt;NAME</text>
<text x="-1.524" y="-2.032" size="1.27" layer="27" ratio="10">&gt;VALUE</text>
</package>
<package name="C102_152-062X184">
<description>&lt;b&gt;CAPACITOR&lt;/b&gt;&lt;p&gt;
grid 10.2 mm + 15.2 mm, outline 6.2 x 18.4 mm</description>
<wire x1="-2.286" y1="1.27" x2="-2.286" y2="0" width="0.4064" layer="21"/>
<wire x1="-2.286" y1="0" x2="-2.286" y2="-1.27" width="0.4064" layer="21"/>
<wire x1="-3.175" y1="1.27" x2="-3.175" y2="0" width="0.4064" layer="21"/>
<wire x1="-3.175" y1="0" x2="-3.175" y2="-1.27" width="0.4064" layer="21"/>
<wire x1="-3.683" y1="0" x2="-3.175" y2="0" width="0.1524" layer="21"/>
<wire x1="-2.286" y1="0" x2="3.683" y2="0" width="0.1524" layer="21"/>
<wire x1="6.477" y1="0" x2="8.636" y2="0" width="0.1524" layer="21"/>
<wire x1="-6.096" y1="3.048" x2="6.223" y2="3.048" width="0.1524" layer="21"/>
<wire x1="6.223" y1="-3.048" x2="-6.096" y2="-3.048" width="0.1524" layer="21"/>
<wire x1="-6.604" y1="-2.54" x2="-6.604" y2="2.54" width="0.1524" layer="21"/>
<wire x1="6.223" y1="3.048" x2="6.731" y2="2.54" width="0.1524" layer="21" curve="-90"/>
<wire x1="6.223" y1="-3.048" x2="6.731" y2="-2.54" width="0.1524" layer="21" curve="90"/>
<wire x1="-6.604" y1="-2.54" x2="-6.096" y2="-3.048" width="0.1524" layer="21" curve="90"/>
<wire x1="-6.604" y1="2.54" x2="-6.096" y2="3.048" width="0.1524" layer="21" curve="-90"/>
<wire x1="6.731" y1="2.54" x2="6.731" y2="-2.54" width="0.1524" layer="21"/>
<wire x1="11.176" y1="3.048" x2="11.684" y2="2.54" width="0.1524" layer="21" curve="-90"/>
<wire x1="11.176" y1="-3.048" x2="11.684" y2="-2.54" width="0.1524" layer="21" curve="90"/>
<wire x1="11.176" y1="-3.048" x2="7.112" y2="-3.048" width="0.1524" layer="21"/>
<wire x1="7.112" y1="3.048" x2="11.176" y2="3.048" width="0.1524" layer="21"/>
<wire x1="11.684" y1="2.54" x2="11.684" y2="-2.54" width="0.1524" layer="21"/>
<pad name="1" x="-5.08" y="0" drill="1.016" shape="octagon"/>
<pad name="2" x="5.08" y="0" drill="1.016" shape="octagon"/>
<pad name="3" x="10.033" y="0" drill="1.016" shape="octagon"/>
<text x="-5.969" y="3.429" size="1.27" layer="25" ratio="10">&gt;NAME</text>
<text x="-1.524" y="-2.286" size="1.27" layer="27" ratio="10">&gt;VALUE</text>
</package>
<package name="C150-054X183">
<description>&lt;b&gt;CAPACITOR&lt;/b&gt;&lt;p&gt;
grid 15 mm, outline 5.4 x 18.3 mm</description>
<wire x1="-5.08" y1="1.27" x2="-5.08" y2="0" width="0.4064" layer="21"/>
<wire x1="-5.08" y1="0" x2="-5.08" y2="-1.27" width="0.4064" layer="21"/>
<wire x1="-4.191" y1="1.27" x2="-4.191" y2="0" width="0.4064" layer="21"/>
<wire x1="-4.191" y1="0" x2="-4.191" y2="-1.27" width="0.4064" layer="21"/>
<wire x1="-4.191" y1="0" x2="6.096" y2="0" width="0.1524" layer="21"/>
<wire x1="-5.08" y1="0" x2="-6.096" y2="0" width="0.1524" layer="21"/>
<wire x1="9.017" y1="2.032" x2="9.017" y2="-2.032" width="0.1524" layer="21"/>
<wire x1="8.509" y1="-2.54" x2="-8.509" y2="-2.54" width="0.1524" layer="21"/>
<wire x1="-9.017" y1="-2.032" x2="-9.017" y2="2.032" width="0.1524" layer="21"/>
<wire x1="-8.509" y1="2.54" x2="8.509" y2="2.54" width="0.1524" layer="21"/>
<wire x1="8.509" y1="2.54" x2="9.017" y2="2.032" width="0.1524" layer="21" curve="-90"/>
<wire x1="8.509" y1="-2.54" x2="9.017" y2="-2.032" width="0.1524" layer="21" curve="90"/>
<wire x1="-9.017" y1="-2.032" x2="-8.509" y2="-2.54" width="0.1524" layer="21" curve="90"/>
<wire x1="-9.017" y1="2.032" x2="-8.509" y2="2.54" width="0.1524" layer="21" curve="-90"/>
<pad name="1" x="-7.493" y="0" drill="1.016" shape="octagon"/>
<pad name="2" x="7.493" y="0" drill="1.016" shape="octagon"/>
<text x="-8.382" y="2.921" size="1.27" layer="25" ratio="10">&gt;NAME</text>
<text x="-3.429" y="-2.032" size="1.27" layer="27" ratio="10">&gt;VALUE</text>
</package>
<package name="C150-064X183">
<description>&lt;b&gt;CAPACITOR&lt;/b&gt;&lt;p&gt;
grid 15 mm, outline 6.4 x 18.3 mm</description>
<wire x1="-5.08" y1="1.27" x2="-5.08" y2="0" width="0.4064" layer="21"/>
<wire x1="-5.08" y1="0" x2="-5.08" y2="-1.27" width="0.4064" layer="21"/>
<wire x1="-4.191" y1="1.27" x2="-4.191" y2="0" width="0.4064" layer="21"/>
<wire x1="-4.191" y1="0" x2="-4.191" y2="-1.27" width="0.4064" layer="21"/>
<wire x1="-4.191" y1="0" x2="6.096" y2="0" width="0.1524" layer="21"/>
<wire x1="-5.08" y1="0" x2="-6.096" y2="0" width="0.1524" layer="21"/>
<wire x1="9.017" y1="2.54" x2="9.017" y2="-2.54" width="0.1524" layer="21"/>
<wire x1="8.509" y1="-3.048" x2="-8.509" y2="-3.048" width="0.1524" layer="21"/>
<wire x1="-9.017" y1="-2.54" x2="-9.017" y2="2.54" width="0.1524" layer="21"/>
<wire x1="-8.509" y1="3.048" x2="8.509" y2="3.048" width="0.1524" layer="21"/>
<wire x1="8.509" y1="3.048" x2="9.017" y2="2.54" width="0.1524" layer="21" curve="-90"/>
<wire x1="8.509" y1="-3.048" x2="9.017" y2="-2.54" width="0.1524" layer="21" curve="90"/>
<wire x1="-9.017" y1="-2.54" x2="-8.509" y2="-3.048" width="0.1524" layer="21" curve="90"/>
<wire x1="-9.017" y1="2.54" x2="-8.509" y2="3.048" width="0.1524" layer="21" curve="-90"/>
<pad name="1" x="-7.493" y="0" drill="1.016" shape="octagon"/>
<pad name="2" x="7.493" y="0" drill="1.016" shape="octagon"/>
<text x="-8.509" y="3.429" size="1.27" layer="25" ratio="10">&gt;NAME</text>
<text x="-3.429" y="-2.032" size="1.27" layer="27" ratio="10">&gt;VALUE</text>
</package>
<package name="C150-072X183">
<description>&lt;b&gt;CAPACITOR&lt;/b&gt;&lt;p&gt;
grid 15 mm, outline 7.2 x 18.3 mm</description>
<wire x1="-5.08" y1="1.27" x2="-5.08" y2="0" width="0.4064" layer="21"/>
<wire x1="-5.08" y1="0" x2="-5.08" y2="-1.27" width="0.4064" layer="21"/>
<wire x1="-4.191" y1="1.27" x2="-4.191" y2="0" width="0.4064" layer="21"/>
<wire x1="-4.191" y1="0" x2="-4.191" y2="-1.27" width="0.4064" layer="21"/>
<wire x1="-4.191" y1="0" x2="6.096" y2="0" width="0.1524" layer="21"/>
<wire x1="-5.08" y1="0" x2="-6.096" y2="0" width="0.1524" layer="21"/>
<wire x1="9.017" y1="3.048" x2="9.017" y2="-3.048" width="0.1524" layer="21"/>
<wire x1="8.509" y1="-3.556" x2="-8.509" y2="-3.556" width="0.1524" layer="21"/>
<wire x1="-9.017" y1="-3.048" x2="-9.017" y2="3.048" width="0.1524" layer="21"/>
<wire x1="-8.509" y1="3.556" x2="8.509" y2="3.556" width="0.1524" layer="21"/>
<wire x1="8.509" y1="3.556" x2="9.017" y2="3.048" width="0.1524" layer="21" curve="-90"/>
<wire x1="8.509" y1="-3.556" x2="9.017" y2="-3.048" width="0.1524" layer="21" curve="90"/>
<wire x1="-9.017" y1="-3.048" x2="-8.509" y2="-3.556" width="0.1524" layer="21" curve="90"/>
<wire x1="-9.017" y1="3.048" x2="-8.509" y2="3.556" width="0.1524" layer="21" curve="-90"/>
<pad name="1" x="-7.493" y="0" drill="1.016" shape="octagon"/>
<pad name="2" x="7.493" y="0" drill="1.016" shape="octagon"/>
<text x="-8.509" y="3.937" size="1.27" layer="25" ratio="10">&gt;NAME</text>
<text x="-3.429" y="-2.286" size="1.27" layer="27" ratio="10">&gt;VALUE</text>
</package>
<package name="C150-084X183">
<description>&lt;b&gt;CAPACITOR&lt;/b&gt;&lt;p&gt;
grid 15 mm, outline 8.4 x 18.3 mm</description>
<wire x1="-5.08" y1="1.27" x2="-5.08" y2="0" width="0.4064" layer="21"/>
<wire x1="-5.08" y1="0" x2="-5.08" y2="-1.27" width="0.4064" layer="21"/>
<wire x1="-4.191" y1="1.27" x2="-4.191" y2="0" width="0.4064" layer="21"/>
<wire x1="-4.191" y1="0" x2="-4.191" y2="-1.27" width="0.4064" layer="21"/>
<wire x1="-4.191" y1="0" x2="6.096" y2="0" width="0.1524" layer="21"/>
<wire x1="-5.08" y1="0" x2="-6.096" y2="0" width="0.1524" layer="21"/>
<wire x1="9.017" y1="3.556" x2="9.017" y2="-3.556" width="0.1524" layer="21"/>
<wire x1="8.509" y1="-4.064" x2="-8.509" y2="-4.064" width="0.1524" layer="21"/>
<wire x1="-9.017" y1="-3.556" x2="-9.017" y2="3.556" width="0.1524" layer="21"/>
<wire x1="-8.509" y1="4.064" x2="8.509" y2="4.064" width="0.1524" layer="21"/>
<wire x1="8.509" y1="4.064" x2="9.017" y2="3.556" width="0.1524" layer="21" curve="-90"/>
<wire x1="8.509" y1="-4.064" x2="9.017" y2="-3.556" width="0.1524" layer="21" curve="90"/>
<wire x1="-9.017" y1="-3.556" x2="-8.509" y2="-4.064" width="0.1524" layer="21" curve="90"/>
<wire x1="-9.017" y1="3.556" x2="-8.509" y2="4.064" width="0.1524" layer="21" curve="-90"/>
<pad name="1" x="-7.493" y="0" drill="1.016" shape="octagon"/>
<pad name="2" x="7.493" y="0" drill="1.016" shape="octagon"/>
<text x="-8.509" y="4.445" size="1.27" layer="25" ratio="10">&gt;NAME</text>
<text x="-3.429" y="-2.54" size="1.27" layer="27" ratio="10">&gt;VALUE</text>
</package>
<package name="C150-091X182">
<description>&lt;b&gt;CAPACITOR&lt;/b&gt;&lt;p&gt;
grid 15 mm, outline 9.1 x 18.2 mm</description>
<wire x1="-5.08" y1="1.27" x2="-5.08" y2="0" width="0.4064" layer="21"/>
<wire x1="-5.08" y1="0" x2="-5.08" y2="-1.27" width="0.4064" layer="21"/>
<wire x1="-4.191" y1="1.27" x2="-4.191" y2="0" width="0.4064" layer="21"/>
<wire x1="-4.191" y1="0" x2="-4.191" y2="-1.27" width="0.4064" layer="21"/>
<wire x1="-4.191" y1="0" x2="6.096" y2="0" width="0.1524" layer="21"/>
<wire x1="-5.08" y1="0" x2="-6.096" y2="0" width="0.1524" layer="21"/>
<wire x1="9.017" y1="3.937" x2="9.017" y2="-3.937" width="0.1524" layer="21"/>
<wire x1="8.509" y1="-4.445" x2="-8.509" y2="-4.445" width="0.1524" layer="21"/>
<wire x1="-9.017" y1="-3.937" x2="-9.017" y2="3.937" width="0.1524" layer="21"/>
<wire x1="-8.509" y1="4.445" x2="8.509" y2="4.445" width="0.1524" layer="21"/>
<wire x1="8.509" y1="4.445" x2="9.017" y2="3.937" width="0.1524" layer="21" curve="-90"/>
<wire x1="8.509" y1="-4.445" x2="9.017" y2="-3.937" width="0.1524" layer="21" curve="90"/>
<wire x1="-9.017" y1="-3.937" x2="-8.509" y2="-4.445" width="0.1524" layer="21" curve="90"/>
<wire x1="-9.017" y1="3.937" x2="-8.509" y2="4.445" width="0.1524" layer="21" curve="-90"/>
<pad name="1" x="-7.493" y="0" drill="1.016" shape="octagon"/>
<pad name="2" x="7.493" y="0" drill="1.016" shape="octagon"/>
<text x="-8.509" y="4.826" size="1.27" layer="25" ratio="10">&gt;NAME</text>
<text x="-3.429" y="-2.54" size="1.27" layer="27" ratio="10">&gt;VALUE</text>
</package>
<package name="C225-062X268">
<description>&lt;b&gt;CAPACITOR&lt;/b&gt;&lt;p&gt;
grid 22.5 mm, outline 6.2 x 26.8 mm</description>
<wire x1="-12.827" y1="3.048" x2="12.827" y2="3.048" width="0.1524" layer="21"/>
<wire x1="13.335" y1="2.54" x2="13.335" y2="-2.54" width="0.1524" layer="21"/>
<wire x1="12.827" y1="-3.048" x2="-12.827" y2="-3.048" width="0.1524" layer="21"/>
<wire x1="-13.335" y1="-2.54" x2="-13.335" y2="2.54" width="0.1524" layer="21"/>
<wire x1="-6.731" y1="1.905" x2="-6.731" y2="0" width="0.4064" layer="21"/>
<wire x1="-6.731" y1="0" x2="-6.731" y2="-1.905" width="0.4064" layer="21"/>
<wire x1="-7.62" y1="1.905" x2="-7.62" y2="0" width="0.4064" layer="21"/>
<wire x1="-7.62" y1="0" x2="-7.62" y2="-1.905" width="0.4064" layer="21"/>
<wire x1="12.827" y1="3.048" x2="13.335" y2="2.54" width="0.1524" layer="21" curve="-90"/>
<wire x1="12.827" y1="-3.048" x2="13.335" y2="-2.54" width="0.1524" layer="21" curve="90"/>
<wire x1="-13.335" y1="-2.54" x2="-12.827" y2="-3.048" width="0.1524" layer="21" curve="90"/>
<wire x1="-13.335" y1="2.54" x2="-12.827" y2="3.048" width="0.1524" layer="21" curve="-90"/>
<wire x1="-9.652" y1="0" x2="-7.62" y2="0" width="0.1524" layer="21"/>
<wire x1="-6.731" y1="0" x2="9.652" y2="0" width="0.1524" layer="21"/>
<pad name="1" x="-11.303" y="0" drill="1.016" shape="octagon"/>
<pad name="2" x="11.303" y="0" drill="1.016" shape="octagon"/>
<text x="-12.7" y="3.429" size="1.778" layer="25" ratio="10">&gt;NAME</text>
<text x="-5.08" y="-2.54" size="1.778" layer="27" ratio="10">&gt;VALUE</text>
</package>
<package name="C225-074X268">
<description>&lt;b&gt;CAPACITOR&lt;/b&gt;&lt;p&gt;
grid 22.5 mm, outline 7.4 x 26.8 mm</description>
<wire x1="-12.827" y1="3.556" x2="12.827" y2="3.556" width="0.1524" layer="21"/>
<wire x1="13.335" y1="3.048" x2="13.335" y2="-3.048" width="0.1524" layer="21"/>
<wire x1="12.827" y1="-3.556" x2="-12.827" y2="-3.556" width="0.1524" layer="21"/>
<wire x1="-13.335" y1="-3.048" x2="-13.335" y2="3.048" width="0.1524" layer="21"/>
<wire x1="-6.731" y1="1.905" x2="-6.731" y2="0" width="0.4064" layer="21"/>
<wire x1="-6.731" y1="0" x2="-6.731" y2="-1.905" width="0.4064" layer="21"/>
<wire x1="-7.62" y1="1.905" x2="-7.62" y2="0" width="0.4064" layer="21"/>
<wire x1="-7.62" y1="0" x2="-7.62" y2="-1.905" width="0.4064" layer="21"/>
<wire x1="12.827" y1="3.556" x2="13.335" y2="3.048" width="0.1524" layer="21" curve="-90"/>
<wire x1="12.827" y1="-3.556" x2="13.335" y2="-3.048" width="0.1524" layer="21" curve="90"/>
<wire x1="-13.335" y1="-3.048" x2="-12.827" y2="-3.556" width="0.1524" layer="21" curve="90"/>
<wire x1="-13.335" y1="3.048" x2="-12.827" y2="3.556" width="0.1524" layer="21" curve="-90"/>
<wire x1="-9.652" y1="0" x2="-7.62" y2="0" width="0.1524" layer="21"/>
<wire x1="-6.731" y1="0" x2="9.652" y2="0" width="0.1524" layer="21"/>
<pad name="1" x="-11.303" y="0" drill="1.016" shape="octagon"/>
<pad name="2" x="11.303" y="0" drill="1.016" shape="octagon"/>
<text x="-12.827" y="3.937" size="1.778" layer="25" ratio="10">&gt;NAME</text>
<text x="-5.08" y="-2.54" size="1.778" layer="27" ratio="10">&gt;VALUE</text>
</package>
<package name="C225-087X268">
<description>&lt;b&gt;CAPACITOR&lt;/b&gt;&lt;p&gt;
grid 22.5 mm, outline 8.7 x 26.8 mm</description>
<wire x1="-12.827" y1="4.318" x2="12.827" y2="4.318" width="0.1524" layer="21"/>
<wire x1="13.335" y1="3.81" x2="13.335" y2="-3.81" width="0.1524" layer="21"/>
<wire x1="12.827" y1="-4.318" x2="-12.827" y2="-4.318" width="0.1524" layer="21"/>
<wire x1="-13.335" y1="-3.81" x2="-13.335" y2="3.81" width="0.1524" layer="21"/>
<wire x1="-6.731" y1="1.905" x2="-6.731" y2="0" width="0.4064" layer="21"/>
<wire x1="-6.731" y1="0" x2="-6.731" y2="-1.905" width="0.4064" layer="21"/>
<wire x1="-7.62" y1="1.905" x2="-7.62" y2="0" width="0.4064" layer="21"/>
<wire x1="-7.62" y1="0" x2="-7.62" y2="-1.905" width="0.4064" layer="21"/>
<wire x1="12.827" y1="4.318" x2="13.335" y2="3.81" width="0.1524" layer="21" curve="-90"/>
<wire x1="12.827" y1="-4.318" x2="13.335" y2="-3.81" width="0.1524" layer="21" curve="90"/>
<wire x1="-13.335" y1="-3.81" x2="-12.827" y2="-4.318" width="0.1524" layer="21" curve="90"/>
<wire x1="-13.335" y1="3.81" x2="-12.827" y2="4.318" width="0.1524" layer="21" curve="-90"/>
<wire x1="-9.652" y1="0" x2="-7.62" y2="0" width="0.1524" layer="21"/>
<wire x1="-6.731" y1="0" x2="9.652" y2="0" width="0.1524" layer="21"/>
<pad name="1" x="-11.303" y="0" drill="1.016" shape="octagon"/>
<pad name="2" x="11.303" y="0" drill="1.016" shape="octagon"/>
<text x="-12.827" y="4.699" size="1.778" layer="25" ratio="10">&gt;NAME</text>
<text x="-5.08" y="-2.54" size="1.778" layer="27" ratio="10">&gt;VALUE</text>
</package>
<package name="C225-108X268">
<description>&lt;b&gt;CAPACITOR&lt;/b&gt;&lt;p&gt;
grid 22.5 mm, outline 10.8 x 26.8 mm</description>
<wire x1="-12.827" y1="5.334" x2="12.827" y2="5.334" width="0.1524" layer="21"/>
<wire x1="13.335" y1="4.826" x2="13.335" y2="-4.826" width="0.1524" layer="21"/>
<wire x1="12.827" y1="-5.334" x2="-12.827" y2="-5.334" width="0.1524" layer="21"/>
<wire x1="-13.335" y1="-4.826" x2="-13.335" y2="4.826" width="0.1524" layer="21"/>
<wire x1="-6.731" y1="1.905" x2="-6.731" y2="0" width="0.4064" layer="21"/>
<wire x1="-6.731" y1="0" x2="-6.731" y2="-1.905" width="0.4064" layer="21"/>
<wire x1="-7.62" y1="1.905" x2="-7.62" y2="0" width="0.4064" layer="21"/>
<wire x1="-7.62" y1="0" x2="-7.62" y2="-1.905" width="0.4064" layer="21"/>
<wire x1="12.827" y1="5.334" x2="13.335" y2="4.826" width="0.1524" layer="21" curve="-90"/>
<wire x1="12.827" y1="-5.334" x2="13.335" y2="-4.826" width="0.1524" layer="21" curve="90"/>
<wire x1="-13.335" y1="-4.826" x2="-12.827" y2="-5.334" width="0.1524" layer="21" curve="90"/>
<wire x1="-13.335" y1="4.826" x2="-12.827" y2="5.334" width="0.1524" layer="21" curve="-90"/>
<wire x1="-9.652" y1="0" x2="-7.62" y2="0" width="0.1524" layer="21"/>
<wire x1="-6.731" y1="0" x2="9.652" y2="0" width="0.1524" layer="21"/>
<pad name="1" x="-11.303" y="0" drill="1.016" shape="octagon"/>
<pad name="2" x="11.303" y="0" drill="1.016" shape="octagon"/>
<text x="-12.954" y="5.715" size="1.778" layer="25" ratio="10">&gt;NAME</text>
<text x="-5.08" y="-2.54" size="1.778" layer="27" ratio="10">&gt;VALUE</text>
</package>
<package name="C225-113X268">
<description>&lt;b&gt;CAPACITOR&lt;/b&gt;&lt;p&gt;
grid 22.5 mm, outline 11.3 x 26.8 mm</description>
<wire x1="-12.827" y1="5.588" x2="12.827" y2="5.588" width="0.1524" layer="21"/>
<wire x1="13.335" y1="5.08" x2="13.335" y2="-5.08" width="0.1524" layer="21"/>
<wire x1="12.827" y1="-5.588" x2="-12.827" y2="-5.588" width="0.1524" layer="21"/>
<wire x1="-13.335" y1="-5.08" x2="-13.335" y2="5.08" width="0.1524" layer="21"/>
<wire x1="-6.731" y1="1.905" x2="-6.731" y2="0" width="0.4064" layer="21"/>
<wire x1="-6.731" y1="0" x2="-6.731" y2="-1.905" width="0.4064" layer="21"/>
<wire x1="-7.62" y1="1.905" x2="-7.62" y2="0" width="0.4064" layer="21"/>
<wire x1="-7.62" y1="0" x2="-7.62" y2="-1.905" width="0.4064" layer="21"/>
<wire x1="12.827" y1="5.588" x2="13.335" y2="5.08" width="0.1524" layer="21" curve="-90"/>
<wire x1="12.827" y1="-5.588" x2="13.335" y2="-5.08" width="0.1524" layer="21" curve="90"/>
<wire x1="-13.335" y1="-5.08" x2="-12.827" y2="-5.588" width="0.1524" layer="21" curve="90"/>
<wire x1="-13.335" y1="5.08" x2="-12.827" y2="5.588" width="0.1524" layer="21" curve="-90"/>
<wire x1="-9.652" y1="0" x2="-7.62" y2="0" width="0.1524" layer="21"/>
<wire x1="-6.731" y1="0" x2="9.652" y2="0" width="0.1524" layer="21"/>
<pad name="1" x="-11.303" y="0" drill="1.016" shape="octagon"/>
<pad name="2" x="11.303" y="0" drill="1.016" shape="octagon"/>
<text x="-12.954" y="5.969" size="1.778" layer="25" ratio="10">&gt;NAME</text>
<text x="-5.08" y="-2.54" size="1.778" layer="27" ratio="10">&gt;VALUE</text>
</package>
<package name="C275-093X316">
<description>&lt;b&gt;CAPACITOR&lt;/b&gt;&lt;p&gt;
grid 27.5 mm, outline 9.3 x 31.6 mm</description>
<wire x1="-15.24" y1="4.572" x2="15.24" y2="4.572" width="0.1524" layer="21"/>
<wire x1="15.748" y1="4.064" x2="15.748" y2="-4.064" width="0.1524" layer="21"/>
<wire x1="15.24" y1="-4.572" x2="-15.24" y2="-4.572" width="0.1524" layer="21"/>
<wire x1="-15.748" y1="-4.064" x2="-15.748" y2="4.064" width="0.1524" layer="21"/>
<wire x1="-6.731" y1="1.905" x2="-6.731" y2="0" width="0.4064" layer="21"/>
<wire x1="-6.731" y1="0" x2="-6.731" y2="-1.905" width="0.4064" layer="21"/>
<wire x1="-7.62" y1="1.905" x2="-7.62" y2="0" width="0.4064" layer="21"/>
<wire x1="-7.62" y1="0" x2="-7.62" y2="-1.905" width="0.4064" layer="21"/>
<wire x1="15.24" y1="4.572" x2="15.748" y2="4.064" width="0.1524" layer="21" curve="-90"/>
<wire x1="15.24" y1="-4.572" x2="15.748" y2="-4.064" width="0.1524" layer="21" curve="90"/>
<wire x1="-15.748" y1="-4.064" x2="-15.24" y2="-4.572" width="0.1524" layer="21" curve="90"/>
<wire x1="-15.748" y1="4.064" x2="-15.24" y2="4.572" width="0.1524" layer="21" curve="-90"/>
<wire x1="-11.557" y1="0" x2="-7.62" y2="0" width="0.1524" layer="21"/>
<wire x1="-6.731" y1="0" x2="11.557" y2="0" width="0.1524" layer="21"/>
<pad name="1" x="-13.716" y="0" drill="1.1938" shape="octagon"/>
<pad name="2" x="13.716" y="0" drill="1.1938" shape="octagon"/>
<text x="-15.24" y="4.953" size="1.778" layer="25" ratio="10">&gt;NAME</text>
<text x="-5.08" y="-2.54" size="1.778" layer="27" ratio="10">&gt;VALUE</text>
</package>
<package name="C275-113X316">
<description>&lt;b&gt;CAPACITOR&lt;/b&gt;&lt;p&gt;
grid 27.5 mm, outline 11.3 x 31.6 mm</description>
<wire x1="-15.24" y1="5.588" x2="15.24" y2="5.588" width="0.1524" layer="21"/>
<wire x1="15.748" y1="5.08" x2="15.748" y2="-5.08" width="0.1524" layer="21"/>
<wire x1="15.24" y1="-5.588" x2="-15.24" y2="-5.588" width="0.1524" layer="21"/>
<wire x1="-15.748" y1="-5.08" x2="-15.748" y2="5.08" width="0.1524" layer="21"/>
<wire x1="-6.731" y1="1.905" x2="-6.731" y2="0" width="0.4064" layer="21"/>
<wire x1="-6.731" y1="0" x2="-6.731" y2="-1.905" width="0.4064" layer="21"/>
<wire x1="-7.62" y1="1.905" x2="-7.62" y2="0" width="0.4064" layer="21"/>
<wire x1="-7.62" y1="0" x2="-7.62" y2="-1.905" width="0.4064" layer="21"/>
<wire x1="15.24" y1="5.588" x2="15.748" y2="5.08" width="0.1524" layer="21" curve="-90"/>
<wire x1="15.24" y1="-5.588" x2="15.748" y2="-5.08" width="0.1524" layer="21" curve="90"/>
<wire x1="-15.748" y1="-5.08" x2="-15.24" y2="-5.588" width="0.1524" layer="21" curve="90"/>
<wire x1="-15.748" y1="5.08" x2="-15.24" y2="5.588" width="0.1524" layer="21" curve="-90"/>
<wire x1="-11.557" y1="0" x2="-7.62" y2="0" width="0.1524" layer="21"/>
<wire x1="-6.731" y1="0" x2="11.557" y2="0" width="0.1524" layer="21"/>
<pad name="1" x="-13.716" y="0" drill="1.1938" shape="octagon"/>
<pad name="2" x="13.716" y="0" drill="1.1938" shape="octagon"/>
<text x="-15.24" y="5.969" size="1.778" layer="25" ratio="10">&gt;NAME</text>
<text x="-5.08" y="-2.54" size="1.778" layer="27" ratio="10">&gt;VALUE</text>
</package>
<package name="C275-134X316">
<description>&lt;b&gt;CAPACITOR&lt;/b&gt;&lt;p&gt;
grid 27.5 mm, outline 13.4 x 31.6 mm</description>
<wire x1="-15.24" y1="6.604" x2="15.24" y2="6.604" width="0.1524" layer="21"/>
<wire x1="15.748" y1="6.096" x2="15.748" y2="-6.096" width="0.1524" layer="21"/>
<wire x1="15.24" y1="-6.604" x2="-15.24" y2="-6.604" width="0.1524" layer="21"/>
<wire x1="-15.748" y1="-6.096" x2="-15.748" y2="6.096" width="0.1524" layer="21"/>
<wire x1="-6.731" y1="1.905" x2="-6.731" y2="0" width="0.4064" layer="21"/>
<wire x1="-6.731" y1="0" x2="-6.731" y2="-1.905" width="0.4064" layer="21"/>
<wire x1="-7.62" y1="1.905" x2="-7.62" y2="0" width="0.4064" layer="21"/>
<wire x1="-7.62" y1="0" x2="-7.62" y2="-1.905" width="0.4064" layer="21"/>
<wire x1="15.24" y1="6.604" x2="15.748" y2="6.096" width="0.1524" layer="21" curve="-90"/>
<wire x1="15.24" y1="-6.604" x2="15.748" y2="-6.096" width="0.1524" layer="21" curve="90"/>
<wire x1="-15.748" y1="-6.096" x2="-15.24" y2="-6.604" width="0.1524" layer="21" curve="90"/>
<wire x1="-15.748" y1="6.096" x2="-15.24" y2="6.604" width="0.1524" layer="21" curve="-90"/>
<wire x1="-11.557" y1="0" x2="-7.62" y2="0" width="0.1524" layer="21"/>
<wire x1="-6.731" y1="0" x2="11.557" y2="0" width="0.1524" layer="21"/>
<pad name="1" x="-13.716" y="0" drill="1.1938" shape="octagon"/>
<pad name="2" x="13.716" y="0" drill="1.1938" shape="octagon"/>
<text x="-15.24" y="6.985" size="1.778" layer="25" ratio="10">&gt;NAME</text>
<text x="-5.08" y="-2.54" size="1.778" layer="27" ratio="10">&gt;VALUE</text>
</package>
<package name="C275-205X316">
<description>&lt;b&gt;CAPACITOR&lt;/b&gt;&lt;p&gt;
grid 27.5 mm, outline 20.5 x 31.6 mm</description>
<wire x1="-15.24" y1="10.16" x2="15.24" y2="10.16" width="0.1524" layer="21"/>
<wire x1="15.748" y1="9.652" x2="15.748" y2="-9.652" width="0.1524" layer="21"/>
<wire x1="15.24" y1="-10.16" x2="-15.24" y2="-10.16" width="0.1524" layer="21"/>
<wire x1="-15.748" y1="-9.652" x2="-15.748" y2="9.652" width="0.1524" layer="21"/>
<wire x1="-6.731" y1="1.905" x2="-6.731" y2="0" width="0.4064" layer="21"/>
<wire x1="-6.731" y1="0" x2="-6.731" y2="-1.905" width="0.4064" layer="21"/>
<wire x1="-7.62" y1="1.905" x2="-7.62" y2="0" width="0.4064" layer="21"/>
<wire x1="-7.62" y1="0" x2="-7.62" y2="-1.905" width="0.4064" layer="21"/>
<wire x1="15.24" y1="10.16" x2="15.748" y2="9.652" width="0.1524" layer="21" curve="-90"/>
<wire x1="15.24" y1="-10.16" x2="15.748" y2="-9.652" width="0.1524" layer="21" curve="90"/>
<wire x1="-15.748" y1="-9.652" x2="-15.24" y2="-10.16" width="0.1524" layer="21" curve="90"/>
<wire x1="-15.748" y1="9.652" x2="-15.24" y2="10.16" width="0.1524" layer="21" curve="-90"/>
<wire x1="-11.557" y1="0" x2="-7.62" y2="0" width="0.1524" layer="21"/>
<wire x1="-6.731" y1="0" x2="11.557" y2="0" width="0.1524" layer="21"/>
<pad name="1" x="-13.716" y="0" drill="1.1938" shape="octagon"/>
<pad name="2" x="13.716" y="0" drill="1.1938" shape="octagon"/>
<text x="-15.24" y="10.541" size="1.778" layer="25" ratio="10">&gt;NAME</text>
<text x="-5.08" y="-4.318" size="1.778" layer="27" ratio="10">&gt;VALUE</text>
</package>
<package name="C325-137X374">
<description>&lt;b&gt;CAPACITOR&lt;/b&gt;&lt;p&gt;
grid 32.5 mm, outline 13.7 x 37.4 mm</description>
<wire x1="-14.2748" y1="0" x2="-12.7" y2="0" width="0.1524" layer="21"/>
<wire x1="-12.7" y1="1.905" x2="-12.7" y2="0" width="0.4064" layer="21"/>
<wire x1="-11.811" y1="1.905" x2="-11.811" y2="0" width="0.4064" layer="21"/>
<wire x1="-11.811" y1="0" x2="14.2748" y2="0" width="0.1524" layer="21"/>
<wire x1="-11.811" y1="0" x2="-11.811" y2="-1.905" width="0.4064" layer="21"/>
<wire x1="-12.7" y1="0" x2="-12.7" y2="-1.905" width="0.4064" layer="21"/>
<wire x1="18.542" y1="6.731" x2="18.542" y2="-6.731" width="0.1524" layer="21"/>
<wire x1="-18.542" y1="6.731" x2="-18.542" y2="-6.731" width="0.1524" layer="21"/>
<wire x1="-18.542" y1="-6.731" x2="18.542" y2="-6.731" width="0.1524" layer="21"/>
<wire x1="18.542" y1="6.731" x2="-18.542" y2="6.731" width="0.1524" layer="21"/>
<pad name="1" x="-16.256" y="0" drill="1.1938" shape="octagon"/>
<pad name="2" x="16.256" y="0" drill="1.1938" shape="octagon"/>
<text x="-18.2372" y="7.0612" size="1.778" layer="25" ratio="10">&gt;NAME</text>
<text x="-10.8458" y="-2.8702" size="1.778" layer="27" ratio="10">&gt;VALUE</text>
</package>
<package name="C325-162X374">
<description>&lt;b&gt;CAPACITOR&lt;/b&gt;&lt;p&gt;
grid 32.5 mm, outline 16.2 x 37.4 mm</description>
<wire x1="-14.2748" y1="0" x2="-12.7" y2="0" width="0.1524" layer="21"/>
<wire x1="-12.7" y1="1.905" x2="-12.7" y2="0" width="0.4064" layer="21"/>
<wire x1="-11.811" y1="1.905" x2="-11.811" y2="0" width="0.4064" layer="21"/>
<wire x1="-11.811" y1="0" x2="14.2748" y2="0" width="0.1524" layer="21"/>
<wire x1="-11.811" y1="0" x2="-11.811" y2="-1.905" width="0.4064" layer="21"/>
<wire x1="-12.7" y1="0" x2="-12.7" y2="-1.905" width="0.4064" layer="21"/>
<wire x1="18.542" y1="8.001" x2="18.542" y2="-8.001" width="0.1524" layer="21"/>
<wire x1="-18.542" y1="8.001" x2="-18.542" y2="-8.001" width="0.1524" layer="21"/>
<wire x1="-18.542" y1="-8.001" x2="18.542" y2="-8.001" width="0.1524" layer="21"/>
<wire x1="18.542" y1="8.001" x2="-18.542" y2="8.001" width="0.1524" layer="21"/>
<pad name="1" x="-16.256" y="0" drill="1.1938" shape="octagon"/>
<pad name="2" x="16.256" y="0" drill="1.1938" shape="octagon"/>
<text x="-18.3642" y="8.3312" size="1.778" layer="25" ratio="10">&gt;NAME</text>
<text x="-10.8458" y="-2.8702" size="1.778" layer="27" ratio="10">&gt;VALUE</text>
</package>
<package name="C325-182X374">
<description>&lt;b&gt;CAPACITOR&lt;/b&gt;&lt;p&gt;
grid 32.5 mm, outline 18.2 x 37.4 mm</description>
<wire x1="-14.2748" y1="0" x2="-12.7" y2="0" width="0.1524" layer="21"/>
<wire x1="-12.7" y1="1.905" x2="-12.7" y2="0" width="0.4064" layer="21"/>
<wire x1="-11.811" y1="1.905" x2="-11.811" y2="0" width="0.4064" layer="21"/>
<wire x1="-11.811" y1="0" x2="14.2748" y2="0" width="0.1524" layer="21"/>
<wire x1="-11.811" y1="0" x2="-11.811" y2="-1.905" width="0.4064" layer="21"/>
<wire x1="-12.7" y1="0" x2="-12.7" y2="-1.905" width="0.4064" layer="21"/>
<wire x1="18.542" y1="9.017" x2="18.542" y2="-9.017" width="0.1524" layer="21"/>
<wire x1="-18.542" y1="9.017" x2="-18.542" y2="-9.017" width="0.1524" layer="21"/>
<wire x1="-18.542" y1="-9.017" x2="18.542" y2="-9.017" width="0.1524" layer="21"/>
<wire x1="18.542" y1="9.017" x2="-18.542" y2="9.017" width="0.1524" layer="21"/>
<pad name="1" x="-16.256" y="0" drill="1.1938" shape="octagon"/>
<pad name="2" x="16.256" y="0" drill="1.1938" shape="octagon"/>
<text x="-18.3642" y="9.3472" size="1.778" layer="25" ratio="10">&gt;NAME</text>
<text x="-10.8458" y="-2.8702" size="1.778" layer="27" ratio="10">&gt;VALUE</text>
</package>
<package name="C375-192X418">
<description>&lt;b&gt;CAPACITOR&lt;/b&gt;&lt;p&gt;
grid 37.5 mm, outline 19.2 x 41.8 mm</description>
<wire x1="-20.32" y1="8.509" x2="20.32" y2="8.509" width="0.1524" layer="21"/>
<wire x1="20.828" y1="8.001" x2="20.828" y2="-8.001" width="0.1524" layer="21"/>
<wire x1="20.32" y1="-8.509" x2="-20.32" y2="-8.509" width="0.1524" layer="21"/>
<wire x1="-20.828" y1="-8.001" x2="-20.828" y2="8.001" width="0.1524" layer="21"/>
<wire x1="-6.731" y1="1.905" x2="-6.731" y2="0" width="0.4064" layer="21"/>
<wire x1="-6.731" y1="0" x2="-6.731" y2="-1.905" width="0.4064" layer="21"/>
<wire x1="-7.62" y1="1.905" x2="-7.62" y2="0" width="0.4064" layer="21"/>
<wire x1="-7.62" y1="0" x2="-7.62" y2="-1.905" width="0.4064" layer="21"/>
<wire x1="20.32" y1="8.509" x2="20.828" y2="8.001" width="0.1524" layer="21" curve="-90"/>
<wire x1="20.32" y1="-8.509" x2="20.828" y2="-8.001" width="0.1524" layer="21" curve="90"/>
<wire x1="-20.828" y1="-8.001" x2="-20.32" y2="-8.509" width="0.1524" layer="21" curve="90"/>
<wire x1="-20.828" y1="8.001" x2="-20.32" y2="8.509" width="0.1524" layer="21" curve="-90"/>
<wire x1="-16.002" y1="0" x2="-7.62" y2="0" width="0.1524" layer="21"/>
<wire x1="-6.731" y1="0" x2="16.002" y2="0" width="0.1524" layer="21"/>
<pad name="1" x="-18.796" y="0" drill="1.3208" shape="octagon"/>
<pad name="2" x="18.796" y="0" drill="1.3208" shape="octagon"/>
<text x="-20.447" y="8.89" size="1.778" layer="25" ratio="10">&gt;NAME</text>
<text x="-5.08" y="-2.54" size="1.778" layer="27" ratio="10">&gt;VALUE</text>
</package>
<package name="C375-203X418">
<description>&lt;b&gt;CAPACITOR&lt;/b&gt;&lt;p&gt;
grid 37.5 mm, outline 20.3 x 41.8 mm</description>
<wire x1="-20.32" y1="10.16" x2="20.32" y2="10.16" width="0.1524" layer="21"/>
<wire x1="20.828" y1="9.652" x2="20.828" y2="-9.652" width="0.1524" layer="21"/>
<wire x1="20.32" y1="-10.16" x2="-20.32" y2="-10.16" width="0.1524" layer="21"/>
<wire x1="-20.828" y1="-9.652" x2="-20.828" y2="9.652" width="0.1524" layer="21"/>
<wire x1="-6.731" y1="1.905" x2="-6.731" y2="0" width="0.4064" layer="21"/>
<wire x1="-6.731" y1="0" x2="-6.731" y2="-1.905" width="0.4064" layer="21"/>
<wire x1="-7.62" y1="1.905" x2="-7.62" y2="0" width="0.4064" layer="21"/>
<wire x1="-7.62" y1="0" x2="-7.62" y2="-1.905" width="0.4064" layer="21"/>
<wire x1="20.32" y1="10.16" x2="20.828" y2="9.652" width="0.1524" layer="21" curve="-90"/>
<wire x1="20.32" y1="-10.16" x2="20.828" y2="-9.652" width="0.1524" layer="21" curve="90"/>
<wire x1="-20.828" y1="-9.652" x2="-20.32" y2="-10.16" width="0.1524" layer="21" curve="90"/>
<wire x1="-20.828" y1="9.652" x2="-20.32" y2="10.16" width="0.1524" layer="21" curve="-90"/>
<wire x1="-16.002" y1="0" x2="-7.62" y2="0" width="0.1524" layer="21"/>
<wire x1="-6.731" y1="0" x2="16.002" y2="0" width="0.1524" layer="21"/>
<pad name="1" x="-18.796" y="0" drill="1.3208" shape="octagon"/>
<pad name="2" x="18.796" y="0" drill="1.3208" shape="octagon"/>
<text x="-20.32" y="10.541" size="1.778" layer="25" ratio="10">&gt;NAME</text>
<text x="-5.08" y="-2.54" size="1.778" layer="27" ratio="10">&gt;VALUE</text>
</package>
<package name="C050-035X075">
<description>&lt;b&gt;CAPACITOR&lt;/b&gt;&lt;p&gt;
grid 5 mm, outline 3.5 x 7.5 mm</description>
<wire x1="-0.3048" y1="0.635" x2="-0.3048" y2="0" width="0.3048" layer="21"/>
<wire x1="-0.3048" y1="0" x2="-0.3048" y2="-0.635" width="0.3048" layer="21"/>
<wire x1="-0.3048" y1="0" x2="-1.524" y2="0" width="0.1524" layer="21"/>
<wire x1="0.3302" y1="0.635" x2="0.3302" y2="0" width="0.3048" layer="21"/>
<wire x1="0.3302" y1="0" x2="0.3302" y2="-0.635" width="0.3048" layer="21"/>
<wire x1="0.3302" y1="0" x2="1.524" y2="0" width="0.1524" layer="21"/>
<wire x1="-3.683" y1="1.524" x2="-3.683" y2="-1.524" width="0.1524" layer="21"/>
<wire x1="-3.429" y1="-1.778" x2="3.429" y2="-1.778" width="0.1524" layer="21"/>
<wire x1="3.683" y1="-1.524" x2="3.683" y2="1.524" width="0.1524" layer="21"/>
<wire x1="3.429" y1="1.778" x2="-3.429" y2="1.778" width="0.1524" layer="21"/>
<wire x1="3.429" y1="1.778" x2="3.683" y2="1.524" width="0.1524" layer="21" curve="-90"/>
<wire x1="3.429" y1="-1.778" x2="3.683" y2="-1.524" width="0.1524" layer="21" curve="90"/>
<wire x1="-3.683" y1="-1.524" x2="-3.429" y2="-1.778" width="0.1524" layer="21" curve="90"/>
<wire x1="-3.683" y1="1.524" x2="-3.429" y2="1.778" width="0.1524" layer="21" curve="-90"/>
<pad name="1" x="-2.54" y="0" drill="0.8128" shape="octagon"/>
<pad name="2" x="2.54" y="0" drill="0.8128" shape="octagon"/>
<text x="-3.556" y="2.159" size="1.27" layer="25" ratio="10">&gt;NAME</text>
<text x="-3.556" y="-3.429" size="1.27" layer="27" ratio="10">&gt;VALUE</text>
</package>
<package name="C375-155X418">
<description>&lt;b&gt;CAPACITOR&lt;/b&gt;&lt;p&gt;
grid 37.5 mm, outline 15.5 x 41.8 mm</description>
<wire x1="-20.32" y1="7.62" x2="20.32" y2="7.62" width="0.1524" layer="21"/>
<wire x1="20.828" y1="7.112" x2="20.828" y2="-7.112" width="0.1524" layer="21"/>
<wire x1="20.32" y1="-7.62" x2="-20.32" y2="-7.62" width="0.1524" layer="21"/>
<wire x1="-20.828" y1="-7.112" x2="-20.828" y2="7.112" width="0.1524" layer="21"/>
<wire x1="-6.731" y1="1.905" x2="-6.731" y2="0" width="0.4064" layer="21"/>
<wire x1="-6.731" y1="0" x2="-6.731" y2="-1.905" width="0.4064" layer="21"/>
<wire x1="-7.62" y1="1.905" x2="-7.62" y2="0" width="0.4064" layer="21"/>
<wire x1="-7.62" y1="0" x2="-7.62" y2="-1.905" width="0.4064" layer="21"/>
<wire x1="20.32" y1="7.62" x2="20.828" y2="7.112" width="0.1524" layer="21" curve="-90"/>
<wire x1="20.32" y1="-7.62" x2="20.828" y2="-7.112" width="0.1524" layer="21" curve="90"/>
<wire x1="-20.828" y1="-7.112" x2="-20.32" y2="-7.62" width="0.1524" layer="21" curve="90"/>
<wire x1="-20.828" y1="7.112" x2="-20.32" y2="7.62" width="0.1524" layer="21" curve="-90"/>
<wire x1="-16.002" y1="0" x2="-7.62" y2="0" width="0.1524" layer="21"/>
<wire x1="-6.731" y1="0" x2="16.002" y2="0" width="0.1524" layer="21"/>
<pad name="1" x="-18.796" y="0" drill="1.3208" shape="octagon"/>
<pad name="2" x="18.796" y="0" drill="1.3208" shape="octagon"/>
<text x="-20.447" y="8.001" size="1.778" layer="25" ratio="10">&gt;NAME</text>
<text x="-5.08" y="-2.54" size="1.778" layer="27" ratio="10">&gt;VALUE</text>
</package>
<package name="C075-063X106">
<description>&lt;b&gt;CAPACITOR&lt;/b&gt;&lt;p&gt;
grid 7.5 mm, outline 6.3 x 10.6 mm</description>
<wire x1="4.953" y1="3.048" x2="-4.953" y2="3.048" width="0.1524" layer="21"/>
<wire x1="-5.207" y1="2.794" x2="-5.207" y2="-2.794" width="0.1524" layer="21"/>
<wire x1="-4.953" y1="-3.048" x2="4.953" y2="-3.048" width="0.1524" layer="21"/>
<wire x1="5.207" y1="-2.794" x2="5.207" y2="2.794" width="0.1524" layer="21"/>
<wire x1="4.953" y1="3.048" x2="5.207" y2="2.794" width="0.1524" layer="21" curve="-90"/>
<wire x1="4.953" y1="-3.048" x2="5.207" y2="-2.794" width="0.1524" layer="21" curve="90"/>
<wire x1="-5.207" y1="-2.794" x2="-4.953" y2="-3.048" width="0.1524" layer="21" curve="90"/>
<wire x1="-5.207" y1="2.794" x2="-4.953" y2="3.048" width="0.1524" layer="21" curve="-90"/>
<wire x1="-1.27" y1="0" x2="2.667" y2="0" width="0.1524" layer="21"/>
<wire x1="-2.667" y1="0" x2="-2.159" y2="0" width="0.1524" layer="21"/>
<wire x1="-2.159" y1="1.27" x2="-2.159" y2="0" width="0.4064" layer="21"/>
<wire x1="-2.159" y1="0" x2="-2.159" y2="-1.27" width="0.4064" layer="21"/>
<wire x1="-1.27" y1="1.27" x2="-1.27" y2="0" width="0.4064" layer="21"/>
<wire x1="-1.27" y1="0" x2="-1.27" y2="-1.27" width="0.4064" layer="21"/>
<pad name="1" x="-3.81" y="0" drill="0.9144" shape="octagon"/>
<pad name="2" x="3.81" y="0" drill="0.9144" shape="octagon"/>
<text x="-4.826" y="3.429" size="1.27" layer="25" ratio="10">&gt;NAME</text>
<text x="-0.635" y="-2.54" size="1.27" layer="27" ratio="10">&gt;VALUE</text>
</package>
<package name="C275-154X316">
<description>&lt;b&gt;CAPACITOR&lt;/b&gt;&lt;p&gt;
grid 27.5 mm, outline 15.4 x 31.6 mm</description>
<wire x1="-15.24" y1="7.62" x2="15.24" y2="7.62" width="0.1524" layer="21"/>
<wire x1="15.748" y1="7.112" x2="15.748" y2="-7.112" width="0.1524" layer="21"/>
<wire x1="15.24" y1="-7.62" x2="-15.24" y2="-7.62" width="0.1524" layer="21"/>
<wire x1="-15.748" y1="-7.112" x2="-15.748" y2="7.112" width="0.1524" layer="21"/>
<wire x1="-6.731" y1="1.905" x2="-6.731" y2="0" width="0.4064" layer="21"/>
<wire x1="-6.731" y1="0" x2="-6.731" y2="-1.905" width="0.4064" layer="21"/>
<wire x1="-7.62" y1="1.905" x2="-7.62" y2="0" width="0.4064" layer="21"/>
<wire x1="-7.62" y1="0" x2="-7.62" y2="-1.905" width="0.4064" layer="21"/>
<wire x1="15.24" y1="7.62" x2="15.748" y2="7.112" width="0.1524" layer="21" curve="-90"/>
<wire x1="15.24" y1="-7.62" x2="15.748" y2="-7.112" width="0.1524" layer="21" curve="90"/>
<wire x1="-15.748" y1="-7.112" x2="-15.24" y2="-7.62" width="0.1524" layer="21" curve="90"/>
<wire x1="-15.748" y1="7.112" x2="-15.24" y2="7.62" width="0.1524" layer="21" curve="-90"/>
<wire x1="-11.557" y1="0" x2="-7.62" y2="0" width="0.1524" layer="21"/>
<wire x1="-6.731" y1="0" x2="11.557" y2="0" width="0.1524" layer="21"/>
<pad name="1" x="-13.716" y="0" drill="1.1938" shape="octagon"/>
<pad name="2" x="13.716" y="0" drill="1.1938" shape="octagon"/>
<text x="-15.24" y="8.001" size="1.778" layer="25" ratio="10">&gt;NAME</text>
<text x="-5.08" y="-2.54" size="1.778" layer="27" ratio="10">&gt;VALUE</text>
</package>
<package name="C275-173X316">
<description>&lt;b&gt;CAPACITOR&lt;/b&gt;&lt;p&gt;
grid 27.5 mm, outline 17.3 x 31.6 mm</description>
<wire x1="-15.24" y1="8.509" x2="15.24" y2="8.509" width="0.1524" layer="21"/>
<wire x1="15.748" y1="8.001" x2="15.748" y2="-8.001" width="0.1524" layer="21"/>
<wire x1="15.24" y1="-8.509" x2="-15.24" y2="-8.509" width="0.1524" layer="21"/>
<wire x1="-15.748" y1="-8.001" x2="-15.748" y2="8.001" width="0.1524" layer="21"/>
<wire x1="-6.731" y1="1.905" x2="-6.731" y2="0" width="0.4064" layer="21"/>
<wire x1="-6.731" y1="0" x2="-6.731" y2="-1.905" width="0.4064" layer="21"/>
<wire x1="-7.62" y1="1.905" x2="-7.62" y2="0" width="0.4064" layer="21"/>
<wire x1="-7.62" y1="0" x2="-7.62" y2="-1.905" width="0.4064" layer="21"/>
<wire x1="15.24" y1="8.509" x2="15.748" y2="8.001" width="0.1524" layer="21" curve="-90"/>
<wire x1="15.24" y1="-8.509" x2="15.748" y2="-8.001" width="0.1524" layer="21" curve="90"/>
<wire x1="-15.748" y1="-8.001" x2="-15.24" y2="-8.509" width="0.1524" layer="21" curve="90"/>
<wire x1="-15.748" y1="8.001" x2="-15.24" y2="8.509" width="0.1524" layer="21" curve="-90"/>
<wire x1="-11.557" y1="0" x2="-7.62" y2="0" width="0.1524" layer="21"/>
<wire x1="-6.731" y1="0" x2="11.557" y2="0" width="0.1524" layer="21"/>
<pad name="1" x="-13.716" y="0" drill="1.1938" shape="octagon"/>
<pad name="2" x="13.716" y="0" drill="1.1938" shape="octagon"/>
<text x="-15.24" y="8.89" size="1.778" layer="25" ratio="10">&gt;NAME</text>
<text x="-5.08" y="-2.54" size="1.778" layer="27" ratio="10">&gt;VALUE</text>
</package>
<package name="C0402K">
<description>&lt;b&gt;Ceramic Chip Capacitor KEMET 0204 reflow solder&lt;/b&gt;&lt;p&gt;
Metric Code Size 1005</description>
<wire x1="-0.425" y1="0.2" x2="0.425" y2="0.2" width="0.1016" layer="51"/>
<wire x1="0.425" y1="-0.2" x2="-0.425" y2="-0.2" width="0.1016" layer="51"/>
<smd name="1" x="-0.6" y="0" dx="0.925" dy="0.74" layer="1"/>
<smd name="2" x="0.6" y="0" dx="0.925" dy="0.74" layer="1"/>
<text x="-0.5" y="0.425" size="1.016" layer="25">&gt;NAME</text>
<text x="-0.5" y="-1.45" size="1.016" layer="27">&gt;VALUE</text>
<rectangle x1="-0.5" y1="-0.25" x2="-0.225" y2="0.25" layer="51"/>
<rectangle x1="0.225" y1="-0.25" x2="0.5" y2="0.25" layer="51"/>
</package>
<package name="C0603K">
<description>&lt;b&gt;Ceramic Chip Capacitor KEMET 0603 reflow solder&lt;/b&gt;&lt;p&gt;
Metric Code Size 1608</description>
<wire x1="-0.725" y1="0.35" x2="0.725" y2="0.35" width="0.1016" layer="51"/>
<wire x1="0.725" y1="-0.35" x2="-0.725" y2="-0.35" width="0.1016" layer="51"/>
<smd name="1" x="-0.875" y="0" dx="1.05" dy="1.08" layer="1"/>
<smd name="2" x="0.875" y="0" dx="1.05" dy="1.08" layer="1"/>
<text x="-0.8" y="0.65" size="1.016" layer="25">&gt;NAME</text>
<text x="-0.8" y="-1.65" size="1.016" layer="27">&gt;VALUE</text>
<rectangle x1="-0.8" y1="-0.4" x2="-0.45" y2="0.4" layer="51"/>
<rectangle x1="0.45" y1="-0.4" x2="0.8" y2="0.4" layer="51"/>
</package>
<package name="C0805K">
<description>&lt;b&gt;Ceramic Chip Capacitor KEMET 0805 reflow solder&lt;/b&gt;&lt;p&gt;
Metric Code Size 2012</description>
<wire x1="-0.925" y1="0.6" x2="0.925" y2="0.6" width="0.1016" layer="51"/>
<wire x1="0.925" y1="-0.6" x2="-0.925" y2="-0.6" width="0.1016" layer="51"/>
<smd name="1" x="-1" y="0" dx="1.3" dy="1.6" layer="1"/>
<smd name="2" x="1" y="0" dx="1.3" dy="1.6" layer="1"/>
<text x="-1" y="0.875" size="1.016" layer="25">&gt;NAME</text>
<text x="-1" y="-1.9" size="1.016" layer="27">&gt;VALUE</text>
<rectangle x1="-1" y1="-0.65" x2="-0.5" y2="0.65" layer="51"/>
<rectangle x1="0.5" y1="-0.65" x2="1" y2="0.65" layer="51"/>
</package>
<package name="C1210K">
<description>&lt;b&gt;Ceramic Chip Capacitor KEMET 1210 reflow solder&lt;/b&gt;&lt;p&gt;
Metric Code Size 3225</description>
<wire x1="-1.525" y1="1.175" x2="1.525" y2="1.175" width="0.1016" layer="51"/>
<wire x1="1.525" y1="-1.175" x2="-1.525" y2="-1.175" width="0.1016" layer="51"/>
<smd name="1" x="-1.5" y="0" dx="1.5" dy="2.9" layer="1"/>
<smd name="2" x="1.5" y="0" dx="1.5" dy="2.9" layer="1"/>
<text x="-1.6" y="1.55" size="1.016" layer="25">&gt;NAME</text>
<text x="-1.6" y="-2.575" size="1.016" layer="27">&gt;VALUE</text>
<rectangle x1="-1.6" y1="-1.25" x2="-1.1" y2="1.25" layer="51"/>
<rectangle x1="1.1" y1="-1.25" x2="1.6" y2="1.25" layer="51"/>
</package>
<package name="C1812K">
<description>&lt;b&gt;Ceramic Chip Capacitor KEMET 1812 reflow solder&lt;/b&gt;&lt;p&gt;
Metric Code Size 4532</description>
<wire x1="-2.175" y1="1.525" x2="2.175" y2="1.525" width="0.1016" layer="51"/>
<wire x1="2.175" y1="-1.525" x2="-2.175" y2="-1.525" width="0.1016" layer="51"/>
<smd name="1" x="-2.05" y="0" dx="1.8" dy="3.7" layer="1"/>
<smd name="2" x="2.05" y="0" dx="1.8" dy="3.7" layer="1"/>
<text x="-2.25" y="1.95" size="1.016" layer="25">&gt;NAME</text>
<text x="-2.25" y="-2.975" size="1.016" layer="27">&gt;VALUE</text>
<rectangle x1="-2.25" y1="-1.6" x2="-1.65" y2="1.6" layer="51"/>
<rectangle x1="1.65" y1="-1.6" x2="2.25" y2="1.6" layer="51"/>
</package>
<package name="C1825K">
<description>&lt;b&gt;Ceramic Chip Capacitor KEMET 1825 reflow solder&lt;/b&gt;&lt;p&gt;
Metric Code Size 4564</description>
<wire x1="-1.525" y1="3.125" x2="1.525" y2="3.125" width="0.1016" layer="51"/>
<wire x1="1.525" y1="-3.125" x2="-1.525" y2="-3.125" width="0.1016" layer="51"/>
<smd name="1" x="-1.5" y="0" dx="1.8" dy="6.9" layer="1"/>
<smd name="2" x="1.5" y="0" dx="1.8" dy="6.9" layer="1"/>
<text x="-1.6" y="3.55" size="1.016" layer="25">&gt;NAME</text>
<text x="-1.6" y="-4.625" size="1.016" layer="27">&gt;VALUE</text>
<rectangle x1="-1.6" y1="-3.2" x2="-1.1" y2="3.2" layer="51"/>
<rectangle x1="1.1" y1="-3.2" x2="1.6" y2="3.2" layer="51"/>
</package>
<package name="C2220K">
<description>&lt;b&gt;Ceramic Chip Capacitor KEMET 2220 reflow solder&lt;/b&gt;&lt;p&gt;Metric Code Size 5650</description>
<wire x1="-2.725" y1="2.425" x2="2.725" y2="2.425" width="0.1016" layer="51"/>
<wire x1="2.725" y1="-2.425" x2="-2.725" y2="-2.425" width="0.1016" layer="51"/>
<smd name="1" x="-2.55" y="0" dx="1.85" dy="5.5" layer="1"/>
<smd name="2" x="2.55" y="0" dx="1.85" dy="5.5" layer="1"/>
<text x="-2.8" y="2.95" size="1.016" layer="25">&gt;NAME</text>
<text x="-2.8" y="-3.975" size="1.016" layer="27">&gt;VALUE</text>
<rectangle x1="-2.8" y1="-2.5" x2="-2.2" y2="2.5" layer="51"/>
<rectangle x1="2.2" y1="-2.5" x2="2.8" y2="2.5" layer="51"/>
</package>
<package name="C0201">
<description>Source: http://www.avxcorp.com/docs/catalogs/cx5r.pdf</description>
<smd name="1" x="-0.25" y="0" dx="0.25" dy="0.35" layer="1"/>
<smd name="2" x="0.25" y="0" dx="0.25" dy="0.35" layer="1"/>
<text x="-0.635" y="0.635" size="1.27" layer="25">&gt;NAME</text>
<text x="-0.635" y="-1.905" size="1.27" layer="27">&gt;VALUE</text>
<rectangle x1="-0.3" y1="-0.15" x2="-0.15" y2="0.15" layer="51"/>
<rectangle x1="0.15" y1="-0.15" x2="0.3" y2="0.15" layer="51"/>
<rectangle x1="-0.15" y1="0.1" x2="0.15" y2="0.15" layer="51"/>
<rectangle x1="-0.15" y1="-0.15" x2="0.15" y2="-0.1" layer="51"/>
</package>
<package name="C1808">
<description>&lt;b&gt;CAPACITOR&lt;/b&gt;&lt;p&gt;
Source: AVX .. aphvc.pdf</description>
<wire x1="-1.4732" y1="0.9502" x2="1.4732" y2="0.9502" width="0.1016" layer="51"/>
<wire x1="-1.4478" y1="-0.9502" x2="1.4732" y2="-0.9502" width="0.1016" layer="51"/>
<smd name="1" x="-1.95" y="0" dx="1.6" dy="2.2" layer="1"/>
<smd name="2" x="1.95" y="0" dx="1.6" dy="2.2" layer="1"/>
<text x="-2.233" y="1.827" size="1.27" layer="25">&gt;NAME</text>
<text x="-2.233" y="-2.842" size="1.27" layer="27">&gt;VALUE</text>
<rectangle x1="-2.275" y1="-1.015" x2="-1.225" y2="1.015" layer="51"/>
<rectangle x1="1.225" y1="-1.015" x2="2.275" y2="1.015" layer="51"/>
</package>
<package name="C3640">
<description>&lt;b&gt;CAPACITOR&lt;/b&gt;&lt;p&gt;
Source: AVX .. aphvc.pdf</description>
<wire x1="-3.8322" y1="5.0496" x2="3.8322" y2="5.0496" width="0.1016" layer="51"/>
<wire x1="-3.8322" y1="-5.0496" x2="3.8322" y2="-5.0496" width="0.1016" layer="51"/>
<smd name="1" x="-4.267" y="0" dx="2.6" dy="10.7" layer="1"/>
<smd name="2" x="4.267" y="0" dx="2.6" dy="10.7" layer="1"/>
<text x="-4.647" y="6.465" size="1.27" layer="25">&gt;NAME</text>
<text x="-4.647" y="-7.255" size="1.27" layer="27">&gt;VALUE</text>
<rectangle x1="-4.57" y1="-5.1" x2="-3.05" y2="5.1" layer="51"/>
<rectangle x1="3.05" y1="-5.1" x2="4.5688" y2="5.1" layer="51"/>
</package>
<package name="CT3216">
<description>&lt;b&gt;TANTALUM CAPACITOR&lt;/b&gt;</description>
<wire x1="-2.973" y1="1.483" x2="2.973" y2="1.483" width="0.0508" layer="39"/>
<wire x1="2.973" y1="-1.483" x2="-2.973" y2="-1.483" width="0.0508" layer="39"/>
<wire x1="-2.973" y1="-1.483" x2="-2.973" y2="1.483" width="0.0508" layer="39"/>
<wire x1="2.973" y1="1.483" x2="2.973" y2="-1.483" width="0.0508" layer="39"/>
<wire x1="-1.651" y1="0.559" x2="-1.651" y2="-0.559" width="0.1524" layer="51"/>
<wire x1="1.651" y1="0.559" x2="1.651" y2="-0.559" width="0.1524" layer="51"/>
<wire x1="-1.535" y1="0.798" x2="-1.535" y2="-0.798" width="0.2032" layer="51"/>
<wire x1="-1.535" y1="-0.798" x2="1.535" y2="-0.798" width="0.2032" layer="51"/>
<wire x1="1.535" y1="-0.798" x2="1.535" y2="0.798" width="0.2032" layer="51"/>
<wire x1="1.535" y1="0.798" x2="-1.535" y2="0.798" width="0.2032" layer="51"/>
<wire x1="-0.7" y1="0" x2="-1.26" y2="0" width="0.2032" layer="51"/>
<wire x1="-0.97" y1="0.26" x2="-0.97" y2="-0.3" width="0.2032" layer="51"/>
<smd name="+" x="-1.4" y="0" dx="2" dy="1.2" layer="1"/>
<smd name="-" x="1.4" y="0" dx="2" dy="1.2" layer="1"/>
<text x="-2.54" y="1.27" size="1.27" layer="25">&gt;NAME</text>
<text x="-2.54" y="-2.54" size="1.27" layer="27">&gt;VALUE</text>
<rectangle x1="-0.1999" y1="-0.5999" x2="0.1999" y2="0.5999" layer="35"/>
</package>
<package name="CT3528">
<description>&lt;b&gt;TANTALUM CAPACITOR&lt;/b&gt;</description>
<wire x1="-2.973" y1="1.983" x2="2.973" y2="1.983" width="0.0508" layer="39"/>
<wire x1="2.973" y1="-1.983" x2="-2.973" y2="-1.983" width="0.0508" layer="39"/>
<wire x1="-2.973" y1="-1.983" x2="-2.973" y2="1.983" width="0.0508" layer="39"/>
<wire x1="2.973" y1="1.983" x2="2.973" y2="-1.983" width="0.0508" layer="39"/>
<wire x1="-1.637" y1="-1.383" x2="-1.637" y2="1.383" width="0.2032" layer="51"/>
<wire x1="-1.778" y1="1.016" x2="-1.778" y2="-1.016" width="0.1524" layer="51"/>
<wire x1="1.637" y1="1.383" x2="-1.637" y2="1.383" width="0.2032" layer="51"/>
<wire x1="1.637" y1="-1.383" x2="-1.637" y2="-1.383" width="0.2032" layer="51"/>
<wire x1="1.778" y1="1.016" x2="1.778" y2="-1.016" width="0.1524" layer="51"/>
<wire x1="1.637" y1="-1.383" x2="1.637" y2="1.383" width="0.2032" layer="51"/>
<wire x1="-0.68" y1="0" x2="-1.31" y2="0" width="0.2032" layer="51"/>
<wire x1="-1" y1="0.3" x2="-1" y2="-0.33" width="0.2032" layer="51"/>
<smd name="+" x="-1.5" y="0" dx="2" dy="2.2" layer="1"/>
<smd name="-" x="1.5" y="0" dx="2" dy="2.2" layer="1"/>
<text x="-2.54" y="1.905" size="1.27" layer="25">&gt;NAME</text>
<text x="-2.54" y="-3.175" size="1.27" layer="27">&gt;VALUE</text>
<rectangle x1="-0.3" y1="-1" x2="0.3" y2="1" layer="35"/>
</package>
<package name="CT6032">
<description>&lt;b&gt;TANTALUM CAPACITOR&lt;/b&gt;</description>
<wire x1="-4.473" y1="1.983" x2="4.473" y2="1.983" width="0.0508" layer="39"/>
<wire x1="4.473" y1="-1.983" x2="-4.473" y2="-1.983" width="0.0508" layer="39"/>
<wire x1="-4.473" y1="-1.983" x2="-4.473" y2="1.983" width="0.0508" layer="39"/>
<wire x1="4.473" y1="1.983" x2="4.473" y2="-1.983" width="0.0508" layer="39"/>
<wire x1="-2.932" y1="-1.637" x2="-2.932" y2="1.637" width="0.2032" layer="51"/>
<wire x1="-3.073" y1="1.067" x2="-3.073" y2="-1.067" width="0.1524" layer="51"/>
<wire x1="2.957" y1="1.637" x2="-2.932" y2="1.637" width="0.2032" layer="51"/>
<wire x1="2.957" y1="-1.637" x2="-2.932" y2="-1.637" width="0.2032" layer="51"/>
<wire x1="3.073" y1="1.067" x2="3.073" y2="-1.067" width="0.1524" layer="51"/>
<wire x1="2.957" y1="-1.637" x2="2.957" y2="1.637" width="0.2032" layer="51"/>
<wire x1="-1.18" y1="0" x2="-2.45" y2="0" width="0.2032" layer="51"/>
<wire x1="-1.8" y1="0.63" x2="-1.8" y2="-0.64" width="0.2032" layer="51"/>
<smd name="+" x="-2.5" y="0" dx="2.6" dy="2.2" layer="1"/>
<smd name="-" x="2.5" y="0" dx="2.6" dy="2.2" layer="1"/>
<text x="-2.54" y="1.905" size="1.27" layer="25">&gt;NAME</text>
<text x="-2.54" y="-3.175" size="1.27" layer="27">&gt;VALUE</text>
<rectangle x1="-0.5001" y1="-1" x2="0.5001" y2="1" layer="35"/>
</package>
<package name="CT7343">
<description>&lt;b&gt;TANTALUM CAPACITOR&lt;/b&gt;</description>
<wire x1="-4.973" y1="2.483" x2="4.973" y2="2.483" width="0.0508" layer="39"/>
<wire x1="4.973" y1="-2.483" x2="-4.973" y2="-2.483" width="0.0508" layer="39"/>
<wire x1="-4.973" y1="-2.483" x2="-4.973" y2="2.483" width="0.0508" layer="39"/>
<wire x1="4.973" y1="2.483" x2="4.973" y2="-2.483" width="0.0508" layer="39"/>
<wire x1="-3.592" y1="-2.195" x2="-3.592" y2="2.195" width="0.2032" layer="51"/>
<wire x1="-3.734" y1="1.143" x2="-3.734" y2="-1.143" width="0.1524" layer="51"/>
<wire x1="3.582" y1="2.195" x2="-3.592" y2="2.195" width="0.2032" layer="51"/>
<wire x1="3.582" y1="-2.195" x2="-3.592" y2="-2.195" width="0.2032" layer="51"/>
<wire x1="3.734" y1="1.143" x2="3.734" y2="-1.143" width="0.1524" layer="51"/>
<wire x1="3.582" y1="-2.195" x2="3.582" y2="2.195" width="0.2032" layer="51"/>
<wire x1="-2.04" y1="0" x2="-3.09" y2="0" width="0.2032" layer="51"/>
<wire x1="-2.55" y1="0.52" x2="-2.55" y2="-0.52" width="0.2032" layer="51"/>
<smd name="+" x="-3.2" y="0" dx="2.6" dy="2.4" layer="1"/>
<smd name="-" x="3.2" y="0" dx="2.6" dy="2.4" layer="1"/>
<text x="-2.54" y="2.54" size="1.27" layer="25">&gt;NAME</text>
<text x="-2.54" y="-3.81" size="1.27" layer="27">&gt;VALUE</text>
<rectangle x1="-0.5001" y1="-1" x2="0.5001" y2="1" layer="35"/>
</package>
<package name="B45181A">
<description>&lt;b&gt;ELECTROLYTIC CAPACITOR&lt;/b&gt;&lt;p&gt;
body 5 x 5 mm, rectangle, grid 2.54 mm</description>
<wire x1="2.032" y1="2.286" x2="-1.651" y2="2.286" width="0.1524" layer="21"/>
<wire x1="2.413" y1="1.905" x2="2.413" y2="-1.905" width="0.1524" layer="21"/>
<wire x1="-1.651" y1="-2.286" x2="2.032" y2="-2.286" width="0.1524" layer="21"/>
<wire x1="-2.413" y1="1.524" x2="-1.651" y2="2.286" width="0.1524" layer="21"/>
<wire x1="-1.778" y1="1.6764" x2="-1.778" y2="1.0414" width="0.1524" layer="21"/>
<wire x1="-1.4478" y1="1.3716" x2="-2.1082" y2="1.3716" width="0.1524" layer="21"/>
<wire x1="-1.651" y1="0" x2="-0.635" y2="0" width="0.1524" layer="51"/>
<wire x1="-0.635" y1="0" x2="-0.635" y2="-1.2192" width="0.1524" layer="51"/>
<wire x1="-0.635" y1="-1.2192" x2="-0.127" y2="-1.2192" width="0.1524" layer="51"/>
<wire x1="-0.127" y1="-1.2192" x2="-0.127" y2="1.2192" width="0.1524" layer="51"/>
<wire x1="-0.127" y1="1.2192" x2="-0.635" y2="1.2192" width="0.1524" layer="51"/>
<wire x1="-0.635" y1="1.2192" x2="-0.635" y2="0" width="0.1524" layer="51"/>
<wire x1="0.635" y1="0" x2="1.651" y2="0" width="0.1524" layer="51"/>
<wire x1="-1.651" y1="-2.286" x2="-2.413" y2="-1.524" width="0.1524" layer="21"/>
<wire x1="-2.413" y1="1.524" x2="-2.413" y2="-1.524" width="0.1524" layer="21"/>
<wire x1="2.032" y1="2.286" x2="2.413" y2="1.905" width="0.1524" layer="21" curve="-90"/>
<wire x1="2.032" y1="-2.286" x2="2.413" y2="-1.905" width="0.1524" layer="21" curve="90"/>
<pad name="+" x="-1.27" y="0" drill="0.8128" diameter="1.6002"/>
<pad name="-" x="1.27" y="0" drill="0.8128" diameter="1.6002" shape="octagon"/>
<text x="-1.905" y="2.54" size="1.27" layer="25" ratio="10">&gt;NAME</text>
<text x="3.048" y="-1.651" size="1.27" layer="27" ratio="10">&gt;VALUE</text>
<rectangle x1="0.254" y1="-1.27" x2="0.762" y2="1.27" layer="51"/>
</package>
<package name="B45181B">
<description>&lt;b&gt;ELECTROLYTIC CAPACITOR&lt;/b&gt;&lt;p&gt;
body 7.6 x 5 mm, rectangle, grid 5.08 mm</description>
<wire x1="3.302" y1="2.413" x2="-2.921" y2="2.413" width="0.1524" layer="21"/>
<wire x1="3.683" y1="2.032" x2="3.683" y2="-2.032" width="0.1524" layer="21"/>
<wire x1="-2.921" y1="-2.413" x2="3.302" y2="-2.413" width="0.1524" layer="21"/>
<wire x1="-3.683" y1="1.651" x2="-2.921" y2="2.413" width="0.1524" layer="21"/>
<wire x1="-1.778" y1="1.6764" x2="-1.778" y2="1.0414" width="0.1524" layer="21"/>
<wire x1="-1.4478" y1="1.3716" x2="-2.1082" y2="1.3716" width="0.1524" layer="21"/>
<wire x1="-1.524" y1="0" x2="-0.635" y2="0" width="0.1524" layer="21"/>
<wire x1="-0.635" y1="0" x2="-0.635" y2="-1.2192" width="0.1524" layer="21"/>
<wire x1="-0.635" y1="-1.2192" x2="-0.127" y2="-1.2192" width="0.1524" layer="21"/>
<wire x1="-0.127" y1="-1.2192" x2="-0.127" y2="1.2192" width="0.1524" layer="21"/>
<wire x1="-0.127" y1="1.2192" x2="-0.635" y2="1.2192" width="0.1524" layer="21"/>
<wire x1="-0.635" y1="1.2192" x2="-0.635" y2="0" width="0.1524" layer="21"/>
<wire x1="0.635" y1="0" x2="1.524" y2="0" width="0.1524" layer="21"/>
<wire x1="-2.921" y1="-2.413" x2="-3.683" y2="-1.651" width="0.1524" layer="21"/>
<wire x1="-3.683" y1="1.651" x2="-3.683" y2="-1.651" width="0.1524" layer="21"/>
<wire x1="3.302" y1="2.413" x2="3.683" y2="2.032" width="0.1524" layer="21" curve="-90"/>
<wire x1="3.302" y1="-2.413" x2="3.683" y2="-2.032" width="0.1524" layer="21" curve="90"/>
<pad name="+" x="-2.54" y="0" drill="0.8128"/>
<pad name="-" x="2.54" y="0" drill="0.8128" shape="octagon"/>
<text x="-2.921" y="2.794" size="1.27" layer="25" ratio="10">&gt;NAME</text>
<text x="4.191" y="-1.651" size="1.27" layer="27" ratio="10">&gt;VALUE</text>
<rectangle x1="0.254" y1="-1.27" x2="0.762" y2="1.27" layer="21"/>
</package>
<package name="B45181C">
<description>&lt;b&gt;ELECTROLYTIC CAPACITOR&lt;/b&gt;&lt;p&gt;
body 12.7 x 7.6 mm, rectangle, grid 10.16 mm</description>
<wire x1="5.842" y1="3.683" x2="-5.461" y2="3.683" width="0.1524" layer="21"/>
<wire x1="6.223" y1="3.302" x2="6.223" y2="-3.302" width="0.1524" layer="21"/>
<wire x1="-5.461" y1="-3.683" x2="5.842" y2="-3.683" width="0.1524" layer="21"/>
<wire x1="-6.223" y1="2.921" x2="-5.461" y2="3.683" width="0.1524" layer="21"/>
<wire x1="-4.318" y1="1.6764" x2="-4.318" y2="1.0414" width="0.1524" layer="21"/>
<wire x1="-3.9878" y1="1.3716" x2="-4.6482" y2="1.3716" width="0.1524" layer="21"/>
<wire x1="-3.683" y1="0" x2="-0.762" y2="0" width="0.1524" layer="21"/>
<wire x1="-0.762" y1="0" x2="-0.762" y2="-1.2192" width="0.1524" layer="21"/>
<wire x1="-0.762" y1="-1.2192" x2="-0.254" y2="-1.2192" width="0.1524" layer="21"/>
<wire x1="-0.254" y1="-1.2192" x2="-0.254" y2="1.2192" width="0.1524" layer="21"/>
<wire x1="-0.254" y1="1.2192" x2="-0.762" y2="1.2192" width="0.1524" layer="21"/>
<wire x1="-0.762" y1="1.2192" x2="-0.762" y2="0" width="0.1524" layer="21"/>
<wire x1="0.635" y1="0" x2="3.556" y2="0" width="0.1524" layer="21"/>
<wire x1="-5.461" y1="-3.683" x2="-6.223" y2="-2.921" width="0.1524" layer="21"/>
<wire x1="-6.223" y1="2.921" x2="-6.223" y2="-2.921" width="0.1524" layer="21"/>
<wire x1="5.842" y1="3.683" x2="6.223" y2="3.302" width="0.1524" layer="21" curve="-90"/>
<wire x1="5.842" y1="-3.683" x2="6.223" y2="-3.302" width="0.1524" layer="21" curve="90"/>
<pad name="+" x="-5.08" y="0" drill="0.9144"/>
<pad name="-" x="5.08" y="0" drill="0.9144" shape="octagon"/>
<text x="-5.334" y="4.064" size="1.27" layer="25" ratio="10">&gt;NAME</text>
<text x="-3.81" y="-2.921" size="1.27" layer="27" ratio="10">&gt;VALUE</text>
<rectangle x1="0.254" y1="-1.27" x2="0.762" y2="1.27" layer="21"/>
</package>
<package name="B45181D">
<description>&lt;b&gt;ELECTROLYTIC CAPACITOR&lt;/b&gt;&lt;p&gt;
body 12.5 x 12.5 mm, rectangle, grid 10.16 mm</description>
<wire x1="5.842" y1="6.223" x2="-5.08" y2="6.223" width="0.1524" layer="21"/>
<wire x1="6.223" y1="5.842" x2="6.223" y2="-5.842" width="0.1524" layer="21"/>
<wire x1="-5.08" y1="-6.223" x2="5.842" y2="-6.223" width="0.1524" layer="21"/>
<wire x1="-6.223" y1="5.08" x2="-5.08" y2="6.223" width="0.1524" layer="21"/>
<wire x1="-4.318" y1="1.6764" x2="-4.318" y2="1.0414" width="0.1524" layer="21"/>
<wire x1="-3.9878" y1="1.3716" x2="-4.6482" y2="1.3716" width="0.1524" layer="21"/>
<wire x1="-3.683" y1="0" x2="-0.762" y2="0" width="0.1524" layer="21"/>
<wire x1="-0.762" y1="0" x2="-0.762" y2="-1.2192" width="0.1524" layer="21"/>
<wire x1="-0.762" y1="-1.2192" x2="-0.254" y2="-1.2192" width="0.1524" layer="21"/>
<wire x1="-0.254" y1="-1.2192" x2="-0.254" y2="1.2192" width="0.1524" layer="21"/>
<wire x1="-0.254" y1="1.2192" x2="-0.762" y2="1.2192" width="0.1524" layer="21"/>
<wire x1="-0.762" y1="1.2192" x2="-0.762" y2="0" width="0.1524" layer="21"/>
<wire x1="0.635" y1="0" x2="3.556" y2="0" width="0.1524" layer="21"/>
<wire x1="-5.08" y1="-6.223" x2="-6.223" y2="-5.08" width="0.1524" layer="21"/>
<wire x1="-6.223" y1="5.08" x2="-6.223" y2="-5.08" width="0.1524" layer="21"/>
<wire x1="5.842" y1="6.223" x2="6.223" y2="5.842" width="0.1524" layer="21" curve="-90"/>
<wire x1="5.842" y1="-6.223" x2="6.223" y2="-5.842" width="0.1524" layer="21" curve="90"/>
<pad name="+" x="-5.08" y="0" drill="0.9144"/>
<pad name="-" x="5.08" y="0" drill="0.9144" shape="octagon"/>
<text x="-5.08" y="6.604" size="1.27" layer="25" ratio="10">&gt;NAME</text>
<text x="-3.81" y="-3.81" size="1.27" layer="27" ratio="10">&gt;VALUE</text>
<rectangle x1="0.254" y1="-1.27" x2="0.762" y2="1.27" layer="21"/>
</package>
<package name="TT2D4">
<description>&lt;b&gt;ELECTROLYTIC CAPACITOR&lt;/b&gt;&lt;p&gt;
diameter 4 mm, grid 2.54 mm</description>
<wire x1="-1.016" y1="0" x2="-0.508" y2="0" width="0.1524" layer="51"/>
<wire x1="-0.508" y1="0" x2="-0.508" y2="-0.889" width="0.1524" layer="51"/>
<wire x1="-0.508" y1="-0.889" x2="-0.1778" y2="-0.889" width="0.1524" layer="51"/>
<wire x1="-0.1778" y1="-0.889" x2="-0.1778" y2="0.889" width="0.1524" layer="51"/>
<wire x1="-0.1778" y1="0.889" x2="-0.508" y2="0.889" width="0.1524" layer="51"/>
<wire x1="-0.508" y1="0.889" x2="-0.508" y2="0" width="0.1524" layer="51"/>
<wire x1="0.508" y1="0" x2="1.016" y2="0" width="0.1524" layer="51"/>
<wire x1="-0.635" y1="-1.143" x2="-1.143" y2="-1.143" width="0.1524" layer="21"/>
<wire x1="-0.889" y1="-1.397" x2="-0.889" y2="-0.889" width="0.1524" layer="21"/>
<wire x1="-1.6985" y1="1.1153" x2="1.6985" y2="1.1153" width="0.1524" layer="21" curve="-113.419135"/>
<wire x1="-1.6985" y1="-1.1153" x2="1.6985" y2="-1.1153" width="0.1524" layer="21" curve="113.419135"/>
<wire x1="-1.6985" y1="1.1153" x2="-1.6985" y2="-1.1153" width="0.1524" layer="51" curve="66.580865"/>
<wire x1="1.6985" y1="-1.1153" x2="1.6985" y2="1.1153" width="0.1524" layer="51" curve="66.580865"/>
<pad name="-" x="1.27" y="0" drill="0.8128" shape="octagon"/>
<pad name="+" x="-1.27" y="0" drill="0.8128"/>
<text x="2.159" y="0.762" size="1.27" layer="25" ratio="10">&gt;NAME</text>
<text x="2.159" y="-1.905" size="1.27" layer="27" ratio="10">&gt;VALUE</text>
<rectangle x1="0.127" y1="-0.9398" x2="0.5588" y2="0.9398" layer="51"/>
</package>
<package name="TT2D4L">
<description>&lt;b&gt;ELECTROLYTIC CAPACITOR&lt;/b&gt;&lt;p&gt;
diameter 4 mm, grid 2.54 mm</description>
<wire x1="2.159" y1="7.747" x2="2.159" y2="1.651" width="0.1524" layer="21"/>
<wire x1="-1.524" y1="1.016" x2="1.524" y2="1.016" width="0.1524" layer="21"/>
<wire x1="-2.159" y1="1.651" x2="-1.524" y2="1.016" width="0.1524" layer="21" curve="90"/>
<wire x1="1.524" y1="1.016" x2="2.159" y2="1.651" width="0.1524" layer="21" curve="90"/>
<wire x1="-1.27" y1="2.54" x2="-0.635" y2="2.54" width="0.1524" layer="21"/>
<wire x1="-0.635" y1="2.54" x2="-0.635" y2="1.651" width="0.1524" layer="21"/>
<wire x1="-0.635" y1="1.651" x2="-0.3048" y2="1.651" width="0.1524" layer="21"/>
<wire x1="-0.3048" y1="1.651" x2="-0.3048" y2="3.429" width="0.1524" layer="21"/>
<wire x1="-0.3048" y1="3.429" x2="-0.635" y2="3.429" width="0.1524" layer="21"/>
<wire x1="-0.635" y1="3.429" x2="-0.635" y2="2.54" width="0.1524" layer="21"/>
<wire x1="0.254" y1="2.54" x2="0.762" y2="2.54" width="0.1524" layer="21"/>
<wire x1="-1.778" y1="3.429" x2="-1.016" y2="3.429" width="0.1524" layer="21"/>
<wire x1="-1.397" y1="3.81" x2="-1.397" y2="3.048" width="0.1524" layer="21"/>
<wire x1="-2.159" y1="7.747" x2="-2.159" y2="1.651" width="0.1524" layer="21"/>
<wire x1="-2.159" y1="7.747" x2="2.159" y2="7.747" width="0.1524" layer="21" curve="-180"/>
<pad name="-" x="1.27" y="0" drill="0.8128" diameter="1.6002" shape="octagon"/>
<pad name="+" x="-1.27" y="0" drill="0.8128" diameter="1.6002"/>
<text x="-2.54" y="1.397" size="1.27" layer="25" ratio="10" rot="R90">&gt;NAME</text>
<text x="1.778" y="4.318" size="1.27" layer="27" ratio="10" rot="R90">&gt;VALUE</text>
<text x="1.905" y="1.778" size="0.9906" layer="21" ratio="12" rot="R90">TT</text>
<rectangle x1="-1.651" y1="0.635" x2="-0.889" y2="1.016" layer="51"/>
<rectangle x1="0.889" y1="0.635" x2="1.651" y2="1.016" layer="51"/>
<rectangle x1="0.889" y1="-0.127" x2="1.651" y2="0.635" layer="51"/>
<rectangle x1="-1.651" y1="-0.127" x2="-0.889" y2="0.635" layer="51"/>
<rectangle x1="0" y1="1.6002" x2="0.4318" y2="3.4798" layer="21"/>
</package>
<package name="TT2D5">
<description>&lt;b&gt;ELECTROLYTIC CAPACITOR&lt;/b&gt;&lt;p&gt;
diameter 5 mm, grid 2.54 mm</description>
<wire x1="-1.016" y1="0" x2="-0.508" y2="0" width="0.1524" layer="51"/>
<wire x1="-0.508" y1="0" x2="-0.508" y2="-0.889" width="0.1524" layer="51"/>
<wire x1="-0.508" y1="-0.889" x2="-0.1778" y2="-0.889" width="0.1524" layer="51"/>
<wire x1="-0.1778" y1="-0.889" x2="-0.1778" y2="0.889" width="0.1524" layer="51"/>
<wire x1="-0.1778" y1="0.889" x2="-0.508" y2="0.889" width="0.1524" layer="51"/>
<wire x1="-0.508" y1="0.889" x2="-0.508" y2="0" width="0.1524" layer="51"/>
<wire x1="0.508" y1="0" x2="1.016" y2="0" width="0.1524" layer="51"/>
<wire x1="-1.27" y1="1.016" x2="-1.27" y2="1.778" width="0.1524" layer="21"/>
<wire x1="-0.889" y1="1.397" x2="-1.651" y2="1.397" width="0.1524" layer="21"/>
<circle x="0" y="0" radius="2.54" width="0.1524" layer="21"/>
<pad name="-" x="1.27" y="0" drill="0.8128" shape="octagon"/>
<pad name="+" x="-1.27" y="0" drill="0.8128"/>
<text x="2.54" y="1.27" size="1.27" layer="25" ratio="10">&gt;NAME</text>
<text x="2.54" y="-2.413" size="1.27" layer="27" ratio="10">&gt;VALUE</text>
<text x="-0.762" y="-2.159" size="0.9906" layer="21" ratio="12">TT</text>
<rectangle x1="0.127" y1="-0.9398" x2="0.5588" y2="0.9398" layer="51"/>
</package>
<package name="TT2D6">
<description>&lt;b&gt;ELECTROLYTIC CAPACITOR&lt;/b&gt;&lt;p&gt;
diameter 6 mm, grid 2.54 mm</description>
<wire x1="-1.016" y1="0" x2="-0.508" y2="0" width="0.1524" layer="51"/>
<wire x1="-0.508" y1="0" x2="-0.508" y2="-0.889" width="0.1524" layer="51"/>
<wire x1="-0.508" y1="-0.889" x2="-0.1778" y2="-0.889" width="0.1524" layer="51"/>
<wire x1="-0.1778" y1="-0.889" x2="-0.1778" y2="0.889" width="0.1524" layer="51"/>
<wire x1="-0.1778" y1="0.889" x2="-0.508" y2="0.889" width="0.1524" layer="51"/>
<wire x1="-0.508" y1="0.889" x2="-0.508" y2="0" width="0.1524" layer="51"/>
<wire x1="0.508" y1="0" x2="1.016" y2="0" width="0.1524" layer="51"/>
<wire x1="-1.778" y1="1.524" x2="-1.016" y2="1.524" width="0.1524" layer="21"/>
<wire x1="-1.397" y1="1.143" x2="-1.397" y2="1.905" width="0.1524" layer="21"/>
<circle x="0" y="0" radius="3.048" width="0.1524" layer="21"/>
<pad name="-" x="1.27" y="0" drill="0.8128" shape="octagon"/>
<pad name="+" x="-1.27" y="0" drill="0.8128"/>
<text x="2.921" y="1.524" size="1.27" layer="25" ratio="10">&gt;NAME</text>
<text x="2.921" y="-2.794" size="1.27" layer="27" ratio="10">&gt;VALUE</text>
<text x="0.254" y="-2.286" size="0.9906" layer="21" ratio="12">TT</text>
<rectangle x1="0.127" y1="-0.9398" x2="0.5588" y2="0.9398" layer="51"/>
</package>
<package name="TT2D6L">
<description>&lt;b&gt;ELECTROLYTIC CAPACITOR&lt;/b&gt;&lt;p&gt;
diameter 6 mm, grid 2.54 mm</description>
<wire x1="3.048" y1="10.033" x2="3.048" y2="1.651" width="0.1524" layer="21"/>
<wire x1="-3.048" y1="10.033" x2="-3.048" y2="1.651" width="0.1524" layer="21"/>
<wire x1="-2.413" y1="1.016" x2="2.413" y2="1.016" width="0.1524" layer="21"/>
<wire x1="-3.048" y1="1.651" x2="-2.413" y2="1.016" width="0.1524" layer="21" curve="90"/>
<wire x1="2.413" y1="1.016" x2="3.048" y2="1.651" width="0.1524" layer="21" curve="90"/>
<wire x1="-3.048" y1="10.033" x2="3.048" y2="10.033" width="0.1524" layer="21" curve="-180"/>
<wire x1="-1.143" y1="2.413" x2="-0.254" y2="2.413" width="0.1524" layer="21"/>
<wire x1="-0.254" y1="2.413" x2="-0.254" y2="1.524" width="0.1524" layer="21"/>
<wire x1="-0.254" y1="1.524" x2="0.0762" y2="1.524" width="0.1524" layer="21"/>
<wire x1="0.0762" y1="1.524" x2="0.0762" y2="3.302" width="0.1524" layer="21"/>
<wire x1="0.0762" y1="3.302" x2="-0.254" y2="3.302" width="0.1524" layer="21"/>
<wire x1="-0.254" y1="3.302" x2="-0.254" y2="2.413" width="0.1524" layer="21"/>
<wire x1="0.762" y1="2.413" x2="1.27" y2="2.413" width="0.1524" layer="21"/>
<wire x1="-1.778" y1="2.794" x2="-1.778" y2="3.556" width="0.1524" layer="21"/>
<wire x1="-2.159" y1="3.175" x2="-1.397" y2="3.175" width="0.1524" layer="21"/>
<pad name="-" x="1.27" y="0" drill="0.8128" diameter="1.6002" shape="octagon"/>
<pad name="+" x="-1.27" y="0" drill="0.8128" diameter="1.6002"/>
<text x="-3.429" y="1.397" size="1.27" layer="25" ratio="10" rot="R90">&gt;NAME</text>
<text x="1.778" y="4.318" size="1.27" layer="27" ratio="10" rot="R90">&gt;VALUE</text>
<text x="2.667" y="1.651" size="0.9906" layer="21" ratio="12" rot="R90">TT</text>
<rectangle x1="-1.651" y1="0.635" x2="-0.889" y2="1.016" layer="51"/>
<rectangle x1="0.889" y1="0.635" x2="1.651" y2="1.016" layer="51"/>
<rectangle x1="0.889" y1="-0.127" x2="1.651" y2="0.635" layer="51"/>
<rectangle x1="-1.651" y1="-0.127" x2="-0.889" y2="0.635" layer="51"/>
<rectangle x1="0.381" y1="1.4732" x2="0.8128" y2="3.3528" layer="21"/>
</package>
<package name="TT2D7L">
<description>&lt;b&gt;ELECTROLYTIC CAPACITOR&lt;/b&gt;&lt;p&gt;
diameter 7 mm, grid 2.54 mm</description>
<wire x1="3.556" y1="10.16" x2="3.556" y2="1.651" width="0.1524" layer="21"/>
<wire x1="-2.921" y1="1.016" x2="2.921" y2="1.016" width="0.1524" layer="21"/>
<wire x1="-3.556" y1="1.651" x2="-2.921" y2="1.016" width="0.1524" layer="21" curve="90"/>
<wire x1="2.921" y1="1.016" x2="3.556" y2="1.651" width="0.1524" layer="21" curve="90"/>
<wire x1="-3.556" y1="10.16" x2="-3.556" y2="1.651" width="0.1524" layer="21"/>
<wire x1="-3.556" y1="10.16" x2="3.556" y2="10.16" width="0.1524" layer="21" curve="-180"/>
<wire x1="-2.032" y1="2.794" x2="-2.032" y2="3.556" width="0.1524" layer="21"/>
<wire x1="-2.413" y1="3.175" x2="-1.651" y2="3.175" width="0.1524" layer="21"/>
<wire x1="-1.143" y1="2.413" x2="-0.508" y2="2.413" width="0.1524" layer="21"/>
<wire x1="-0.508" y1="2.413" x2="-0.508" y2="1.524" width="0.1524" layer="21"/>
<wire x1="-0.508" y1="1.524" x2="-0.1778" y2="1.524" width="0.1524" layer="21"/>
<wire x1="-0.1778" y1="1.524" x2="-0.1778" y2="3.302" width="0.1524" layer="21"/>
<wire x1="-0.1778" y1="3.302" x2="-0.508" y2="3.302" width="0.1524" layer="21"/>
<wire x1="-0.508" y1="3.302" x2="-0.508" y2="2.413" width="0.1524" layer="21"/>
<wire x1="0.508" y1="2.413" x2="1.016" y2="2.413" width="0.1524" layer="21"/>
<pad name="-" x="1.27" y="0" drill="0.8128" diameter="1.6002" shape="octagon"/>
<pad name="+" x="-1.27" y="0" drill="0.8128" diameter="1.6002"/>
<text x="-3.937" y="1.27" size="1.27" layer="25" ratio="10" rot="R90">&gt;NAME</text>
<text x="1.905" y="4.318" size="1.27" layer="27" ratio="10" rot="R90">&gt;VALUE</text>
<text x="3.048" y="1.651" size="1.27" layer="21" ratio="10" rot="R90">TT</text>
<rectangle x1="-1.651" y1="0.635" x2="-0.889" y2="1.016" layer="51"/>
<rectangle x1="0.889" y1="0.635" x2="1.651" y2="1.016" layer="51"/>
<rectangle x1="0.889" y1="-0.127" x2="1.651" y2="0.635" layer="51"/>
<rectangle x1="-1.651" y1="-0.127" x2="-0.889" y2="0.635" layer="51"/>
<rectangle x1="0.127" y1="1.4732" x2="0.5588" y2="3.3528" layer="21"/>
</package>
<package name="TT2D7">
<description>&lt;b&gt;ELECTROLYTIC CAPACITOR&lt;/b&gt;&lt;p&gt;
diameter 7 mm, grid 2.54 mm</description>
<wire x1="-1.016" y1="0" x2="-0.508" y2="0" width="0.1524" layer="51"/>
<wire x1="-0.508" y1="0" x2="-0.508" y2="-0.889" width="0.1524" layer="51"/>
<wire x1="-0.508" y1="-0.889" x2="-0.1778" y2="-0.889" width="0.1524" layer="51"/>
<wire x1="-0.1778" y1="-0.889" x2="-0.1778" y2="0.889" width="0.1524" layer="51"/>
<wire x1="-0.1778" y1="0.889" x2="-0.508" y2="0.889" width="0.1524" layer="51"/>
<wire x1="-0.508" y1="0.889" x2="-0.508" y2="0" width="0.1524" layer="51"/>
<wire x1="0.508" y1="0" x2="1.016" y2="0" width="0.1524" layer="51"/>
<wire x1="-2.286" y1="0" x2="-3.048" y2="0" width="0.1524" layer="21"/>
<wire x1="-2.667" y1="-0.381" x2="-2.667" y2="0.381" width="0.1524" layer="21"/>
<circle x="0" y="0" radius="3.556" width="0.1524" layer="21"/>
<pad name="-" x="1.27" y="0" drill="0.8128" shape="octagon"/>
<pad name="+" x="-1.27" y="0" drill="0.8128"/>
<text x="3.302" y="1.905" size="1.27" layer="25" ratio="10">&gt;NAME</text>
<text x="3.302" y="-3.048" size="1.27" layer="27" ratio="10">&gt;VALUE</text>
<text x="0.127" y="-2.667" size="1.27" layer="21" ratio="10">TT</text>
<rectangle x1="0.127" y1="-0.9398" x2="0.5588" y2="0.9398" layer="51"/>
</package>
<package name="TT5D10">
<description>&lt;b&gt;ELECTROLYTIC CAPACITOR&lt;/b&gt;&lt;p&gt;
diameter 10 mm, grid 5.08 mm</description>
<wire x1="-1.397" y1="0" x2="-0.635" y2="0" width="0.1524" layer="21"/>
<wire x1="-0.635" y1="0" x2="-0.635" y2="-1.27" width="0.1524" layer="21"/>
<wire x1="-0.635" y1="-1.27" x2="-0.127" y2="-1.27" width="0.1524" layer="21"/>
<wire x1="-0.127" y1="-1.27" x2="-0.127" y2="1.27" width="0.1524" layer="21"/>
<wire x1="-0.127" y1="1.27" x2="-0.635" y2="1.27" width="0.1524" layer="21"/>
<wire x1="-0.635" y1="1.27" x2="-0.635" y2="0" width="0.1524" layer="21"/>
<wire x1="0.635" y1="0" x2="1.397" y2="0" width="0.1524" layer="21"/>
<wire x1="-2.413" y1="1.651" x2="-1.397" y2="1.651" width="0.1524" layer="21"/>
<wire x1="-1.905" y1="1.143" x2="-1.905" y2="2.159" width="0.1524" layer="21"/>
<circle x="0" y="0" radius="5.08" width="0.1524" layer="21"/>
<pad name="-" x="2.54" y="0" drill="0.8128" shape="octagon"/>
<pad name="+" x="-2.54" y="0" drill="0.8128"/>
<text x="4.191" y="3.302" size="1.27" layer="25" ratio="10">&gt;NAME</text>
<text x="-3.302" y="-3.048" size="1.27" layer="27" ratio="10">&gt;VALUE</text>
<text x="2.794" y="1.143" size="0.9906" layer="21" ratio="12">TT</text>
<rectangle x1="0.254" y1="-1.27" x2="0.762" y2="1.27" layer="21"/>
</package>
<package name="TT5D11">
<description>&lt;b&gt;ELECTROLYTIC CAPACITOR&lt;/b&gt;&lt;p&gt;
diameter 11 mm, grid 5.08 mm</description>
<wire x1="-1.397" y1="0" x2="-0.635" y2="0" width="0.1524" layer="21"/>
<wire x1="-0.635" y1="0" x2="-0.635" y2="-1.27" width="0.1524" layer="21"/>
<wire x1="-0.635" y1="-1.27" x2="-0.127" y2="-1.27" width="0.1524" layer="21"/>
<wire x1="-0.127" y1="-1.27" x2="-0.127" y2="1.27" width="0.1524" layer="21"/>
<wire x1="-0.127" y1="1.27" x2="-0.635" y2="1.27" width="0.1524" layer="21"/>
<wire x1="-0.635" y1="1.27" x2="-0.635" y2="0" width="0.1524" layer="21"/>
<wire x1="0.635" y1="0" x2="1.397" y2="0" width="0.1524" layer="21"/>
<wire x1="-1.27" y1="1.651" x2="-2.286" y2="1.651" width="0.1524" layer="21"/>
<wire x1="-1.778" y1="2.159" x2="-1.778" y2="1.143" width="0.1524" layer="21"/>
<circle x="0" y="0" radius="5.588" width="0.1524" layer="21"/>
<pad name="-" x="2.54" y="0" drill="0.8128" shape="octagon"/>
<pad name="+" x="-2.54" y="0" drill="0.8128"/>
<text x="4.572" y="3.81" size="1.27" layer="25" ratio="10">&gt;NAME</text>
<text x="-3.683" y="-3.429" size="1.27" layer="27" ratio="10">&gt;VALUE</text>
<text x="3.175" y="1.016" size="0.9906" layer="21" ratio="12">TT</text>
<rectangle x1="0.254" y1="-1.27" x2="0.762" y2="1.27" layer="21"/>
</package>
<package name="TT5D11L">
<description>&lt;b&gt;ELECTROLYTIC CAPACITOR&lt;/b&gt;&lt;p&gt;
diameter 11 mm, grid 5.08 mm</description>
<wire x1="-5.08" y1="12.954" x2="-5.08" y2="1.651" width="0.1524" layer="21"/>
<wire x1="-4.445" y1="1.016" x2="4.445" y2="1.016" width="0.1524" layer="21"/>
<wire x1="-5.08" y1="1.651" x2="-4.445" y2="1.016" width="0.1524" layer="21" curve="90"/>
<wire x1="4.445" y1="1.016" x2="5.08" y2="1.651" width="0.1524" layer="21" curve="90"/>
<wire x1="1.27" y1="0.635" x2="1.27" y2="0" width="0.762" layer="21"/>
<wire x1="1.524" y1="0" x2="1.27" y2="0" width="0.762" layer="51"/>
<wire x1="-1.27" y1="0.635" x2="-1.27" y2="0" width="0.762" layer="21"/>
<wire x1="-1.524" y1="0" x2="-1.27" y2="0" width="0.762" layer="51"/>
<wire x1="5.08" y1="12.954" x2="5.08" y2="1.651" width="0.1524" layer="21"/>
<wire x1="-1.778" y1="4.318" x2="-1.778" y2="3.556" width="0.1524" layer="21"/>
<wire x1="-2.159" y1="3.937" x2="-1.397" y2="3.937" width="0.1524" layer="21"/>
<wire x1="-1.27" y1="2.921" x2="-0.508" y2="2.921" width="0.1524" layer="21"/>
<wire x1="-0.508" y1="2.921" x2="-0.508" y2="2.032" width="0.1524" layer="21"/>
<wire x1="-0.508" y1="2.032" x2="-0.1778" y2="2.032" width="0.1524" layer="21"/>
<wire x1="-0.1778" y1="2.032" x2="-0.1778" y2="3.81" width="0.1524" layer="21"/>
<wire x1="-0.1778" y1="3.81" x2="-0.508" y2="3.81" width="0.1524" layer="21"/>
<wire x1="-0.508" y1="3.81" x2="-0.508" y2="2.921" width="0.1524" layer="21"/>
<wire x1="0.508" y1="2.921" x2="1.27" y2="2.921" width="0.1524" layer="21"/>
<wire x1="-5.08" y1="12.954" x2="5.08" y2="12.954" width="0.1524" layer="21" curve="-180"/>
<pad name="-" x="2.54" y="0" drill="0.8128" diameter="1.6002" shape="octagon"/>
<pad name="+" x="-2.54" y="0" drill="0.8128" diameter="1.6002"/>
<text x="-5.461" y="1.27" size="1.27" layer="25" ratio="10" rot="R90">&gt;NAME</text>
<text x="2.413" y="5.08" size="1.27" layer="27" ratio="10" rot="R90">&gt;VALUE</text>
<text x="4.572" y="1.651" size="1.27" layer="21" ratio="10" rot="R90">TT</text>
<rectangle x1="-1.651" y1="0.635" x2="-0.889" y2="1.016" layer="21"/>
<rectangle x1="0.889" y1="0.635" x2="1.651" y2="1.016" layer="21"/>
<rectangle x1="1.651" y1="-0.381" x2="2.54" y2="0.381" layer="51"/>
<rectangle x1="-2.54" y1="-0.381" x2="-1.651" y2="0.381" layer="51"/>
<rectangle x1="0.127" y1="1.9812" x2="0.5588" y2="3.8608" layer="21"/>
</package>
<package name="TT5D6">
<description>&lt;b&gt;ELECTROLYTIC CAPACITOR&lt;/b&gt;&lt;p&gt;
diameter 6 mm, grid 5.08 mm</description>
<wire x1="-2.908" y1="0.9307" x2="2.921" y2="0.889" width="0.1524" layer="21" curve="-145.325311"/>
<wire x1="2.8966" y1="-0.9655" x2="2.921" y2="0.889" width="0.1524" layer="51" curve="35.361865"/>
<wire x1="-2.921" y1="-0.889" x2="-2.8966" y2="0.9655" width="0.1524" layer="51" curve="-35.361865"/>
<wire x1="-2.9403" y1="-0.8232" x2="2.9211" y2="-0.889" width="0.1524" layer="21" curve="147.4323"/>
<wire x1="-1.524" y1="0" x2="-0.508" y2="0" width="0.1524" layer="21"/>
<wire x1="-0.508" y1="0" x2="-0.508" y2="-0.889" width="0.1524" layer="21"/>
<wire x1="-0.508" y1="-0.889" x2="-0.1778" y2="-0.889" width="0.1524" layer="21"/>
<wire x1="-0.1778" y1="-0.889" x2="-0.1778" y2="0.889" width="0.1524" layer="21"/>
<wire x1="-0.1778" y1="0.889" x2="-0.508" y2="0.889" width="0.1524" layer="21"/>
<wire x1="-0.508" y1="0.889" x2="-0.508" y2="0" width="0.1524" layer="21"/>
<wire x1="0.508" y1="0" x2="1.524" y2="0" width="0.1524" layer="21"/>
<wire x1="-1.778" y1="1.27" x2="-1.016" y2="1.27" width="0.1524" layer="21"/>
<wire x1="-1.397" y1="1.651" x2="-1.397" y2="0.889" width="0.1524" layer="21"/>
<pad name="-" x="2.54" y="0" drill="0.8128" shape="octagon"/>
<pad name="+" x="-2.54" y="0" drill="0.8128"/>
<text x="2.921" y="1.651" size="1.27" layer="25" ratio="10">&gt;NAME</text>
<text x="2.921" y="-2.667" size="1.27" layer="27" ratio="10">&gt;VALUE</text>
<text x="0.508" y="-2.159" size="0.9906" layer="21" ratio="12">TT</text>
<rectangle x1="0.127" y1="-0.9398" x2="0.5588" y2="0.9398" layer="21"/>
</package>
<package name="TT5D6L">
<description>&lt;b&gt;ELECTROLYTIC CAPACITOR&lt;/b&gt;&lt;p&gt;
diameter 6 mm, grid 5.08 mm</description>
<wire x1="3.048" y1="10.033" x2="3.048" y2="1.651" width="0.1524" layer="21"/>
<wire x1="-3.048" y1="10.033" x2="-3.048" y2="1.651" width="0.1524" layer="21"/>
<wire x1="-2.413" y1="1.016" x2="2.413" y2="1.016" width="0.1524" layer="21"/>
<wire x1="-3.048" y1="1.651" x2="-2.413" y2="1.016" width="0.1524" layer="21" curve="90"/>
<wire x1="2.413" y1="1.016" x2="3.048" y2="1.651" width="0.1524" layer="21" curve="90"/>
<wire x1="-3.048" y1="10.033" x2="3.048" y2="10.033" width="0.1524" layer="21" curve="-180"/>
<wire x1="1.27" y1="0.635" x2="1.27" y2="0" width="0.762" layer="21"/>
<wire x1="1.524" y1="0" x2="1.27" y2="0" width="0.762" layer="51"/>
<wire x1="-1.27" y1="0.635" x2="-1.27" y2="0" width="0.762" layer="21"/>
<wire x1="-1.524" y1="0" x2="-1.27" y2="0" width="0.762" layer="51"/>
<wire x1="-1.143" y1="2.54" x2="-0.508" y2="2.54" width="0.1524" layer="21"/>
<wire x1="-0.508" y1="2.54" x2="-0.508" y2="1.651" width="0.1524" layer="21"/>
<wire x1="-0.508" y1="1.651" x2="-0.1778" y2="1.651" width="0.1524" layer="21"/>
<wire x1="-0.1778" y1="1.651" x2="-0.1778" y2="3.429" width="0.1524" layer="21"/>
<wire x1="-0.1778" y1="3.429" x2="-0.508" y2="3.429" width="0.1524" layer="21"/>
<wire x1="-0.508" y1="3.429" x2="-0.508" y2="2.54" width="0.1524" layer="21"/>
<wire x1="0.508" y1="2.54" x2="1.016" y2="2.54" width="0.1524" layer="21"/>
<wire x1="-1.905" y1="2.921" x2="-1.905" y2="3.683" width="0.1524" layer="21"/>
<wire x1="-2.286" y1="3.302" x2="-1.524" y2="3.302" width="0.1524" layer="21"/>
<pad name="-" x="2.54" y="0" drill="0.8128" diameter="1.6002" shape="octagon"/>
<pad name="+" x="-2.54" y="0" drill="0.8128" diameter="1.6002"/>
<text x="-3.429" y="1.143" size="1.27" layer="25" ratio="10" rot="R90">&gt;NAME</text>
<text x="1.778" y="4.318" size="1.27" layer="27" ratio="10" rot="R90">&gt;VALUE</text>
<text x="2.667" y="1.524" size="1.27" layer="21" ratio="10" rot="R90">TT</text>
<rectangle x1="-1.651" y1="0.635" x2="-0.889" y2="1.016" layer="21"/>
<rectangle x1="0.889" y1="0.635" x2="1.651" y2="1.016" layer="21"/>
<rectangle x1="1.651" y1="-0.381" x2="2.54" y2="0.381" layer="51"/>
<rectangle x1="-2.54" y1="-0.381" x2="-1.651" y2="0.381" layer="51"/>
<rectangle x1="0.127" y1="1.6002" x2="0.5588" y2="3.4798" layer="21"/>
</package>
<package name="TT5D7">
<description>&lt;b&gt;ELECTROLYTIC CAPACITOR&lt;/b&gt;&lt;p&gt;
diameter 7 mm, grid 5.08 mm</description>
<wire x1="-1.524" y1="0" x2="-0.635" y2="0" width="0.1524" layer="21"/>
<wire x1="-0.635" y1="0" x2="-0.635" y2="-1.27" width="0.1524" layer="21"/>
<wire x1="-0.635" y1="-1.27" x2="-0.127" y2="-1.27" width="0.1524" layer="21"/>
<wire x1="-0.127" y1="-1.27" x2="-0.127" y2="1.27" width="0.1524" layer="21"/>
<wire x1="-0.127" y1="1.27" x2="-0.635" y2="1.27" width="0.1524" layer="21"/>
<wire x1="-0.635" y1="1.27" x2="-0.635" y2="0" width="0.1524" layer="21"/>
<wire x1="0.635" y1="0" x2="1.524" y2="0" width="0.1524" layer="21"/>
<wire x1="-2.286" y1="1.524" x2="-1.27" y2="1.524" width="0.1524" layer="21"/>
<wire x1="-1.778" y1="1.016" x2="-1.778" y2="2.032" width="0.1524" layer="21"/>
<circle x="0" y="0" radius="3.556" width="0.1524" layer="21"/>
<pad name="-" x="2.54" y="0" drill="0.8128" shape="octagon"/>
<pad name="+" x="-2.54" y="0" drill="0.8128"/>
<text x="3.302" y="2.032" size="1.27" layer="25" ratio="10">&gt;NAME</text>
<text x="3.175" y="-3.175" size="1.27" layer="27" ratio="10">&gt;VALUE</text>
<text x="0.635" y="-2.667" size="0.9906" layer="21" ratio="12">TT</text>
<rectangle x1="0.254" y1="-1.27" x2="0.762" y2="1.27" layer="21"/>
</package>
<package name="TT5D7L">
<description>&lt;b&gt;ELECTROLYTIC CAPACITOR&lt;/b&gt;&lt;p&gt;
diameter 7 mm, grid 5.08 mm</description>
<wire x1="-3.556" y1="10.16" x2="-3.556" y2="1.651" width="0.1524" layer="21"/>
<wire x1="-2.921" y1="1.016" x2="2.921" y2="1.016" width="0.1524" layer="21"/>
<wire x1="-3.556" y1="1.651" x2="-2.921" y2="1.016" width="0.1524" layer="21" curve="90"/>
<wire x1="2.921" y1="1.016" x2="3.556" y2="1.651" width="0.1524" layer="21" curve="90"/>
<wire x1="1.27" y1="0.635" x2="1.27" y2="0" width="0.762" layer="21"/>
<wire x1="1.524" y1="0" x2="1.27" y2="0" width="0.762" layer="51"/>
<wire x1="-1.27" y1="0.635" x2="-1.27" y2="0" width="0.762" layer="21"/>
<wire x1="-1.524" y1="0" x2="-1.27" y2="0" width="0.762" layer="51"/>
<wire x1="3.556" y1="10.16" x2="3.556" y2="1.651" width="0.1524" layer="21"/>
<wire x1="-3.556" y1="10.16" x2="3.556" y2="10.16" width="0.1524" layer="21" curve="-180"/>
<wire x1="-2.159" y1="3.683" x2="-2.159" y2="2.921" width="0.1524" layer="21"/>
<wire x1="-2.54" y1="3.302" x2="-1.778" y2="3.302" width="0.1524" layer="21"/>
<wire x1="-1.143" y1="2.667" x2="-0.508" y2="2.667" width="0.1524" layer="21"/>
<wire x1="-0.508" y1="2.667" x2="-0.508" y2="1.778" width="0.1524" layer="21"/>
<wire x1="-0.508" y1="1.778" x2="-0.1778" y2="1.778" width="0.1524" layer="21"/>
<wire x1="-0.1778" y1="1.778" x2="-0.1778" y2="3.556" width="0.1524" layer="21"/>
<wire x1="-0.1778" y1="3.556" x2="-0.508" y2="3.556" width="0.1524" layer="21"/>
<wire x1="-0.508" y1="3.556" x2="-0.508" y2="2.667" width="0.1524" layer="21"/>
<wire x1="0.508" y1="2.667" x2="1.016" y2="2.667" width="0.1524" layer="21"/>
<pad name="-" x="2.54" y="0" drill="0.8128" diameter="1.6002" shape="octagon"/>
<pad name="+" x="-2.54" y="0" drill="0.8128" diameter="1.6002"/>
<text x="-3.937" y="1.143" size="1.27" layer="25" ratio="10" rot="R90">&gt;NAME</text>
<text x="1.778" y="4.445" size="1.27" layer="27" ratio="10" rot="R90">&gt;VALUE</text>
<text x="3.175" y="1.651" size="1.27" layer="21" ratio="10" rot="R90">TT</text>
<rectangle x1="-1.651" y1="0.635" x2="-0.889" y2="1.016" layer="21"/>
<rectangle x1="0.889" y1="0.635" x2="1.651" y2="1.016" layer="21"/>
<rectangle x1="1.651" y1="-0.381" x2="2.54" y2="0.381" layer="51"/>
<rectangle x1="-2.54" y1="-0.381" x2="-1.651" y2="0.381" layer="51"/>
<rectangle x1="0.127" y1="1.7272" x2="0.5588" y2="3.6068" layer="21"/>
</package>
<package name="TT5D9">
<description>&lt;b&gt;ELECTROLYTIC CAPACITOR&lt;/b&gt;&lt;p&gt;
diameter 9 mm, grid 5.08 mm</description>
<wire x1="-1.524" y1="0" x2="-0.635" y2="0" width="0.1524" layer="21"/>
<wire x1="-0.635" y1="0" x2="-0.635" y2="-1.27" width="0.1524" layer="21"/>
<wire x1="-0.635" y1="-1.27" x2="-0.127" y2="-1.27" width="0.1524" layer="21"/>
<wire x1="-0.127" y1="-1.27" x2="-0.127" y2="1.27" width="0.1524" layer="21"/>
<wire x1="-0.127" y1="1.27" x2="-0.635" y2="1.27" width="0.1524" layer="21"/>
<wire x1="-0.635" y1="1.27" x2="-0.635" y2="0" width="0.1524" layer="21"/>
<wire x1="0.635" y1="0" x2="1.524" y2="0" width="0.1524" layer="21"/>
<wire x1="-2.794" y1="1.397" x2="-3.81" y2="1.397" width="0.1524" layer="21"/>
<wire x1="-3.302" y1="1.905" x2="-3.302" y2="0.889" width="0.1524" layer="21"/>
<circle x="0" y="0" radius="4.572" width="0.1524" layer="21"/>
<pad name="-" x="2.54" y="0" drill="0.8128" shape="octagon"/>
<pad name="+" x="-2.54" y="0" drill="0.8128"/>
<text x="3.81" y="3.048" size="1.27" layer="25" ratio="10">&gt;NAME</text>
<text x="-2.921" y="-2.921" size="1.27" layer="27" ratio="10">&gt;VALUE</text>
<text x="2.159" y="1.016" size="0.9906" layer="21" ratio="12">TT</text>
<rectangle x1="0.254" y1="-1.27" x2="0.762" y2="1.27" layer="21"/>
</package>
<package name="TT5D9L">
<description>&lt;b&gt;ELECTROLYTIC CAPACITOR&lt;/b&gt;&lt;p&gt;
diameter 9 mm, grid 5.08 mm</description>
<wire x1="-4.572" y1="10.033" x2="-4.572" y2="1.651" width="0.1524" layer="21"/>
<wire x1="-3.937" y1="1.016" x2="3.937" y2="1.016" width="0.1524" layer="21"/>
<wire x1="-4.572" y1="1.651" x2="-3.937" y2="1.016" width="0.1524" layer="21" curve="90"/>
<wire x1="3.937" y1="1.016" x2="4.572" y2="1.651" width="0.1524" layer="21" curve="90"/>
<wire x1="1.27" y1="0.635" x2="1.27" y2="0" width="0.762" layer="21"/>
<wire x1="1.524" y1="0" x2="1.27" y2="0" width="0.762" layer="51"/>
<wire x1="-1.27" y1="0.635" x2="-1.27" y2="0" width="0.762" layer="21"/>
<wire x1="-1.524" y1="0" x2="-1.27" y2="0" width="0.762" layer="51"/>
<wire x1="4.572" y1="10.033" x2="4.572" y2="1.651" width="0.1524" layer="21"/>
<wire x1="-1.778" y1="3.937" x2="-1.778" y2="3.175" width="0.1524" layer="21"/>
<wire x1="-2.159" y1="3.556" x2="-1.397" y2="3.556" width="0.1524" layer="21"/>
<wire x1="-1.143" y1="2.794" x2="-0.381" y2="2.794" width="0.1524" layer="21"/>
<wire x1="-0.381" y1="2.794" x2="-0.381" y2="1.905" width="0.1524" layer="21"/>
<wire x1="-0.381" y1="1.905" x2="-0.0508" y2="1.905" width="0.1524" layer="21"/>
<wire x1="-0.0508" y1="1.905" x2="-0.0508" y2="3.683" width="0.1524" layer="21"/>
<wire x1="-0.0508" y1="3.683" x2="-0.381" y2="3.683" width="0.1524" layer="21"/>
<wire x1="-0.381" y1="3.683" x2="-0.381" y2="2.794" width="0.1524" layer="21"/>
<wire x1="0.635" y1="2.794" x2="1.397" y2="2.794" width="0.1524" layer="21"/>
<wire x1="-4.572" y1="10.033" x2="4.572" y2="10.033" width="0.1524" layer="21" curve="-180"/>
<pad name="-" x="2.54" y="0" drill="0.8128" diameter="1.6002" shape="octagon"/>
<pad name="+" x="-2.54" y="0" drill="0.8128" diameter="1.6002"/>
<text x="-4.953" y="1.143" size="1.27" layer="25" ratio="10" rot="R90">&gt;NAME</text>
<text x="1.778" y="4.445" size="1.27" layer="27" ratio="10" rot="R90">&gt;VALUE</text>
<text x="4.064" y="1.778" size="1.27" layer="21" ratio="10" rot="R90">TT</text>
<rectangle x1="-1.651" y1="0.635" x2="-0.889" y2="1.016" layer="21"/>
<rectangle x1="0.889" y1="0.635" x2="1.651" y2="1.016" layer="21"/>
<rectangle x1="1.651" y1="-0.381" x2="2.54" y2="0.381" layer="51"/>
<rectangle x1="-2.54" y1="-0.381" x2="-1.651" y2="0.381" layer="51"/>
<rectangle x1="0.254" y1="1.8542" x2="0.6858" y2="3.7338" layer="21"/>
</package>
<package name="ETR1">
<description>&lt;b&gt;ELECTROLYTIC CAPACITOR&lt;/b&gt;&lt;p&gt;
rectangle, grid 2.54 mm</description>
<wire x1="2.159" y1="2.54" x2="-2.032" y2="2.54" width="0.1524" layer="21"/>
<wire x1="2.159" y1="2.54" x2="2.159" y2="0.635" width="0.1524" layer="21"/>
<wire x1="2.159" y1="0.635" x2="2.159" y2="-0.635" width="0.1524" layer="51"/>
<wire x1="2.159" y1="-0.635" x2="2.159" y2="-2.54" width="0.1524" layer="21"/>
<wire x1="-2.032" y1="-2.54" x2="2.159" y2="-2.54" width="0.1524" layer="21"/>
<wire x1="-2.032" y1="0.889" x2="-2.794" y2="0.889" width="0.1524" layer="21"/>
<wire x1="-2.032" y1="0.889" x2="-2.032" y2="2.54" width="0.1524" layer="21"/>
<wire x1="-2.794" y1="0.889" x2="-2.794" y2="-0.889" width="0.1524" layer="21"/>
<wire x1="-2.032" y1="-0.889" x2="-2.032" y2="0.889" width="0.1524" layer="51"/>
<wire x1="-1.27" y1="1.9304" x2="-1.27" y2="1.2954" width="0.1524" layer="21"/>
<wire x1="-0.9398" y1="1.6256" x2="-1.6002" y2="1.6256" width="0.1524" layer="21"/>
<wire x1="-1.651" y1="0" x2="-0.635" y2="0" width="0.1524" layer="51"/>
<wire x1="-0.635" y1="0" x2="-0.635" y2="-1.2192" width="0.1524" layer="51"/>
<wire x1="-0.635" y1="-1.2192" x2="-0.127" y2="-1.2192" width="0.1524" layer="51"/>
<wire x1="-0.127" y1="-1.2192" x2="-0.127" y2="1.2192" width="0.1524" layer="51"/>
<wire x1="-0.127" y1="1.2192" x2="-0.635" y2="1.2192" width="0.1524" layer="51"/>
<wire x1="-0.635" y1="1.2192" x2="-0.635" y2="0" width="0.1524" layer="51"/>
<wire x1="0.635" y1="0" x2="1.651" y2="0" width="0.1524" layer="51"/>
<wire x1="-2.032" y1="-2.54" x2="-2.032" y2="-0.889" width="0.1524" layer="21"/>
<wire x1="-2.794" y1="-0.889" x2="-2.032" y2="-0.889" width="0.1524" layer="21"/>
<pad name="+" x="-1.27" y="0" drill="0.8128" diameter="1.6002"/>
<pad name="-" x="1.27" y="0" drill="0.8128" diameter="1.6002" shape="octagon"/>
<text x="-2.032" y="2.794" size="1.27" layer="25" ratio="10">&gt;NAME</text>
<text x="-2.032" y="-4.064" size="1.27" layer="27" ratio="10">&gt;VALUE</text>
<rectangle x1="0.254" y1="-1.27" x2="0.762" y2="1.27" layer="51"/>
</package>
<package name="ETR2">
<description>&lt;b&gt;ELECTROLYTIC CAPACITOR&lt;/b&gt;&lt;p&gt;
rectangle, grid 5.08 mm</description>
<wire x1="-3.302" y1="-2.159" x2="-3.302" y2="-0.762" width="0.1524" layer="21"/>
<wire x1="3.302" y1="2.159" x2="-3.302" y2="2.159" width="0.1524" layer="21"/>
<wire x1="-3.302" y1="-2.159" x2="3.302" y2="-2.159" width="0.1524" layer="21"/>
<wire x1="-3.302" y1="0.762" x2="-3.81" y2="0.762" width="0.1524" layer="21"/>
<wire x1="-3.302" y1="0.762" x2="-3.302" y2="2.159" width="0.1524" layer="21"/>
<wire x1="-3.81" y1="0.762" x2="-3.81" y2="-0.762" width="0.1524" layer="21"/>
<wire x1="-3.81" y1="-0.762" x2="-3.302" y2="-0.762" width="0.1524" layer="21"/>
<wire x1="-3.302" y1="-0.762" x2="-3.302" y2="0.762" width="0.1524" layer="51"/>
<wire x1="-1.397" y1="0" x2="-0.635" y2="0" width="0.1524" layer="21"/>
<wire x1="-0.635" y1="0" x2="-0.635" y2="-1.2192" width="0.1524" layer="21"/>
<wire x1="-0.635" y1="-1.2192" x2="-0.127" y2="-1.2192" width="0.1524" layer="21"/>
<wire x1="-0.127" y1="-1.2192" x2="-0.127" y2="1.2192" width="0.1524" layer="21"/>
<wire x1="-0.127" y1="1.2192" x2="-0.635" y2="1.2192" width="0.1524" layer="21"/>
<wire x1="-0.635" y1="1.2192" x2="-0.635" y2="0" width="0.1524" layer="21"/>
<wire x1="0.635" y1="0" x2="1.397" y2="0" width="0.1524" layer="21"/>
<wire x1="-1.27" y1="0.889" x2="-1.27" y2="0.381" width="0.1524" layer="21"/>
<wire x1="-1.524" y1="0.635" x2="-1.016" y2="0.635" width="0.1524" layer="21"/>
<wire x1="3.302" y1="-2.159" x2="3.302" y2="-0.762" width="0.1524" layer="21"/>
<wire x1="3.302" y1="0.762" x2="3.302" y2="-0.762" width="0.1524" layer="51"/>
<wire x1="3.302" y1="0.762" x2="3.302" y2="2.159" width="0.1524" layer="21"/>
<pad name="+" x="-2.54" y="0" drill="0.8128"/>
<pad name="-" x="2.54" y="0" drill="0.8128" shape="octagon"/>
<text x="-3.302" y="2.413" size="1.27" layer="25" ratio="10">&gt;NAME</text>
<text x="-3.302" y="-3.683" size="1.27" layer="27" ratio="10">&gt;VALUE</text>
<rectangle x1="0.254" y1="-1.27" x2="0.762" y2="1.27" layer="21"/>
</package>
<package name="ETR3">
<description>&lt;b&gt;ELECTROLYTIC CAPACITOR&lt;/b&gt;&lt;p&gt;
rectangle, grid 5.08 mm</description>
<wire x1="-3.302" y1="-2.54" x2="-3.302" y2="-0.762" width="0.1524" layer="21"/>
<wire x1="3.302" y1="2.54" x2="-3.302" y2="2.54" width="0.1524" layer="21"/>
<wire x1="-3.302" y1="-2.54" x2="3.302" y2="-2.54" width="0.1524" layer="21"/>
<wire x1="-3.302" y1="0.762" x2="-3.81" y2="0.762" width="0.1524" layer="21"/>
<wire x1="-3.302" y1="0.762" x2="-3.302" y2="2.54" width="0.1524" layer="21"/>
<wire x1="-3.81" y1="0.762" x2="-3.81" y2="-0.762" width="0.1524" layer="21"/>
<wire x1="-3.81" y1="-0.762" x2="-3.302" y2="-0.762" width="0.1524" layer="21"/>
<wire x1="-3.302" y1="-0.762" x2="-3.302" y2="0.762" width="0.1524" layer="51"/>
<wire x1="-1.397" y1="0" x2="-0.635" y2="0" width="0.1524" layer="21"/>
<wire x1="-0.635" y1="0" x2="-0.635" y2="-1.2192" width="0.1524" layer="21"/>
<wire x1="-0.635" y1="-1.2192" x2="-0.127" y2="-1.2192" width="0.1524" layer="21"/>
<wire x1="-0.127" y1="-1.2192" x2="-0.127" y2="1.2192" width="0.1524" layer="21"/>
<wire x1="-0.127" y1="1.2192" x2="-0.635" y2="1.2192" width="0.1524" layer="21"/>
<wire x1="-0.635" y1="1.2192" x2="-0.635" y2="0" width="0.1524" layer="21"/>
<wire x1="0.635" y1="0" x2="1.397" y2="0" width="0.1524" layer="21"/>
<wire x1="-1.27" y1="0.889" x2="-1.27" y2="0.381" width="0.1524" layer="21"/>
<wire x1="-1.524" y1="0.635" x2="-1.016" y2="0.635" width="0.1524" layer="21"/>
<wire x1="3.302" y1="-2.54" x2="3.302" y2="-0.762" width="0.1524" layer="21"/>
<wire x1="3.302" y1="0.762" x2="3.302" y2="-0.762" width="0.1524" layer="51"/>
<wire x1="3.302" y1="0.762" x2="3.302" y2="2.54" width="0.1524" layer="21"/>
<pad name="+" x="-2.54" y="0" drill="0.8128"/>
<pad name="-" x="2.54" y="0" drill="0.8128" shape="octagon"/>
<text x="-3.302" y="2.794" size="1.27" layer="25" ratio="10">&gt;NAME</text>
<text x="-3.302" y="-4.064" size="1.27" layer="27" ratio="10">&gt;VALUE</text>
<rectangle x1="0.254" y1="-1.27" x2="0.762" y2="1.27" layer="21"/>
</package>
<package name="ETR4">
<description>&lt;b&gt;ELECTROLYTIC CAPACITOR&lt;/b&gt;&lt;p&gt;
rectangle, grid 10.16 mm</description>
<wire x1="-0.762" y1="-1.0922" x2="-0.254" y2="-1.0922" width="0.1524" layer="21"/>
<wire x1="-0.254" y1="-1.0922" x2="-0.254" y2="1.0922" width="0.1524" layer="21"/>
<wire x1="-0.254" y1="1.0922" x2="-0.762" y2="1.0922" width="0.1524" layer="21"/>
<wire x1="-0.762" y1="1.0922" x2="-0.762" y2="0" width="0.1524" layer="21"/>
<wire x1="-5.842" y1="-3.81" x2="-5.842" y2="-1.524" width="0.1524" layer="21"/>
<wire x1="5.842" y1="3.81" x2="-5.842" y2="3.81" width="0.1524" layer="21"/>
<wire x1="-5.842" y1="-3.81" x2="5.842" y2="-3.81" width="0.1524" layer="21"/>
<wire x1="-5.842" y1="1.524" x2="-6.604" y2="1.524" width="0.1524" layer="21"/>
<wire x1="-5.842" y1="1.524" x2="-5.842" y2="3.81" width="0.1524" layer="21"/>
<wire x1="-6.604" y1="1.524" x2="-6.604" y2="-1.524" width="0.1524" layer="21"/>
<wire x1="-6.604" y1="-1.524" x2="-5.842" y2="-1.524" width="0.1524" layer="21"/>
<wire x1="-5.842" y1="-1.524" x2="-5.842" y2="1.524" width="0.1524" layer="51"/>
<wire x1="3.683" y1="0" x2="0.508" y2="0" width="0.1524" layer="21"/>
<wire x1="-3.683" y1="0" x2="-0.762" y2="0" width="0.1524" layer="21"/>
<wire x1="-0.762" y1="0" x2="-0.762" y2="-1.0922" width="0.1524" layer="21"/>
<wire x1="-1.651" y1="0.9652" x2="-1.651" y2="0.3302" width="0.1524" layer="21"/>
<wire x1="-1.3208" y1="0.635" x2="-1.9558" y2="0.635" width="0.1524" layer="21"/>
<wire x1="5.842" y1="-3.81" x2="5.842" y2="-0.762" width="0.1524" layer="21"/>
<wire x1="5.842" y1="0.762" x2="5.842" y2="-0.762" width="0.1524" layer="51"/>
<wire x1="5.842" y1="0.762" x2="5.842" y2="3.81" width="0.1524" layer="21"/>
<pad name="+" x="-5.08" y="0" drill="0.8128"/>
<pad name="-" x="5.08" y="0" drill="0.8128" shape="octagon"/>
<text x="-5.842" y="4.064" size="1.27" layer="25" ratio="10">&gt;NAME</text>
<text x="-3.81" y="-3.175" size="1.27" layer="27" ratio="10">&gt;VALUE</text>
<rectangle x1="0.254" y1="-1.143" x2="0.762" y2="1.143" layer="21"/>
</package>
<package name="ETR5">
<description>&lt;b&gt;ELECTROLYTIC CAPACITOR&lt;/b&gt;&lt;p&gt;
rectangle, grid 10.16 mm</description>
<wire x1="-5.842" y1="-6.1722" x2="-5.842" y2="-1.4986" width="0.1524" layer="21"/>
<wire x1="5.842" y1="6.1722" x2="-5.842" y2="6.1722" width="0.1524" layer="21"/>
<wire x1="-5.842" y1="-6.1722" x2="5.842" y2="-6.1722" width="0.1524" layer="21"/>
<wire x1="-5.842" y1="1.4986" x2="-6.604" y2="1.4986" width="0.1524" layer="21"/>
<wire x1="-5.842" y1="1.4986" x2="-5.842" y2="6.1722" width="0.1524" layer="21"/>
<wire x1="-6.604" y1="1.4986" x2="-6.604" y2="-1.4986" width="0.1524" layer="21"/>
<wire x1="-6.604" y1="-1.4986" x2="-5.842" y2="-1.4986" width="0.1524" layer="21"/>
<wire x1="-5.842" y1="-1.4986" x2="-5.842" y2="1.4986" width="0.1524" layer="51"/>
<wire x1="-3.683" y1="0" x2="-1.2954" y2="0" width="0.1524" layer="21"/>
<wire x1="-1.2954" y1="0" x2="-1.2954" y2="1.524" width="0.1524" layer="21"/>
<wire x1="-1.2954" y1="1.524" x2="-0.635" y2="1.524" width="0.1524" layer="21"/>
<wire x1="-0.635" y1="1.524" x2="-0.635" y2="-1.524" width="0.1524" layer="21"/>
<wire x1="-0.635" y1="-1.524" x2="-1.2954" y2="-1.524" width="0.1524" layer="21"/>
<wire x1="-1.2954" y1="-1.524" x2="-1.2954" y2="0" width="0.1524" layer="21"/>
<wire x1="0" y1="0" x2="3.683" y2="0" width="0.1524" layer="21"/>
<wire x1="-1.905" y1="1.2954" x2="-1.905" y2="0.6604" width="0.1524" layer="21"/>
<wire x1="-1.6002" y1="0.9652" x2="-2.2352" y2="0.9652" width="0.1524" layer="21"/>
<wire x1="5.842" y1="-6.1722" x2="5.842" y2="-0.889" width="0.1524" layer="21"/>
<wire x1="5.842" y1="0.889" x2="5.842" y2="-0.889" width="0.1524" layer="51"/>
<wire x1="5.842" y1="0.889" x2="5.842" y2="6.1722" width="0.1524" layer="21"/>
<pad name="+" x="-5.08" y="0" drill="0.8128"/>
<pad name="-" x="5.08" y="0" drill="0.8128" shape="octagon"/>
<text x="-5.842" y="6.477" size="1.778" layer="25" ratio="10">&gt;NAME</text>
<text x="-5.08" y="-5.08" size="1.778" layer="27" ratio="10">&gt;VALUE</text>
<rectangle x1="-0.3048" y1="-1.6002" x2="0.3302" y2="1.6002" layer="21"/>
</package>
<package name="P128-35">
<description>&lt;b&gt;ELECTROLYTIC CAPACITOR&lt;/b&gt;&lt;p&gt;</description>
<wire x1="1.778" y1="2.54" x2="1.778" y2="1.397" width="0.1524" layer="21"/>
<wire x1="1.778" y1="1.397" x2="1.778" y2="0.635" width="0.1524" layer="21"/>
<wire x1="1.778" y1="0.635" x2="1.778" y2="-0.635" width="0.1524" layer="51"/>
<wire x1="1.778" y1="-0.635" x2="1.778" y2="-1.397" width="0.1524" layer="21"/>
<wire x1="1.778" y1="-1.397" x2="1.778" y2="-2.54" width="0.1524" layer="21"/>
<wire x1="-1.778" y1="0.635" x2="-1.778" y2="-0.635" width="0.1524" layer="51"/>
<wire x1="-1.778" y1="2.667" x2="-1.778" y2="1.397" width="0.1524" layer="21"/>
<wire x1="-1.778" y1="1.397" x2="-1.778" y2="0.635" width="0.1524" layer="21"/>
<wire x1="-1.778" y1="-0.635" x2="-1.778" y2="-1.397" width="0.1524" layer="21"/>
<wire x1="-1.778" y1="-1.397" x2="-1.778" y2="-2.54" width="0.1524" layer="21"/>
<wire x1="0.762" y1="3.556" x2="-0.762" y2="3.556" width="0.1524" layer="21"/>
<wire x1="-0.762" y1="-3.556" x2="0.762" y2="-3.556" width="0.1524" layer="21"/>
<wire x1="1.778" y1="-1.397" x2="2.159" y2="-1.016" width="0.1524" layer="21"/>
<wire x1="2.159" y1="-1.016" x2="2.667" y2="-0.508" width="0.1524" layer="51"/>
<wire x1="2.667" y1="0.508" x2="2.159" y2="1.016" width="0.1524" layer="51"/>
<wire x1="2.159" y1="1.016" x2="1.778" y2="1.397" width="0.1524" layer="21"/>
<wire x1="-1.778" y1="-1.397" x2="-2.159" y2="-1.016" width="0.1524" layer="21"/>
<wire x1="-2.667" y1="0.508" x2="-2.159" y2="1.016" width="0.1524" layer="51"/>
<wire x1="-2.159" y1="1.016" x2="-1.778" y2="1.397" width="0.1524" layer="21"/>
<wire x1="-2.159" y1="-1.016" x2="-2.667" y2="-0.508" width="0.1524" layer="51"/>
<wire x1="2.667" y1="0.508" x2="2.667" y2="-0.508" width="0.1524" layer="51" curve="-180"/>
<wire x1="-2.667" y1="-0.508" x2="-2.667" y2="0.508" width="0.1524" layer="51" curve="-180"/>
<wire x1="-1.143" y1="1.9304" x2="-1.143" y2="1.2954" width="0.1524" layer="21"/>
<wire x1="-0.8128" y1="1.6256" x2="-1.4732" y2="1.6256" width="0.1524" layer="21"/>
<wire x1="-1.397" y1="0" x2="-0.635" y2="0" width="0.1524" layer="21"/>
<wire x1="-0.635" y1="0" x2="-0.635" y2="-1.2192" width="0.1524" layer="21"/>
<wire x1="-0.635" y1="-1.2192" x2="-0.254" y2="-1.2192" width="0.1524" layer="21"/>
<wire x1="-0.254" y1="-1.2192" x2="-0.254" y2="1.2192" width="0.1524" layer="21"/>
<wire x1="-0.254" y1="1.2192" x2="-0.635" y2="1.2192" width="0.1524" layer="21"/>
<wire x1="-0.635" y1="1.2192" x2="-0.635" y2="0" width="0.1524" layer="21"/>
<wire x1="0.635" y1="0" x2="1.397" y2="0" width="0.1524" layer="21"/>
<wire x1="-1.778" y1="-2.54" x2="-0.762" y2="-3.556" width="0.1524" layer="21" curve="90"/>
<wire x1="0.762" y1="-3.556" x2="1.778" y2="-2.54" width="0.1524" layer="21" curve="90"/>
<wire x1="0.762" y1="3.556" x2="1.778" y2="2.54" width="0.1524" layer="21" curve="-90"/>
<wire x1="-1.778" y1="2.54" x2="-0.762" y2="3.556" width="0.1524" layer="21" curve="-90"/>
<pad name="+" x="-2.667" y="0" drill="0.9144"/>
<pad name="-" x="2.667" y="0" drill="0.9144" shape="octagon"/>
<text x="-1.651" y="3.937" size="1.27" layer="25" ratio="10">&gt;NAME</text>
<text x="-1.651" y="-5.08" size="1.27" layer="27" ratio="10">&gt;VALUE</text>
<rectangle x1="0.254" y1="-1.27" x2="0.762" y2="1.27" layer="21"/>
</package>
<package name="P128-40">
<description>&lt;b&gt;ELECTROLYTIC CAPACITOR&lt;/b&gt;&lt;p&gt;</description>
<wire x1="2.032" y1="2.54" x2="2.032" y2="1.143" width="0.1524" layer="21"/>
<wire x1="2.032" y1="1.143" x2="2.032" y2="0.762" width="0.1524" layer="21"/>
<wire x1="2.032" y1="0.762" x2="2.032" y2="-0.762" width="0.1524" layer="51"/>
<wire x1="2.032" y1="-0.762" x2="2.032" y2="-1.143" width="0.1524" layer="21"/>
<wire x1="2.032" y1="-1.143" x2="2.032" y2="-2.54" width="0.1524" layer="21"/>
<wire x1="-2.032" y1="0.762" x2="-2.032" y2="-0.762" width="0.1524" layer="51"/>
<wire x1="-2.032" y1="2.54" x2="-2.032" y2="1.143" width="0.1524" layer="21"/>
<wire x1="-2.032" y1="1.143" x2="-2.032" y2="0.762" width="0.1524" layer="21"/>
<wire x1="-2.032" y1="-0.762" x2="-2.032" y2="-1.27" width="0.1524" layer="21"/>
<wire x1="-2.032" y1="-1.27" x2="-2.032" y2="-2.54" width="0.1524" layer="21"/>
<wire x1="1.016" y1="3.556" x2="-1.016" y2="3.556" width="0.1524" layer="21"/>
<wire x1="-1.016" y1="-3.556" x2="1.016" y2="-3.556" width="0.1524" layer="21"/>
<wire x1="2.032" y1="-1.143" x2="2.159" y2="-1.016" width="0.1524" layer="21"/>
<wire x1="2.159" y1="-1.016" x2="2.667" y2="-0.508" width="0.1524" layer="51"/>
<wire x1="2.667" y1="0.508" x2="2.159" y2="1.016" width="0.1524" layer="51"/>
<wire x1="2.159" y1="1.016" x2="2.032" y2="1.143" width="0.1524" layer="21"/>
<wire x1="-2.032" y1="-1.27" x2="-2.159" y2="-1.016" width="0.1524" layer="21"/>
<wire x1="-2.667" y1="0.508" x2="-2.159" y2="1.016" width="0.1524" layer="51"/>
<wire x1="-2.159" y1="1.016" x2="-2.032" y2="1.143" width="0.1524" layer="21"/>
<wire x1="-2.159" y1="-1.016" x2="-2.667" y2="-0.508" width="0.1524" layer="51"/>
<wire x1="2.667" y1="0.508" x2="2.667" y2="-0.508" width="0.1524" layer="51" curve="-180"/>
<wire x1="-2.667" y1="-0.508" x2="-2.667" y2="0.508" width="0.1524" layer="51" curve="-180"/>
<wire x1="-1.143" y1="1.9304" x2="-1.143" y2="1.2954" width="0.1524" layer="21"/>
<wire x1="-0.8128" y1="1.6256" x2="-1.4732" y2="1.6256" width="0.1524" layer="21"/>
<wire x1="-1.397" y1="0" x2="-0.635" y2="0" width="0.1524" layer="21"/>
<wire x1="-0.635" y1="0" x2="-0.635" y2="-1.2192" width="0.1524" layer="21"/>
<wire x1="-0.635" y1="-1.2192" x2="-0.254" y2="-1.2192" width="0.1524" layer="21"/>
<wire x1="-0.254" y1="-1.2192" x2="-0.254" y2="1.2192" width="0.1524" layer="21"/>
<wire x1="-0.254" y1="1.2192" x2="-0.635" y2="1.2192" width="0.1524" layer="21"/>
<wire x1="-0.635" y1="1.2192" x2="-0.635" y2="0" width="0.1524" layer="21"/>
<wire x1="0.635" y1="0" x2="1.397" y2="0" width="0.1524" layer="21"/>
<wire x1="1.016" y1="3.556" x2="2.032" y2="2.54" width="0.1524" layer="21" curve="-90"/>
<wire x1="1.016" y1="-3.556" x2="2.032" y2="-2.54" width="0.1524" layer="21" curve="90"/>
<wire x1="-2.032" y1="2.54" x2="-1.016" y2="3.556" width="0.1524" layer="21" curve="-90"/>
<wire x1="-2.032" y1="-2.54" x2="-1.016" y2="-3.556" width="0.1524" layer="21" curve="90"/>
<pad name="+" x="-2.667" y="0" drill="0.9144"/>
<pad name="-" x="2.667" y="0" drill="0.9144" shape="octagon"/>
<text x="-2.032" y="3.937" size="1.27" layer="25" ratio="10">&gt;NAME</text>
<text x="-2.032" y="-5.207" size="1.27" layer="27" ratio="10">&gt;VALUE</text>
<rectangle x1="0.254" y1="-1.27" x2="0.762" y2="1.27" layer="21"/>
</package>
<package name="P128-50">
<description>&lt;b&gt;ELECTROLYTIC CAPACITOR&lt;/b&gt;&lt;p&gt;</description>
<wire x1="2.54" y1="3.048" x2="2.54" y2="1.143" width="0.1524" layer="21"/>
<wire x1="2.54" y1="-1.143" x2="2.54" y2="-3.048" width="0.1524" layer="21"/>
<wire x1="1.524" y1="4.064" x2="-1.524" y2="4.064" width="0.1524" layer="21"/>
<wire x1="-1.524" y1="-4.064" x2="1.524" y2="-4.064" width="0.1524" layer="21"/>
<wire x1="2.54" y1="-1.143" x2="2.667" y2="-0.635" width="0.1524" layer="51"/>
<wire x1="2.667" y1="0.635" x2="2.54" y2="1.143" width="0.1524" layer="51"/>
<wire x1="-2.54" y1="-1.143" x2="-2.54" y2="-3.048" width="0.1524" layer="21"/>
<wire x1="-2.667" y1="0.635" x2="-2.54" y2="1.143" width="0.1524" layer="51"/>
<wire x1="-2.54" y1="3.048" x2="-2.54" y2="1.143" width="0.1524" layer="21"/>
<wire x1="-2.54" y1="-1.143" x2="-2.667" y2="-0.635" width="0.1524" layer="51"/>
<wire x1="-1.27" y1="1.1684" x2="-1.27" y2="0.5334" width="0.1524" layer="21"/>
<wire x1="-0.9398" y1="0.8636" x2="-1.6002" y2="0.8636" width="0.1524" layer="21"/>
<wire x1="-1.397" y1="0" x2="-0.635" y2="0" width="0.1524" layer="21"/>
<wire x1="-0.635" y1="0" x2="-0.635" y2="-1.2192" width="0.1524" layer="21"/>
<wire x1="-0.635" y1="-1.2192" x2="-0.254" y2="-1.2192" width="0.1524" layer="21"/>
<wire x1="-0.254" y1="-1.2192" x2="-0.254" y2="1.2192" width="0.1524" layer="21"/>
<wire x1="-0.254" y1="1.2192" x2="-0.635" y2="1.2192" width="0.1524" layer="21"/>
<wire x1="-0.635" y1="1.2192" x2="-0.635" y2="0" width="0.1524" layer="21"/>
<wire x1="0.635" y1="0" x2="1.397" y2="0" width="0.1524" layer="21"/>
<wire x1="-2.667" y1="0.635" x2="-2.667" y2="-0.635" width="0.1524" layer="51" curve="180"/>
<wire x1="2.667" y1="-0.635" x2="2.667" y2="0.635" width="0.1524" layer="51" curve="180"/>
<wire x1="1.524" y1="4.064" x2="2.54" y2="3.048" width="0.1524" layer="21" curve="-90"/>
<wire x1="-2.54" y1="3.048" x2="-1.524" y2="4.064" width="0.1524" layer="21" curve="-90"/>
<wire x1="-2.54" y1="-3.048" x2="-1.524" y2="-4.064" width="0.1524" layer="21" curve="90"/>
<wire x1="1.524" y1="-4.064" x2="2.54" y2="-3.048" width="0.1524" layer="21" curve="90"/>
<pad name="+" x="-2.667" y="0" drill="0.9144"/>
<pad name="-" x="2.667" y="0" drill="0.9144" shape="octagon"/>
<text x="-2.413" y="4.445" size="1.27" layer="25" ratio="10">&gt;NAME</text>
<text x="-2.159" y="-3.302" size="1.27" layer="27" ratio="10">&gt;VALUE</text>
<rectangle x1="0.254" y1="-1.27" x2="0.762" y2="1.27" layer="21"/>
</package>
<package name="P128-60">
<description>&lt;b&gt;ELECTROLYTIC CAPACITOR&lt;/b&gt;&lt;p&gt;</description>
<wire x1="3.048" y1="3.048" x2="3.048" y2="1.143" width="0.1524" layer="21"/>
<wire x1="3.048" y1="-1.143" x2="3.048" y2="-3.048" width="0.1524" layer="21"/>
<wire x1="2.032" y1="4.064" x2="-2.032" y2="4.064" width="0.1524" layer="21"/>
<wire x1="-2.032" y1="-4.064" x2="2.032" y2="-4.064" width="0.1524" layer="21"/>
<wire x1="3.048" y1="-1.143" x2="3.048" y2="1.143" width="0.1524" layer="51"/>
<wire x1="-3.048" y1="-1.143" x2="-3.048" y2="-3.048" width="0.1524" layer="21"/>
<wire x1="-3.048" y1="3.048" x2="-3.048" y2="1.143" width="0.1524" layer="21"/>
<wire x1="-3.048" y1="-1.143" x2="-3.048" y2="1.143" width="0.1524" layer="51"/>
<wire x1="-1.27" y1="1.1684" x2="-1.27" y2="0.5334" width="0.1524" layer="21"/>
<wire x1="-0.9398" y1="0.8636" x2="-1.6002" y2="0.8636" width="0.1524" layer="21"/>
<wire x1="-1.397" y1="0" x2="-0.635" y2="0" width="0.1524" layer="21"/>
<wire x1="-0.635" y1="0" x2="-0.635" y2="-1.2192" width="0.1524" layer="21"/>
<wire x1="-0.635" y1="-1.2192" x2="-0.254" y2="-1.2192" width="0.1524" layer="21"/>
<wire x1="-0.254" y1="-1.2192" x2="-0.254" y2="1.2192" width="0.1524" layer="21"/>
<wire x1="-0.254" y1="1.2192" x2="-0.635" y2="1.2192" width="0.1524" layer="21"/>
<wire x1="-0.635" y1="1.2192" x2="-0.635" y2="0" width="0.1524" layer="21"/>
<wire x1="0.635" y1="0" x2="1.397" y2="0" width="0.1524" layer="21"/>
<wire x1="2.032" y1="-4.064" x2="3.048" y2="-3.048" width="0.1524" layer="21" curve="90"/>
<wire x1="-3.048" y1="3.048" x2="-2.032" y2="4.064" width="0.1524" layer="21" curve="-90"/>
<wire x1="-3.048" y1="-3.048" x2="-2.032" y2="-4.064" width="0.1524" layer="21" curve="90"/>
<wire x1="2.032" y1="4.064" x2="3.048" y2="3.048" width="0.1524" layer="21" curve="-90"/>
<pad name="+" x="-2.667" y="0" drill="0.9144"/>
<pad name="-" x="2.667" y="0" drill="0.9144" shape="octagon"/>
<text x="-2.921" y="4.445" size="1.27" layer="25" ratio="10">&gt;NAME</text>
<text x="-2.54" y="-3.302" size="1.27" layer="27" ratio="10">&gt;VALUE</text>
<rectangle x1="0.254" y1="-1.27" x2="0.762" y2="1.27" layer="21"/>
</package>
<package name="TAP5-45">
<description>&lt;b&gt;ELECTROLYTIC CAPACITOR&lt;/b&gt;&lt;p&gt;
diameter 4.5 mm, grid 5.08 mm</description>
<wire x1="-1.397" y1="0" x2="-0.508" y2="0" width="0.1524" layer="21"/>
<wire x1="-0.508" y1="0" x2="-0.508" y2="-0.635" width="0.1524" layer="21"/>
<wire x1="-0.508" y1="-0.635" x2="-0.1778" y2="-0.635" width="0.1524" layer="21"/>
<wire x1="-0.1778" y1="-0.635" x2="-0.1778" y2="0.635" width="0.1524" layer="21"/>
<wire x1="-0.1778" y1="0.635" x2="-0.508" y2="0.635" width="0.1524" layer="21"/>
<wire x1="-0.508" y1="0.635" x2="-0.508" y2="0" width="0.1524" layer="21"/>
<wire x1="0.508" y1="0" x2="1.397" y2="0" width="0.1524" layer="21"/>
<wire x1="-1.143" y1="0.381" x2="-1.143" y2="0.889" width="0.1524" layer="21"/>
<wire x1="-0.889" y1="0.635" x2="-1.397" y2="0.635" width="0.1524" layer="21"/>
<wire x1="0.1778" y1="0.635" x2="0.1778" y2="-0.635" width="0.1524" layer="21"/>
<wire x1="0.508" y1="0.635" x2="0.1778" y2="0.635" width="0.1524" layer="21"/>
<wire x1="0.1778" y1="-0.635" x2="0.508" y2="-0.635" width="0.1524" layer="21"/>
<wire x1="0.508" y1="-0.635" x2="0.508" y2="0" width="0.1524" layer="21"/>
<wire x1="0.508" y1="0" x2="0.508" y2="0.635" width="0.1524" layer="21"/>
<wire x1="0.3302" y1="-0.508" x2="0.3302" y2="0.508" width="0.1524" layer="21"/>
<wire x1="-1.9144" y1="-1.2492" x2="1.9144" y2="-1.2492" width="0.1524" layer="21" curve="113.748837"/>
<wire x1="-1.9144" y1="1.2492" x2="1.9144" y2="1.2492" width="0.1524" layer="21" curve="-113.748837"/>
<wire x1="-1.9144" y1="1.2492" x2="-1.9144" y2="-1.2492" width="0.1524" layer="51" curve="66.251163"/>
<wire x1="1.9144" y1="-1.2492" x2="1.9144" y2="1.2492" width="0.1524" layer="51" curve="66.251163"/>
<pad name="-" x="2.54" y="0" drill="0.8128" shape="octagon"/>
<pad name="+" x="-2.54" y="0" drill="0.8128"/>
<text x="2.286" y="1.016" size="1.27" layer="25" ratio="10">&gt;NAME</text>
<text x="2.286" y="-2.286" size="1.27" layer="27" ratio="10">&gt;VALUE</text>
<text x="-0.889" y="-1.905" size="0.9906" layer="21" ratio="12">TT</text>
</package>
<package name="TAP5-50">
<description>&lt;b&gt;ELECTROLYTIC CAPACITOR&lt;/b&gt;&lt;p&gt;
diameter 5.0 mm, grid 5.08 mm</description>
<wire x1="-2.1557" y1="1.3432" x2="2.1557" y2="1.3432" width="0.1524" layer="21" curve="-116.146571"/>
<wire x1="-2.1557" y1="-1.3432" x2="2.1557" y2="-1.3432" width="0.1524" layer="21" curve="116.146571"/>
<wire x1="-2.1557" y1="1.3432" x2="-2.1557" y2="-1.3432" width="0.1524" layer="51" curve="63.853429"/>
<wire x1="2.1557" y1="-1.3432" x2="2.1557" y2="1.3432" width="0.1524" layer="51" curve="63.853429"/>
<wire x1="-1.397" y1="0" x2="-0.508" y2="0" width="0.1524" layer="21"/>
<wire x1="-0.508" y1="0" x2="-0.508" y2="-0.889" width="0.1524" layer="21"/>
<wire x1="-0.508" y1="-0.889" x2="-0.1778" y2="-0.889" width="0.1524" layer="21"/>
<wire x1="-0.1778" y1="-0.889" x2="-0.1778" y2="0.889" width="0.1524" layer="21"/>
<wire x1="-0.1778" y1="0.889" x2="-0.508" y2="0.889" width="0.1524" layer="21"/>
<wire x1="-0.508" y1="0.889" x2="-0.508" y2="0" width="0.1524" layer="21"/>
<wire x1="0.508" y1="0" x2="1.397" y2="0" width="0.1524" layer="21"/>
<wire x1="-1.143" y1="0.635" x2="-1.143" y2="1.143" width="0.1524" layer="21"/>
<wire x1="-0.889" y1="0.889" x2="-1.397" y2="0.889" width="0.1524" layer="21"/>
<wire x1="0.1778" y1="0.889" x2="0.1778" y2="-0.889" width="0.1524" layer="21"/>
<wire x1="0.508" y1="0.889" x2="0.1778" y2="0.889" width="0.1524" layer="21"/>
<wire x1="0.1778" y1="-0.889" x2="0.508" y2="-0.889" width="0.1524" layer="21"/>
<wire x1="0.508" y1="-0.889" x2="0.508" y2="0" width="0.1524" layer="21"/>
<wire x1="0.508" y1="0" x2="0.508" y2="0.889" width="0.1524" layer="21"/>
<wire x1="0.3302" y1="-0.762" x2="0.3302" y2="0.762" width="0.1524" layer="21"/>
<pad name="-" x="2.54" y="0" drill="0.8128" shape="octagon"/>
<pad name="+" x="-2.54" y="0" drill="0.8128"/>
<text x="2.54" y="1.27" size="1.27" layer="25" ratio="10">&gt;NAME</text>
<text x="2.54" y="-2.54" size="1.27" layer="27" ratio="10">&gt;VALUE</text>
<text x="-0.889" y="-2.159" size="0.9906" layer="21" ratio="12">TT</text>
</package>
<package name="TAP5-70">
<description>&lt;b&gt;ELECTROLYTIC CAPACITOR&lt;/b&gt;&lt;p&gt;
diameter 7.0 mm, grid 5.08 mm</description>
<wire x1="-1.397" y1="0" x2="-0.508" y2="0" width="0.1524" layer="21"/>
<wire x1="-0.508" y1="0" x2="-0.508" y2="-0.889" width="0.1524" layer="21"/>
<wire x1="-0.508" y1="-0.889" x2="-0.1778" y2="-0.889" width="0.1524" layer="21"/>
<wire x1="-0.1778" y1="-0.889" x2="-0.1778" y2="0.889" width="0.1524" layer="21"/>
<wire x1="-0.1778" y1="0.889" x2="-0.508" y2="0.889" width="0.1524" layer="21"/>
<wire x1="-0.508" y1="0.889" x2="-0.508" y2="0" width="0.1524" layer="21"/>
<wire x1="0.508" y1="0" x2="1.397" y2="0" width="0.1524" layer="21"/>
<wire x1="-1.397" y1="0.508" x2="-1.397" y2="1.016" width="0.1524" layer="21"/>
<wire x1="-1.143" y1="0.762" x2="-1.651" y2="0.762" width="0.1524" layer="21"/>
<wire x1="0.1778" y1="0.889" x2="0.1778" y2="-0.889" width="0.1524" layer="21"/>
<wire x1="0.508" y1="0.889" x2="0.1778" y2="0.889" width="0.1524" layer="21"/>
<wire x1="0.1778" y1="-0.889" x2="0.508" y2="-0.889" width="0.1524" layer="21"/>
<wire x1="0.508" y1="-0.889" x2="0.508" y2="0" width="0.1524" layer="21"/>
<wire x1="0.508" y1="0" x2="0.508" y2="0.889" width="0.1524" layer="21"/>
<wire x1="0.3302" y1="-0.762" x2="0.3302" y2="0.762" width="0.1524" layer="21"/>
<wire x1="-3.3749" y1="-1.1199" x2="3.3749" y2="-1.1199" width="0.1524" layer="21" curve="143.285003"/>
<wire x1="-3.3749" y1="1.1199" x2="3.3749" y2="1.1199" width="0.1524" layer="21" curve="-143.285003"/>
<wire x1="-3.3749" y1="1.1199" x2="-3.3749" y2="-1.1199" width="0.1524" layer="51" curve="36.714997"/>
<wire x1="3.3749" y1="-1.1199" x2="3.3749" y2="1.1199" width="0.1524" layer="51" curve="36.714997"/>
<pad name="-" x="2.54" y="0" drill="0.8128" shape="octagon"/>
<pad name="+" x="-2.54" y="0" drill="0.8128"/>
<text x="3.175" y="2.413" size="1.27" layer="25" ratio="10">&gt;NAME</text>
<text x="3.175" y="-3.302" size="1.27" layer="27" ratio="10">&gt;VALUE</text>
<text x="0.635" y="-2.413" size="0.9906" layer="21" ratio="12">TT</text>
</package>
<package name="TAP5-60">
<description>&lt;b&gt;ELECTROLYTIC CAPACITOR&lt;/b&gt;&lt;p&gt;
diameter 6.0 mm, grid 5.08 mm</description>
<wire x1="-1.397" y1="0" x2="-0.508" y2="0" width="0.1524" layer="21"/>
<wire x1="-0.508" y1="0" x2="-0.508" y2="-0.889" width="0.1524" layer="21"/>
<wire x1="-0.508" y1="-0.889" x2="-0.1778" y2="-0.889" width="0.1524" layer="21"/>
<wire x1="-0.1778" y1="-0.889" x2="-0.1778" y2="0.889" width="0.1524" layer="21"/>
<wire x1="-0.1778" y1="0.889" x2="-0.508" y2="0.889" width="0.1524" layer="21"/>
<wire x1="-0.508" y1="0.889" x2="-0.508" y2="0" width="0.1524" layer="21"/>
<wire x1="0.508" y1="0" x2="1.397" y2="0" width="0.1524" layer="21"/>
<wire x1="-1.27" y1="0.635" x2="-1.27" y2="1.143" width="0.1524" layer="21"/>
<wire x1="-1.016" y1="0.889" x2="-1.524" y2="0.889" width="0.1524" layer="21"/>
<wire x1="0.1778" y1="0.889" x2="0.1778" y2="-0.889" width="0.1524" layer="21"/>
<wire x1="0.508" y1="0.889" x2="0.1778" y2="0.889" width="0.1524" layer="21"/>
<wire x1="0.1778" y1="-0.889" x2="0.508" y2="-0.889" width="0.1524" layer="21"/>
<wire x1="0.508" y1="-0.889" x2="0.508" y2="0" width="0.1524" layer="21"/>
<wire x1="0.508" y1="0" x2="0.508" y2="0.889" width="0.1524" layer="21"/>
<wire x1="0.3302" y1="-0.762" x2="0.3302" y2="0.762" width="0.1524" layer="21"/>
<wire x1="-2.8702" y1="1.3574" x2="2.8702" y2="1.3574" width="0.1524" layer="21" curve="-129.378377"/>
<wire x1="-2.8702" y1="-1.3574" x2="2.8702" y2="-1.3574" width="0.1524" layer="21" curve="129.378377"/>
<wire x1="-2.8702" y1="1.3574" x2="-2.8702" y2="-1.3574" width="0.1524" layer="51" curve="50.621623"/>
<wire x1="2.8702" y1="-1.3574" x2="2.8702" y2="1.3574" width="0.1524" layer="51" curve="50.621623"/>
<pad name="-" x="2.54" y="0" drill="0.8128" shape="octagon"/>
<pad name="+" x="-2.54" y="0" drill="0.8128"/>
<text x="2.921" y="1.905" size="1.27" layer="25" ratio="10">&gt;NAME</text>
<text x="2.921" y="-2.921" size="1.27" layer="27" ratio="10">&gt;VALUE</text>
<text x="0" y="-2.54" size="0.9906" layer="21" ratio="12">TT</text>
</package>
<package name="TAP5-80">
<description>&lt;b&gt;ELECTROLYTIC CAPACITOR&lt;/b&gt;&lt;p&gt;
diameter 8.0 mm, grid 5.08 mm</description>
<wire x1="-1.397" y1="0" x2="-0.508" y2="0" width="0.1524" layer="21"/>
<wire x1="-0.508" y1="0" x2="-0.508" y2="-0.889" width="0.1524" layer="21"/>
<wire x1="-0.508" y1="-0.889" x2="-0.1778" y2="-0.889" width="0.1524" layer="21"/>
<wire x1="-0.1778" y1="-0.889" x2="-0.1778" y2="0.889" width="0.1524" layer="21"/>
<wire x1="-0.1778" y1="0.889" x2="-0.508" y2="0.889" width="0.1524" layer="21"/>
<wire x1="-0.508" y1="0.889" x2="-0.508" y2="0" width="0.1524" layer="21"/>
<wire x1="0.508" y1="0" x2="1.397" y2="0" width="0.1524" layer="21"/>
<wire x1="-1.27" y1="0.635" x2="-1.27" y2="1.143" width="0.1524" layer="21"/>
<wire x1="-1.016" y1="0.889" x2="-1.524" y2="0.889" width="0.1524" layer="21"/>
<wire x1="0.1778" y1="0.889" x2="0.1778" y2="-0.889" width="0.1524" layer="21"/>
<wire x1="0.508" y1="0.889" x2="0.1778" y2="0.889" width="0.1524" layer="21"/>
<wire x1="0.1778" y1="-0.889" x2="0.508" y2="-0.889" width="0.1524" layer="21"/>
<wire x1="0.508" y1="-0.889" x2="0.508" y2="0" width="0.1524" layer="21"/>
<wire x1="0.508" y1="0" x2="0.508" y2="0.889" width="0.1524" layer="21"/>
<wire x1="0.3302" y1="-0.762" x2="0.3302" y2="0.762" width="0.1524" layer="21"/>
<circle x="0" y="0" radius="4.318" width="0.1524" layer="21"/>
<pad name="-" x="2.54" y="0" drill="0.8128" shape="octagon"/>
<pad name="+" x="-2.54" y="0" drill="0.8128"/>
<text x="3.81" y="2.667" size="1.27" layer="25" ratio="10">&gt;NAME</text>
<text x="-2.54" y="-2.667" size="1.27" layer="27" ratio="10">&gt;VALUE</text>
<text x="2.032" y="1.016" size="0.9906" layer="21" ratio="12">TT</text>
</package>
<package name="E1,8-4">
<description>&lt;b&gt;ELECTROLYTIC CAPACITOR&lt;/b&gt;&lt;p&gt;
grid 1.8 mm, diameter 4 mm</description>
<wire x1="-1.524" y1="0" x2="-0.762" y2="0" width="0.1524" layer="51"/>
<wire x1="-0.762" y1="0" x2="-0.762" y2="-1.016" width="0.1524" layer="51"/>
<wire x1="-0.762" y1="-1.016" x2="-0.254" y2="-1.016" width="0.1524" layer="51"/>
<wire x1="-0.254" y1="-1.016" x2="-0.254" y2="1.016" width="0.1524" layer="51"/>
<wire x1="-0.254" y1="1.016" x2="-0.762" y2="1.016" width="0.1524" layer="51"/>
<wire x1="-0.762" y1="1.016" x2="-0.762" y2="0" width="0.1524" layer="51"/>
<wire x1="0.635" y1="0" x2="1.524" y2="0" width="0.1524" layer="51"/>
<wire x1="-1.016" y1="1.397" x2="-0.508" y2="1.397" width="0.1524" layer="21"/>
<wire x1="-0.762" y1="1.143" x2="-0.762" y2="1.651" width="0.1524" layer="21"/>
<circle x="0" y="0" radius="2.032" width="0.1524" layer="21"/>
<pad name="-" x="0.889" y="0" drill="0.7112" diameter="1.1684" shape="octagon"/>
<pad name="+" x="-0.889" y="0" drill="0.7112" diameter="1.1684"/>
<text x="2.159" y="0.762" size="1.27" layer="25" ratio="10">&gt;NAME</text>
<text x="2.159" y="-1.778" size="1.27" layer="27" ratio="10">&gt;VALUE</text>
<rectangle x1="0.254" y1="-1.016" x2="0.762" y2="1.016" layer="51"/>
</package>
<package name="E15-5">
<description>&lt;b&gt;ELECTROLYTIC CAPACITOR&lt;/b&gt;&lt;p&gt;
grid 15.24 mm, diameter 5 mm</description>
<wire x1="-4.064" y1="0" x2="-3.175" y2="0" width="0.1524" layer="21"/>
<wire x1="-3.175" y1="0" x2="-3.175" y2="-1.27" width="0.1524" layer="21"/>
<wire x1="-3.175" y1="-1.27" x2="-2.667" y2="-1.27" width="0.1524" layer="21"/>
<wire x1="-2.667" y1="-1.27" x2="-2.667" y2="1.27" width="0.1524" layer="21"/>
<wire x1="-2.667" y1="1.27" x2="-3.175" y2="1.27" width="0.1524" layer="21"/>
<wire x1="-3.175" y1="1.27" x2="-3.175" y2="0" width="0.1524" layer="21"/>
<wire x1="-1.905" y1="0" x2="5.207" y2="0" width="0.1524" layer="21"/>
<wire x1="-3.81" y1="1.143" x2="-3.81" y2="0.635" width="0.1524" layer="21"/>
<wire x1="-4.064" y1="0.889" x2="-3.556" y2="0.889" width="0.1524" layer="21"/>
<wire x1="-5.715" y1="-2.286" x2="-5.715" y2="2.286" width="0.1524" layer="21"/>
<wire x1="-4.191" y1="2.54" x2="5.461" y2="2.54" width="0.1524" layer="21"/>
<wire x1="5.715" y1="2.286" x2="5.461" y2="2.54" width="0.1524" layer="21"/>
<wire x1="-4.445" y1="2.286" x2="-4.191" y2="2.54" width="0.1524" layer="21"/>
<wire x1="-5.461" y1="2.54" x2="-5.715" y2="2.286" width="0.1524" layer="21"/>
<wire x1="-5.08" y1="2.54" x2="-4.826" y2="2.286" width="0.1524" layer="21"/>
<wire x1="-5.461" y1="2.413" x2="-5.08" y2="2.413" width="0.3048" layer="21"/>
<wire x1="-5.461" y1="2.54" x2="-5.08" y2="2.54" width="0.1524" layer="21"/>
<wire x1="-5.715" y1="2.286" x2="-4.826" y2="2.286" width="0.1524" layer="21"/>
<wire x1="-4.826" y1="2.286" x2="-4.826" y2="2.032" width="0.1524" layer="21"/>
<wire x1="-4.445" y1="2.286" x2="-4.445" y2="2.032" width="0.1524" layer="21"/>
<wire x1="-4.191" y1="2.413" x2="5.461" y2="2.413" width="0.3048" layer="21"/>
<wire x1="-4.445" y1="2.286" x2="5.715" y2="2.286" width="0.1524" layer="21"/>
<wire x1="-4.826" y1="2.032" x2="-4.445" y2="2.032" width="0.1524" layer="21"/>
<wire x1="-4.826" y1="2.286" x2="-4.445" y2="2.286" width="0.1524" layer="21"/>
<wire x1="-4.191" y1="-2.54" x2="5.461" y2="-2.54" width="0.1524" layer="21"/>
<wire x1="-4.826" y1="2.032" x2="-4.826" y2="-2.159" width="0.1524" layer="21"/>
<wire x1="-4.826" y1="-2.159" x2="-4.826" y2="-2.2352" width="0.1524" layer="21"/>
<wire x1="-4.445" y1="2.032" x2="-4.445" y2="-2.159" width="0.1524" layer="21"/>
<wire x1="-4.445" y1="-2.159" x2="-4.445" y2="-2.2352" width="0.1524" layer="21"/>
<wire x1="-4.826" y1="-2.286" x2="-4.445" y2="-2.286" width="0.1524" layer="21"/>
<wire x1="-4.826" y1="-2.159" x2="-4.445" y2="-2.159" width="0.1524" layer="21"/>
<wire x1="5.715" y1="2.286" x2="5.715" y2="-2.286" width="0.1524" layer="21"/>
<wire x1="5.715" y1="-2.286" x2="5.588" y2="-2.413" width="0.1524" layer="21"/>
<wire x1="-5.715" y1="-2.286" x2="-5.588" y2="-2.413" width="0.1524" layer="21"/>
<wire x1="-5.588" y1="-2.413" x2="-5.461" y2="-2.54" width="0.1524" layer="21"/>
<wire x1="-5.08" y1="-2.54" x2="-4.953" y2="-2.413" width="0.1524" layer="21"/>
<wire x1="-4.953" y1="-2.413" x2="-4.826" y2="-2.286" width="0.1524" layer="21"/>
<wire x1="-5.461" y1="-2.54" x2="-5.08" y2="-2.54" width="0.1524" layer="21"/>
<wire x1="-5.588" y1="-2.413" x2="-4.953" y2="-2.413" width="0.1524" layer="21"/>
<wire x1="-4.445" y1="-2.286" x2="-4.318" y2="-2.413" width="0.1524" layer="21"/>
<wire x1="-4.318" y1="-2.413" x2="-4.191" y2="-2.54" width="0.1524" layer="21"/>
<wire x1="-4.318" y1="-2.413" x2="5.588" y2="-2.413" width="0.1524" layer="21"/>
<wire x1="5.588" y1="-2.413" x2="5.461" y2="-2.54" width="0.1524" layer="21"/>
<wire x1="5.461" y1="-2.4892" x2="-4.191" y2="-2.4892" width="0.1524" layer="21"/>
<wire x1="-4.191" y1="-2.4892" x2="-4.191" y2="-2.54" width="0.1524" layer="21"/>
<wire x1="-5.08" y1="-2.4892" x2="-5.461" y2="-2.4892" width="0.1524" layer="21"/>
<wire x1="-5.461" y1="-2.4892" x2="-5.461" y2="-2.54" width="0.1524" layer="21"/>
<wire x1="-4.445" y1="-2.2352" x2="-4.826" y2="-2.2352" width="0.1524" layer="21"/>
<wire x1="-4.445" y1="-2.2352" x2="-4.445" y2="-2.286" width="0.1524" layer="21"/>
<wire x1="-4.826" y1="-2.2352" x2="-4.826" y2="-2.286" width="0.1524" layer="21"/>
<wire x1="-4.699" y1="2.159" x2="-4.572" y2="2.159" width="0.3048" layer="21"/>
<wire x1="7.62" y1="0" x2="6.477" y2="0" width="0.508" layer="51"/>
<wire x1="-7.62" y1="0" x2="-6.477" y2="0" width="0.508" layer="51"/>
<pad name="+" x="-7.62" y="0" drill="0.8128" diameter="2.159"/>
<pad name="-" x="7.62" y="0" drill="0.8128" diameter="2.159" shape="octagon"/>
<text x="-5.461" y="2.794" size="1.27" layer="25" ratio="10">&gt;NAME</text>
<text x="-5.461" y="-4.1402" size="1.27" layer="27" ratio="10">&gt;VALUE</text>
<rectangle x1="-2.286" y1="-1.27" x2="-1.778" y2="1.27" layer="21"/>
<rectangle x1="-6.477" y1="-0.254" x2="-5.715" y2="0.254" layer="21"/>
<rectangle x1="5.715" y1="-0.254" x2="6.477" y2="0.254" layer="21"/>
</package>
<package name="E15-6">
<description>&lt;b&gt;ELECTROLYTIC CAPACITOR&lt;/b&gt;&lt;p&gt;
grid 15.24 mm, diameter 6 mm</description>
<wire x1="-4.064" y1="0" x2="-3.175" y2="0" width="0.1524" layer="21"/>
<wire x1="-3.175" y1="0" x2="-3.175" y2="-1.27" width="0.1524" layer="21"/>
<wire x1="-3.175" y1="-1.27" x2="-2.667" y2="-1.27" width="0.1524" layer="21"/>
<wire x1="-2.667" y1="-1.27" x2="-2.667" y2="1.27" width="0.1524" layer="21"/>
<wire x1="-2.667" y1="1.27" x2="-3.175" y2="1.27" width="0.1524" layer="21"/>
<wire x1="-3.175" y1="1.27" x2="-3.175" y2="0" width="0.1524" layer="21"/>
<wire x1="-1.905" y1="0" x2="5.207" y2="0" width="0.1524" layer="21"/>
<wire x1="-3.81" y1="1.143" x2="-3.81" y2="0.635" width="0.1524" layer="21"/>
<wire x1="-4.064" y1="0.889" x2="-3.556" y2="0.889" width="0.1524" layer="21"/>
<wire x1="-5.715" y1="-2.921" x2="-5.715" y2="2.921" width="0.1524" layer="21"/>
<wire x1="-4.191" y1="3.175" x2="5.461" y2="3.175" width="0.1524" layer="21"/>
<wire x1="5.715" y1="2.921" x2="5.461" y2="3.175" width="0.1524" layer="21"/>
<wire x1="-4.445" y1="2.921" x2="-4.191" y2="3.175" width="0.1524" layer="21"/>
<wire x1="-5.461" y1="3.175" x2="-5.715" y2="2.921" width="0.1524" layer="21"/>
<wire x1="-5.08" y1="3.175" x2="-4.826" y2="2.921" width="0.1524" layer="21"/>
<wire x1="-5.461" y1="3.048" x2="-5.08" y2="3.048" width="0.3048" layer="21"/>
<wire x1="-5.461" y1="3.175" x2="-5.08" y2="3.175" width="0.1524" layer="21"/>
<wire x1="-5.715" y1="2.921" x2="-4.826" y2="2.921" width="0.1524" layer="21"/>
<wire x1="-4.826" y1="2.921" x2="-4.826" y2="2.667" width="0.1524" layer="21"/>
<wire x1="-4.445" y1="2.921" x2="-4.445" y2="2.667" width="0.1524" layer="21"/>
<wire x1="-4.191" y1="3.048" x2="5.461" y2="3.048" width="0.3048" layer="21"/>
<wire x1="-4.445" y1="2.921" x2="5.715" y2="2.921" width="0.1524" layer="21"/>
<wire x1="-4.826" y1="2.667" x2="-4.445" y2="2.667" width="0.1524" layer="21"/>
<wire x1="-4.826" y1="2.921" x2="-4.445" y2="2.921" width="0.1524" layer="21"/>
<wire x1="-4.191" y1="-3.175" x2="5.461" y2="-3.175" width="0.1524" layer="21"/>
<wire x1="-4.826" y1="2.667" x2="-4.826" y2="-2.794" width="0.1524" layer="21"/>
<wire x1="-4.826" y1="-2.794" x2="-4.826" y2="-2.8702" width="0.1524" layer="21"/>
<wire x1="-4.445" y1="2.667" x2="-4.445" y2="-2.794" width="0.1524" layer="21"/>
<wire x1="-4.445" y1="-2.794" x2="-4.445" y2="-2.8702" width="0.1524" layer="21"/>
<wire x1="-4.826" y1="-2.921" x2="-4.445" y2="-2.921" width="0.1524" layer="21"/>
<wire x1="-4.826" y1="-2.794" x2="-4.445" y2="-2.794" width="0.1524" layer="21"/>
<wire x1="5.715" y1="2.921" x2="5.715" y2="-2.921" width="0.1524" layer="21"/>
<wire x1="5.715" y1="-2.921" x2="5.588" y2="-3.048" width="0.1524" layer="21"/>
<wire x1="-5.715" y1="-2.921" x2="-5.588" y2="-3.048" width="0.1524" layer="21"/>
<wire x1="-5.588" y1="-3.048" x2="-5.461" y2="-3.175" width="0.1524" layer="21"/>
<wire x1="-5.08" y1="-3.175" x2="-4.953" y2="-3.048" width="0.1524" layer="21"/>
<wire x1="-4.953" y1="-3.048" x2="-4.826" y2="-2.921" width="0.1524" layer="21"/>
<wire x1="-5.461" y1="-3.175" x2="-5.08" y2="-3.175" width="0.1524" layer="21"/>
<wire x1="-5.588" y1="-3.048" x2="-4.953" y2="-3.048" width="0.1524" layer="21"/>
<wire x1="-4.445" y1="-2.921" x2="-4.318" y2="-3.048" width="0.1524" layer="21"/>
<wire x1="-4.318" y1="-3.048" x2="-4.191" y2="-3.175" width="0.1524" layer="21"/>
<wire x1="-4.318" y1="-3.048" x2="5.588" y2="-3.048" width="0.1524" layer="21"/>
<wire x1="5.588" y1="-3.048" x2="5.461" y2="-3.175" width="0.1524" layer="21"/>
<wire x1="5.461" y1="-3.1242" x2="-4.191" y2="-3.1242" width="0.1524" layer="21"/>
<wire x1="-4.191" y1="-3.1242" x2="-4.191" y2="-3.175" width="0.1524" layer="21"/>
<wire x1="-5.08" y1="-3.1242" x2="-5.461" y2="-3.1242" width="0.1524" layer="21"/>
<wire x1="-5.461" y1="-3.1242" x2="-5.461" y2="-3.175" width="0.1524" layer="21"/>
<wire x1="-4.445" y1="-2.8702" x2="-4.826" y2="-2.8702" width="0.1524" layer="21"/>
<wire x1="-4.445" y1="-2.8702" x2="-4.445" y2="-2.921" width="0.1524" layer="21"/>
<wire x1="-4.826" y1="-2.8702" x2="-4.826" y2="-2.921" width="0.1524" layer="21"/>
<wire x1="-4.699" y1="2.794" x2="-4.572" y2="2.794" width="0.3048" layer="21"/>
<wire x1="7.62" y1="0" x2="6.477" y2="0" width="0.508" layer="51"/>
<wire x1="-7.62" y1="0" x2="-6.477" y2="0" width="0.508" layer="51"/>
<pad name="+" x="-7.62" y="0" drill="0.8128" diameter="2.159"/>
<pad name="-" x="7.62" y="0" drill="0.8128" diameter="2.159" shape="octagon"/>
<text x="-5.461" y="3.429" size="1.27" layer="25" ratio="10">&gt;NAME</text>
<text x="-0.635" y="-1.8542" size="1.27" layer="27" ratio="10">&gt;VALUE</text>
<rectangle x1="-2.286" y1="-1.27" x2="-1.778" y2="1.27" layer="21"/>
<rectangle x1="-6.477" y1="-0.254" x2="-5.715" y2="0.254" layer="21"/>
<rectangle x1="5.715" y1="-0.254" x2="6.477" y2="0.254" layer="21"/>
</package>
<package name="E15-9">
<description>&lt;b&gt;ELECTROLYTIC CAPACITOR&lt;/b&gt;&lt;p&gt;
grid 15.24 mm, diameter 9 mm</description>
<wire x1="-4.445" y1="0" x2="-3.556" y2="0" width="0.1524" layer="21"/>
<wire x1="-3.556" y1="0" x2="-3.556" y2="-1.27" width="0.1524" layer="21"/>
<wire x1="-3.556" y1="-1.27" x2="-3.048" y2="-1.27" width="0.1524" layer="21"/>
<wire x1="-3.048" y1="-1.27" x2="-3.048" y2="1.27" width="0.1524" layer="21"/>
<wire x1="-3.048" y1="1.27" x2="-3.556" y2="1.27" width="0.1524" layer="21"/>
<wire x1="-3.556" y1="1.27" x2="-3.556" y2="0" width="0.1524" layer="21"/>
<wire x1="-2.286" y1="0" x2="5.588" y2="0" width="0.1524" layer="21"/>
<wire x1="-4.191" y1="1.143" x2="-4.191" y2="0.635" width="0.1524" layer="21"/>
<wire x1="-4.445" y1="0.889" x2="-3.937" y2="0.889" width="0.1524" layer="21"/>
<wire x1="-6.096" y1="-4.318" x2="-6.096" y2="4.318" width="0.1524" layer="21"/>
<wire x1="-4.572" y1="4.572" x2="5.842" y2="4.572" width="0.1524" layer="21"/>
<wire x1="6.096" y1="4.318" x2="5.842" y2="4.572" width="0.1524" layer="21"/>
<wire x1="-4.826" y1="4.318" x2="-4.572" y2="4.572" width="0.1524" layer="21"/>
<wire x1="-5.842" y1="4.572" x2="-6.096" y2="4.318" width="0.1524" layer="21"/>
<wire x1="-5.461" y1="4.572" x2="-5.207" y2="4.318" width="0.1524" layer="21"/>
<wire x1="-5.842" y1="4.445" x2="-5.461" y2="4.445" width="0.3048" layer="21"/>
<wire x1="-5.842" y1="4.572" x2="-5.461" y2="4.572" width="0.1524" layer="21"/>
<wire x1="-6.096" y1="4.318" x2="-5.207" y2="4.318" width="0.1524" layer="21"/>
<wire x1="-5.207" y1="4.318" x2="-5.207" y2="4.064" width="0.1524" layer="21"/>
<wire x1="-4.826" y1="4.318" x2="-4.826" y2="4.064" width="0.1524" layer="21"/>
<wire x1="-4.572" y1="4.445" x2="5.842" y2="4.445" width="0.3048" layer="21"/>
<wire x1="-4.826" y1="4.318" x2="6.096" y2="4.318" width="0.1524" layer="21"/>
<wire x1="-5.207" y1="4.064" x2="-4.826" y2="4.064" width="0.1524" layer="21"/>
<wire x1="-5.207" y1="4.318" x2="-4.826" y2="4.318" width="0.1524" layer="21"/>
<wire x1="-4.572" y1="-4.572" x2="5.842" y2="-4.572" width="0.1524" layer="21"/>
<wire x1="-5.207" y1="4.064" x2="-5.207" y2="-4.191" width="0.1524" layer="21"/>
<wire x1="-5.207" y1="-4.191" x2="-5.207" y2="-4.2672" width="0.1524" layer="21"/>
<wire x1="-4.826" y1="4.064" x2="-4.826" y2="-4.191" width="0.1524" layer="21"/>
<wire x1="-4.826" y1="-4.191" x2="-4.826" y2="-4.2672" width="0.1524" layer="21"/>
<wire x1="-5.207" y1="-4.318" x2="-4.826" y2="-4.318" width="0.1524" layer="21"/>
<wire x1="-5.207" y1="-4.191" x2="-4.826" y2="-4.191" width="0.1524" layer="21"/>
<wire x1="6.096" y1="4.318" x2="6.096" y2="-4.318" width="0.1524" layer="21"/>
<wire x1="6.096" y1="-4.318" x2="5.969" y2="-4.445" width="0.1524" layer="21"/>
<wire x1="-6.096" y1="-4.318" x2="-5.969" y2="-4.445" width="0.1524" layer="21"/>
<wire x1="-5.969" y1="-4.445" x2="-5.842" y2="-4.572" width="0.1524" layer="21"/>
<wire x1="-5.461" y1="-4.572" x2="-5.334" y2="-4.445" width="0.1524" layer="21"/>
<wire x1="-5.334" y1="-4.445" x2="-5.207" y2="-4.318" width="0.1524" layer="21"/>
<wire x1="-5.842" y1="-4.572" x2="-5.461" y2="-4.572" width="0.1524" layer="21"/>
<wire x1="-5.969" y1="-4.445" x2="-5.334" y2="-4.445" width="0.1524" layer="21"/>
<wire x1="-4.826" y1="-4.318" x2="-4.699" y2="-4.445" width="0.1524" layer="21"/>
<wire x1="-4.699" y1="-4.445" x2="-4.572" y2="-4.572" width="0.1524" layer="21"/>
<wire x1="-4.699" y1="-4.445" x2="5.969" y2="-4.445" width="0.1524" layer="21"/>
<wire x1="5.969" y1="-4.445" x2="5.842" y2="-4.572" width="0.1524" layer="21"/>
<wire x1="5.842" y1="-4.5212" x2="-4.572" y2="-4.5212" width="0.1524" layer="21"/>
<wire x1="-4.572" y1="-4.5212" x2="-4.572" y2="-4.572" width="0.1524" layer="21"/>
<wire x1="-5.461" y1="-4.5212" x2="-5.842" y2="-4.5212" width="0.1524" layer="21"/>
<wire x1="-5.842" y1="-4.5212" x2="-5.842" y2="-4.572" width="0.1524" layer="21"/>
<wire x1="-4.826" y1="-4.2672" x2="-5.207" y2="-4.2672" width="0.1524" layer="21"/>
<wire x1="-4.826" y1="-4.2672" x2="-4.826" y2="-4.318" width="0.1524" layer="21"/>
<wire x1="-5.207" y1="-4.2672" x2="-5.207" y2="-4.318" width="0.1524" layer="21"/>
<wire x1="-5.08" y1="4.191" x2="-4.953" y2="4.191" width="0.3048" layer="21"/>
<wire x1="7.62" y1="0" x2="6.477" y2="0" width="0.508" layer="51"/>
<wire x1="-7.62" y1="0" x2="-6.477" y2="0" width="0.508" layer="51"/>
<pad name="+" x="-7.62" y="0" drill="0.8128" diameter="2.159"/>
<pad name="-" x="7.62" y="0" drill="0.8128" diameter="2.159" shape="octagon"/>
<text x="-5.842" y="4.826" size="1.27" layer="25" ratio="10">&gt;NAME</text>
<text x="-1.651" y="-1.9812" size="1.27" layer="27" ratio="10">&gt;VALUE</text>
<rectangle x1="-2.667" y1="-1.27" x2="-2.159" y2="1.27" layer="21"/>
<rectangle x1="6.096" y1="-0.254" x2="6.477" y2="0.254" layer="21"/>
<rectangle x1="-6.477" y1="-0.254" x2="-6.096" y2="0.254" layer="21"/>
</package>
<package name="E2,5-4R">
<description>&lt;b&gt;ELECTROLYTIC CAPACITOR&lt;/b&gt;&lt;p&gt;
grid 2.54 mm, diameter 4 mm</description>
<wire x1="-0.127" y1="0" x2="0.0762" y2="0" width="0.6096" layer="21"/>
<wire x1="-2.794" y1="0" x2="-2.286" y2="0" width="0.1524" layer="21"/>
<wire x1="-2.54" y1="-0.254" x2="-2.54" y2="0.254" width="0.1524" layer="21"/>
<wire x1="1.27" y1="0" x2="-1.27" y2="0" width="0.6096" layer="51"/>
<wire x1="0.508" y1="0.635" x2="0.5403" y2="-0.6456" width="0.1524" layer="21" curve="320.718856"/>
<wire x1="0.508" y1="0.635" x2="0.5403" y2="-0.6456" width="0.1524" layer="51" curve="-39.281144"/>
<pad name="+" x="-1.27" y="0" drill="0.8128" diameter="1.6002"/>
<pad name="-" x="1.27" y="0" drill="0.8128" diameter="1.6002" shape="octagon"/>
<text x="0.762" y="1.016" size="1.27" layer="25" ratio="10">&gt;NAME</text>
<text x="0.762" y="-2.286" size="1.27" layer="27" ratio="10">&gt;VALUE</text>
</package>
<package name="E2,5-5">
<description>&lt;b&gt;ELECTROLYTIC CAPACITOR&lt;/b&gt;&lt;p&gt;
grid 2.54 mm, diameter 5 mm</description>
<wire x1="-1.651" y1="1.27" x2="-1.397" y2="1.27" width="0.1524" layer="21"/>
<wire x1="-1.397" y1="1.016" x2="-1.397" y2="1.27" width="0.1524" layer="21"/>
<wire x1="-1.397" y1="1.27" x2="-1.143" y2="1.27" width="0.1524" layer="21"/>
<wire x1="-1.397" y1="1.27" x2="-1.397" y2="1.524" width="0.1524" layer="21"/>
<wire x1="-1.651" y1="0" x2="-0.762" y2="0" width="0.1524" layer="51"/>
<wire x1="-0.762" y1="0" x2="-0.762" y2="-1.27" width="0.1524" layer="51"/>
<wire x1="-0.762" y1="-1.27" x2="-0.254" y2="-1.27" width="0.1524" layer="51"/>
<wire x1="-0.254" y1="-1.27" x2="-0.254" y2="1.27" width="0.1524" layer="51"/>
<wire x1="-0.254" y1="1.27" x2="-0.762" y2="1.27" width="0.1524" layer="51"/>
<wire x1="-0.762" y1="1.27" x2="-0.762" y2="0" width="0.1524" layer="51"/>
<wire x1="0.635" y1="0" x2="1.651" y2="0" width="0.1524" layer="51"/>
<circle x="0" y="0" radius="2.54" width="0.1524" layer="21"/>
<pad name="-" x="1.27" y="0" drill="0.8128" diameter="1.6002" shape="octagon"/>
<pad name="+" x="-1.27" y="0" drill="0.8128" diameter="1.6002"/>
<text x="2.413" y="1.27" size="1.27" layer="25" ratio="10">&gt;NAME</text>
<text x="2.413" y="-2.413" size="1.27" layer="27" ratio="10">&gt;VALUE</text>
<rectangle x1="0.254" y1="-1.27" x2="0.762" y2="1.27" layer="51"/>
</package>
<package name="E2,5-6">
<description>&lt;b&gt;ELECTROLYTIC CAPACITOR&lt;/b&gt;&lt;p&gt;
grid 2.54 mm, diameter 6 mm</description>
<wire x1="-2.032" y1="1.27" x2="-1.651" y2="1.27" width="0.1524" layer="21"/>
<wire x1="-1.651" y1="0.889" x2="-1.651" y2="1.27" width="0.1524" layer="21"/>
<wire x1="-1.651" y1="1.27" x2="-1.27" y2="1.27" width="0.1524" layer="21"/>
<wire x1="-1.651" y1="1.27" x2="-1.651" y2="1.651" width="0.1524" layer="21"/>
<wire x1="-1.651" y1="0" x2="-0.762" y2="0" width="0.1524" layer="51"/>
<wire x1="-0.762" y1="0" x2="-0.762" y2="-1.27" width="0.1524" layer="51"/>
<wire x1="-0.762" y1="-1.27" x2="-0.254" y2="-1.27" width="0.1524" layer="51"/>
<wire x1="-0.254" y1="-1.27" x2="-0.254" y2="1.27" width="0.1524" layer="51"/>
<wire x1="-0.254" y1="1.27" x2="-0.762" y2="1.27" width="0.1524" layer="51"/>
<wire x1="-0.762" y1="1.27" x2="-0.762" y2="0" width="0.1524" layer="51"/>
<wire x1="0.635" y1="0" x2="1.651" y2="0" width="0.1524" layer="51"/>
<circle x="0" y="0" radius="2.794" width="0.1524" layer="21"/>
<pad name="-" x="1.27" y="0" drill="0.8128" diameter="1.6002" shape="octagon"/>
<pad name="+" x="-1.27" y="0" drill="0.8128" diameter="1.6002"/>
<text x="2.667" y="1.524" size="1.27" layer="25" ratio="10">&gt;NAME</text>
<text x="2.667" y="-2.667" size="1.27" layer="27" ratio="10">&gt;VALUE</text>
<rectangle x1="0.254" y1="-1.27" x2="0.762" y2="1.27" layer="51"/>
</package>
<package name="E2,5-7">
<description>&lt;b&gt;ELECTROLYTIC CAPACITOR&lt;/b&gt;&lt;p&gt;
grid 2.54 mm, diameter 7 mm</description>
<wire x1="-3.048" y1="0" x2="-2.286" y2="0" width="0.1524" layer="21"/>
<wire x1="-2.667" y1="-0.381" x2="-2.667" y2="0.381" width="0.1524" layer="21"/>
<wire x1="-1.651" y1="0" x2="-0.762" y2="0" width="0.1524" layer="51"/>
<wire x1="-0.762" y1="0" x2="-0.762" y2="-1.27" width="0.1524" layer="51"/>
<wire x1="-0.762" y1="-1.27" x2="-0.254" y2="-1.27" width="0.1524" layer="51"/>
<wire x1="-0.254" y1="-1.27" x2="-0.254" y2="1.27" width="0.1524" layer="51"/>
<wire x1="-0.254" y1="1.27" x2="-0.762" y2="1.27" width="0.1524" layer="51"/>
<wire x1="-0.762" y1="1.27" x2="-0.762" y2="0" width="0.1524" layer="51"/>
<wire x1="0.635" y1="0" x2="1.651" y2="0" width="0.1524" layer="51"/>
<circle x="0" y="0" radius="3.429" width="0.1524" layer="21"/>
<pad name="-" x="1.27" y="0" drill="0.8128" diameter="1.6002" shape="octagon"/>
<pad name="+" x="-1.27" y="0" drill="0.8128" diameter="1.6002"/>
<text x="3.048" y="2.032" size="1.27" layer="25" ratio="10">&gt;NAME</text>
<text x="3.048" y="-3.175" size="1.27" layer="27" ratio="10">&gt;VALUE</text>
<rectangle x1="0.254" y1="-1.27" x2="0.762" y2="1.27" layer="51"/>
</package>
<package name="E2,5RE">
<description>&lt;b&gt;ELECTROLYTIC CAPACITOR&lt;/b&gt;&lt;p&gt;
grid 2.54 mm, diameter 4 mm,</description>
<wire x1="-0.127" y1="0" x2="0.0762" y2="0" width="0.6096" layer="21"/>
<wire x1="-2.794" y1="0" x2="-2.286" y2="0" width="0.1524" layer="21"/>
<wire x1="-2.54" y1="-0.254" x2="-2.54" y2="0.254" width="0.1524" layer="21"/>
<wire x1="1.27" y1="0" x2="-1.27" y2="0" width="0.6096" layer="51"/>
<wire x1="0.254" y1="1.143" x2="0.254" y2="-1.143" width="0.1524" layer="21" curve="286.260205"/>
<wire x1="0.254" y1="-1.143" x2="0.254" y2="1.143" width="0.1524" layer="51" curve="73.739795"/>
<pad name="+" x="-1.27" y="0" drill="0.8128" diameter="1.5748"/>
<pad name="-" x="1.27" y="0" drill="0.8128" diameter="1.5748" shape="octagon"/>
<text x="0.635" y="1.143" size="1.27" layer="25" ratio="10">&gt;NAME</text>
<text x="0.635" y="-2.286" size="1.27" layer="27" ratio="10">&gt;VALUE</text>
</package>
<package name="E2-4">
<description>&lt;b&gt;ELECTROLYTIC CAPACITOR&lt;/b&gt;&lt;p&gt;
grid 2 mm, diameter 4 mm</description>
<wire x1="-1.524" y1="0" x2="-0.762" y2="0" width="0.1524" layer="51"/>
<wire x1="-0.762" y1="0" x2="-0.762" y2="-1.016" width="0.1524" layer="51"/>
<wire x1="-0.762" y1="-1.016" x2="-0.254" y2="-1.016" width="0.1524" layer="51"/>
<wire x1="-0.254" y1="-1.016" x2="-0.254" y2="1.016" width="0.1524" layer="51"/>
<wire x1="-0.254" y1="1.016" x2="-0.762" y2="1.016" width="0.1524" layer="51"/>
<wire x1="-0.762" y1="1.016" x2="-0.762" y2="0" width="0.1524" layer="51"/>
<wire x1="0.635" y1="0" x2="1.524" y2="0" width="0.1524" layer="51"/>
<wire x1="-0.762" y1="1.524" x2="-0.254" y2="1.524" width="0.1524" layer="21"/>
<wire x1="-0.508" y1="1.27" x2="-0.508" y2="1.778" width="0.1524" layer="21"/>
<wire x1="0.381" y1="1.524" x2="0.889" y2="1.524" width="0.1524" layer="21"/>
<circle x="0" y="0" radius="2.159" width="0.1524" layer="21"/>
<pad name="-" x="1.016" y="0" drill="0.8128" diameter="1.27" shape="octagon"/>
<pad name="+" x="-1.016" y="0" drill="0.8128" diameter="1.27"/>
<text x="2.159" y="0.889" size="1.27" layer="25" ratio="10">&gt;NAME</text>
<text x="2.159" y="-2.159" size="1.27" layer="27" ratio="10">&gt;VALUE</text>
<rectangle x1="0.254" y1="-1.016" x2="0.762" y2="1.016" layer="51"/>
</package>
<package name="E2-5">
<description>&lt;b&gt;ELECTROLYTIC CAPACITOR&lt;/b&gt;&lt;p&gt;
grid 2.032 mm, diameter 5 mm</description>
<wire x1="-1.524" y1="0" x2="-0.762" y2="0" width="0.1524" layer="51"/>
<wire x1="-0.762" y1="0" x2="-0.762" y2="-1.016" width="0.1524" layer="51"/>
<wire x1="-0.762" y1="-1.016" x2="-0.254" y2="-1.016" width="0.1524" layer="51"/>
<wire x1="-0.254" y1="-1.016" x2="-0.254" y2="1.016" width="0.1524" layer="51"/>
<wire x1="-0.254" y1="1.016" x2="-0.762" y2="1.016" width="0.1524" layer="51"/>
<wire x1="-0.762" y1="1.016" x2="-0.762" y2="0" width="0.1524" layer="51"/>
<wire x1="0.635" y1="0" x2="1.524" y2="0" width="0.1524" layer="51"/>
<wire x1="-1.27" y1="1.778" x2="-0.762" y2="1.778" width="0.1524" layer="21"/>
<wire x1="-1.016" y1="1.524" x2="-1.016" y2="2.032" width="0.1524" layer="21"/>
<circle x="0" y="0" radius="2.54" width="0.1524" layer="21"/>
<pad name="-" x="1.016" y="0" drill="0.8128" diameter="1.27" shape="octagon"/>
<pad name="+" x="-1.016" y="0" drill="0.8128" diameter="1.27"/>
<text x="2.54" y="1.016" size="1.27" layer="25" ratio="10">&gt;NAME</text>
<text x="2.54" y="-2.159" size="1.27" layer="27" ratio="10">&gt;VALUE</text>
<rectangle x1="0.254" y1="-1.016" x2="0.762" y2="1.016" layer="51"/>
</package>
<package name="E22-10">
<description>&lt;b&gt;ELECTROLYTIC CAPACITOR&lt;/b&gt;&lt;p&gt;
grid 22.86 mm, diameter 10 mm</description>
<wire x1="-6.35" y1="5.08" x2="8.509" y2="5.08" width="0.1524" layer="21"/>
<wire x1="-8.89" y1="4.699" x2="-8.89" y2="-4.699" width="0.1524" layer="21"/>
<wire x1="-8.89" y1="4.699" x2="-8.509" y2="5.08" width="0.1524" layer="21"/>
<wire x1="-8.509" y1="5.08" x2="-8.001" y2="5.08" width="0.1524" layer="21"/>
<wire x1="-7.62" y1="4.699" x2="-8.001" y2="5.08" width="0.1524" layer="21"/>
<wire x1="-7.62" y1="4.699" x2="-6.731" y2="4.699" width="0.1524" layer="21"/>
<wire x1="-6.35" y1="5.08" x2="-6.731" y2="4.699" width="0.1524" layer="21"/>
<wire x1="-7.62" y1="4.699" x2="-7.62" y2="4.318" width="0.1524" layer="21"/>
<wire x1="-6.731" y1="4.699" x2="-6.731" y2="4.318" width="0.1524" layer="21"/>
<wire x1="-8.89" y1="4.699" x2="-7.62" y2="4.699" width="0.1524" layer="21"/>
<wire x1="-7.62" y1="4.318" x2="-6.731" y2="4.318" width="0.1524" layer="21"/>
<wire x1="-6.731" y1="4.699" x2="8.89" y2="4.699" width="0.1524" layer="21"/>
<wire x1="-6.35" y1="4.953" x2="8.509" y2="4.953" width="0.3048" layer="21"/>
<wire x1="-6.477" y1="4.826" x2="8.636" y2="4.826" width="0.3048" layer="21"/>
<wire x1="-8.509" y1="4.953" x2="-8.001" y2="4.953" width="0.3048" layer="21"/>
<wire x1="-8.636" y1="4.826" x2="-7.874" y2="4.826" width="0.3048" layer="21"/>
<wire x1="-7.493" y1="4.572" x2="-6.858" y2="4.572" width="0.3048" layer="21"/>
<wire x1="-7.493" y1="4.445" x2="-6.858" y2="4.445" width="0.3048" layer="21"/>
<wire x1="-8.89" y1="-4.699" x2="-8.763" y2="-4.826" width="0.1524" layer="21"/>
<wire x1="-8.509" y1="-5.08" x2="-8.001" y2="-5.08" width="0.1524" layer="21"/>
<wire x1="-7.62" y1="-4.699" x2="-7.747" y2="-4.826" width="0.1524" layer="21"/>
<wire x1="-7.62" y1="-4.699" x2="-7.62" y2="-4.445" width="0.1524" layer="21"/>
<wire x1="-7.62" y1="-4.699" x2="-6.731" y2="-4.699" width="0.1524" layer="21"/>
<wire x1="-6.35" y1="-5.08" x2="-6.604" y2="-4.826" width="0.1524" layer="21"/>
<wire x1="-6.35" y1="-5.08" x2="8.509" y2="-5.08" width="0.1524" layer="21"/>
<wire x1="-6.731" y1="4.318" x2="-6.731" y2="-4.445" width="0.1524" layer="21"/>
<wire x1="-8.763" y1="-4.826" x2="-7.747" y2="-4.826" width="0.1524" layer="21"/>
<wire x1="-8.763" y1="-4.826" x2="-8.509" y2="-5.08" width="0.1524" layer="21"/>
<wire x1="-7.747" y1="-4.826" x2="-8.001" y2="-5.08" width="0.1524" layer="21"/>
<wire x1="-6.604" y1="-4.826" x2="8.763" y2="-4.826" width="0.1524" layer="21"/>
<wire x1="-6.604" y1="-4.826" x2="-6.731" y2="-4.699" width="0.1524" layer="21"/>
<wire x1="-8.509" y1="-4.953" x2="-8.001" y2="-4.953" width="0.254" layer="21"/>
<wire x1="-7.493" y1="-4.572" x2="-6.858" y2="-4.572" width="0.254" layer="21"/>
<wire x1="-6.35" y1="-4.953" x2="8.509" y2="-4.953" width="0.254" layer="21"/>
<wire x1="-7.62" y1="-4.445" x2="-6.731" y2="-4.445" width="0.1524" layer="21"/>
<wire x1="-7.62" y1="-4.445" x2="-7.62" y2="4.318" width="0.1524" layer="21"/>
<wire x1="-6.731" y1="-4.445" x2="-6.731" y2="-4.699" width="0.1524" layer="21"/>
<wire x1="8.509" y1="-5.08" x2="8.763" y2="-4.826" width="0.1524" layer="21"/>
<wire x1="8.763" y1="-4.826" x2="8.89" y2="-4.699" width="0.1524" layer="21"/>
<wire x1="8.509" y1="5.08" x2="8.89" y2="4.699" width="0.1524" layer="21"/>
<wire x1="8.89" y1="4.699" x2="8.89" y2="-4.699" width="0.1524" layer="21"/>
<wire x1="-5.08" y1="-1.524" x2="-4.572" y2="-1.524" width="0.1524" layer="21"/>
<wire x1="-4.572" y1="-1.524" x2="-4.572" y2="1.524" width="0.1524" layer="21"/>
<wire x1="-4.572" y1="1.524" x2="-5.08" y2="1.524" width="0.1524" layer="21"/>
<wire x1="-5.842" y1="1.27" x2="-5.842" y2="0.508" width="0.1524" layer="21"/>
<wire x1="-6.223" y1="0.889" x2="-5.461" y2="0.889" width="0.1524" layer="21"/>
<wire x1="-5.08" y1="1.524" x2="-5.08" y2="0" width="0.1524" layer="21"/>
<wire x1="-5.08" y1="0" x2="-5.08" y2="-1.524" width="0.1524" layer="21"/>
<wire x1="-3.683" y1="0" x2="8.382" y2="0" width="0.1524" layer="21"/>
<wire x1="-6.223" y1="0" x2="-5.08" y2="0" width="0.1524" layer="21"/>
<wire x1="11.43" y1="0" x2="9.779" y2="0" width="0.762" layer="51"/>
<wire x1="-11.43" y1="0" x2="-9.779" y2="0" width="0.762" layer="51"/>
<pad name="+" x="-11.43" y="0" drill="1.016" diameter="3.1496"/>
<pad name="-" x="11.43" y="0" drill="1.016" diameter="3.1496" shape="octagon"/>
<text x="-8.509" y="5.334" size="1.778" layer="25" ratio="10">&gt;NAME</text>
<text x="-2.7686" y="-2.3622" size="1.778" layer="27" ratio="10">&gt;VALUE</text>
<rectangle x1="-4.064" y1="-1.524" x2="-3.556" y2="1.524" layer="21"/>
<rectangle x1="-9.779" y1="-0.381" x2="-8.89" y2="0.381" layer="21"/>
<rectangle x1="8.89" y1="-0.381" x2="9.779" y2="0.381" layer="21"/>
</package>
<package name="E22-6">
<description>&lt;b&gt;ELECTROLYTIC CAPACITOR&lt;/b&gt;&lt;p&gt;
grid 22.86 mm, diameter 6 mm</description>
<wire x1="-6.35" y1="3.175" x2="8.509" y2="3.175" width="0.1524" layer="21"/>
<wire x1="-8.89" y1="2.794" x2="-8.89" y2="-2.794" width="0.1524" layer="21"/>
<wire x1="-8.89" y1="2.794" x2="-8.509" y2="3.175" width="0.1524" layer="21"/>
<wire x1="-8.509" y1="3.175" x2="-8.001" y2="3.175" width="0.1524" layer="21"/>
<wire x1="-7.62" y1="2.794" x2="-8.001" y2="3.175" width="0.1524" layer="21"/>
<wire x1="-7.62" y1="2.794" x2="-6.731" y2="2.794" width="0.1524" layer="21"/>
<wire x1="-6.35" y1="3.175" x2="-6.731" y2="2.794" width="0.1524" layer="21"/>
<wire x1="-7.62" y1="2.794" x2="-7.62" y2="2.413" width="0.1524" layer="21"/>
<wire x1="-6.731" y1="2.794" x2="-6.731" y2="2.413" width="0.1524" layer="21"/>
<wire x1="-8.89" y1="2.794" x2="-7.62" y2="2.794" width="0.1524" layer="21"/>
<wire x1="-7.62" y1="2.413" x2="-6.731" y2="2.413" width="0.1524" layer="21"/>
<wire x1="-6.731" y1="2.794" x2="8.89" y2="2.794" width="0.1524" layer="21"/>
<wire x1="-6.35" y1="3.048" x2="8.509" y2="3.048" width="0.3048" layer="21"/>
<wire x1="-6.477" y1="2.921" x2="8.636" y2="2.921" width="0.3048" layer="21"/>
<wire x1="-8.509" y1="3.048" x2="-8.001" y2="3.048" width="0.3048" layer="21"/>
<wire x1="-8.636" y1="2.921" x2="-7.874" y2="2.921" width="0.3048" layer="21"/>
<wire x1="-7.493" y1="2.667" x2="-6.858" y2="2.667" width="0.3048" layer="21"/>
<wire x1="-7.493" y1="2.54" x2="-6.858" y2="2.54" width="0.3048" layer="21"/>
<wire x1="-8.89" y1="-2.794" x2="-8.763" y2="-2.921" width="0.1524" layer="21"/>
<wire x1="-8.509" y1="-3.175" x2="-8.001" y2="-3.175" width="0.1524" layer="21"/>
<wire x1="-7.62" y1="-2.794" x2="-7.747" y2="-2.921" width="0.1524" layer="21"/>
<wire x1="-7.62" y1="-2.794" x2="-7.62" y2="-2.54" width="0.1524" layer="21"/>
<wire x1="-7.62" y1="-2.794" x2="-6.731" y2="-2.794" width="0.1524" layer="21"/>
<wire x1="-6.35" y1="-3.175" x2="-6.604" y2="-2.921" width="0.1524" layer="21"/>
<wire x1="-6.35" y1="-3.175" x2="8.509" y2="-3.175" width="0.1524" layer="21"/>
<wire x1="-6.731" y1="2.413" x2="-6.731" y2="-2.54" width="0.1524" layer="21"/>
<wire x1="-8.763" y1="-2.921" x2="-7.747" y2="-2.921" width="0.1524" layer="21"/>
<wire x1="-8.763" y1="-2.921" x2="-8.509" y2="-3.175" width="0.1524" layer="21"/>
<wire x1="-7.747" y1="-2.921" x2="-8.001" y2="-3.175" width="0.1524" layer="21"/>
<wire x1="-6.604" y1="-2.921" x2="8.763" y2="-2.921" width="0.1524" layer="21"/>
<wire x1="-6.604" y1="-2.921" x2="-6.731" y2="-2.794" width="0.1524" layer="21"/>
<wire x1="-8.509" y1="-3.048" x2="-8.001" y2="-3.048" width="0.254" layer="21"/>
<wire x1="-7.493" y1="-2.667" x2="-6.858" y2="-2.667" width="0.254" layer="21"/>
<wire x1="-6.35" y1="-3.048" x2="8.509" y2="-3.048" width="0.254" layer="21"/>
<wire x1="-7.62" y1="-2.54" x2="-6.731" y2="-2.54" width="0.1524" layer="21"/>
<wire x1="-7.62" y1="-2.54" x2="-7.62" y2="2.413" width="0.1524" layer="21"/>
<wire x1="-6.731" y1="-2.54" x2="-6.731" y2="-2.794" width="0.1524" layer="21"/>
<wire x1="8.509" y1="-3.175" x2="8.763" y2="-2.921" width="0.1524" layer="21"/>
<wire x1="8.763" y1="-2.921" x2="8.89" y2="-2.794" width="0.1524" layer="21"/>
<wire x1="8.509" y1="3.175" x2="8.89" y2="2.794" width="0.1524" layer="21"/>
<wire x1="8.89" y1="2.794" x2="8.89" y2="-2.794" width="0.1524" layer="21"/>
<wire x1="-5.08" y1="-1.524" x2="-4.572" y2="-1.524" width="0.1524" layer="21"/>
<wire x1="-4.572" y1="-1.524" x2="-4.572" y2="1.524" width="0.1524" layer="21"/>
<wire x1="-4.572" y1="1.524" x2="-5.08" y2="1.524" width="0.1524" layer="21"/>
<wire x1="-5.842" y1="1.27" x2="-5.842" y2="0.508" width="0.1524" layer="21"/>
<wire x1="-6.223" y1="0.889" x2="-5.461" y2="0.889" width="0.1524" layer="21"/>
<wire x1="-5.08" y1="1.524" x2="-5.08" y2="0" width="0.1524" layer="21"/>
<wire x1="-5.08" y1="0" x2="-5.08" y2="-1.524" width="0.1524" layer="21"/>
<wire x1="-3.683" y1="0" x2="8.382" y2="0" width="0.1524" layer="21"/>
<wire x1="-6.223" y1="0" x2="-5.08" y2="0" width="0.1524" layer="21"/>
<wire x1="11.43" y1="0" x2="9.779" y2="0" width="0.762" layer="51"/>
<wire x1="-11.43" y1="0" x2="-9.779" y2="0" width="0.762" layer="51"/>
<pad name="+" x="-11.43" y="0" drill="1.016" diameter="3.1496"/>
<pad name="-" x="11.43" y="0" drill="1.016" diameter="3.1496" shape="octagon"/>
<text x="-8.509" y="3.429" size="1.778" layer="25" ratio="10">&gt;NAME</text>
<text x="-8.4836" y="-5.2832" size="1.778" layer="27" ratio="10">&gt;VALUE</text>
<rectangle x1="-4.064" y1="-1.524" x2="-3.556" y2="1.524" layer="21"/>
<rectangle x1="-9.779" y1="-0.381" x2="-8.89" y2="0.381" layer="21"/>
<rectangle x1="8.89" y1="-0.381" x2="9.779" y2="0.381" layer="21"/>
</package>
<package name="E22-9">
<description>&lt;b&gt;ELECTROLYTIC CAPACITOR&lt;/b&gt;&lt;p&gt;
grid 22.86 mm, diameter 9 mm</description>
<wire x1="-6.35" y1="4.445" x2="8.509" y2="4.445" width="0.1524" layer="21"/>
<wire x1="-8.89" y1="4.064" x2="-8.89" y2="-4.064" width="0.1524" layer="21"/>
<wire x1="-8.89" y1="4.064" x2="-8.509" y2="4.445" width="0.1524" layer="21"/>
<wire x1="-8.509" y1="4.445" x2="-8.001" y2="4.445" width="0.1524" layer="21"/>
<wire x1="-7.62" y1="4.064" x2="-8.001" y2="4.445" width="0.1524" layer="21"/>
<wire x1="-7.62" y1="4.064" x2="-6.731" y2="4.064" width="0.1524" layer="21"/>
<wire x1="-6.35" y1="4.445" x2="-6.731" y2="4.064" width="0.1524" layer="21"/>
<wire x1="-7.62" y1="4.064" x2="-7.62" y2="3.683" width="0.1524" layer="21"/>
<wire x1="-6.731" y1="4.064" x2="-6.731" y2="3.683" width="0.1524" layer="21"/>
<wire x1="-8.89" y1="4.064" x2="-7.62" y2="4.064" width="0.1524" layer="21"/>
<wire x1="-7.62" y1="3.683" x2="-6.731" y2="3.683" width="0.1524" layer="21"/>
<wire x1="-6.731" y1="4.064" x2="8.89" y2="4.064" width="0.1524" layer="21"/>
<wire x1="-6.35" y1="4.318" x2="8.509" y2="4.318" width="0.3048" layer="21"/>
<wire x1="-6.477" y1="4.191" x2="8.636" y2="4.191" width="0.3048" layer="21"/>
<wire x1="-8.509" y1="4.318" x2="-8.001" y2="4.318" width="0.3048" layer="21"/>
<wire x1="-8.636" y1="4.191" x2="-7.874" y2="4.191" width="0.3048" layer="21"/>
<wire x1="-7.493" y1="3.937" x2="-6.858" y2="3.937" width="0.3048" layer="21"/>
<wire x1="-7.493" y1="3.81" x2="-6.858" y2="3.81" width="0.3048" layer="21"/>
<wire x1="-8.89" y1="-4.064" x2="-8.763" y2="-4.191" width="0.1524" layer="21"/>
<wire x1="-8.509" y1="-4.445" x2="-8.001" y2="-4.445" width="0.1524" layer="21"/>
<wire x1="-7.62" y1="-4.064" x2="-7.747" y2="-4.191" width="0.1524" layer="21"/>
<wire x1="-7.62" y1="-4.064" x2="-7.62" y2="-3.81" width="0.1524" layer="21"/>
<wire x1="-7.62" y1="-4.064" x2="-6.731" y2="-4.064" width="0.1524" layer="21"/>
<wire x1="-6.35" y1="-4.445" x2="-6.604" y2="-4.191" width="0.1524" layer="21"/>
<wire x1="-6.35" y1="-4.445" x2="8.509" y2="-4.445" width="0.1524" layer="21"/>
<wire x1="-6.731" y1="3.683" x2="-6.731" y2="-3.81" width="0.1524" layer="21"/>
<wire x1="-8.763" y1="-4.191" x2="-7.747" y2="-4.191" width="0.1524" layer="21"/>
<wire x1="-8.763" y1="-4.191" x2="-8.509" y2="-4.445" width="0.1524" layer="21"/>
<wire x1="-7.747" y1="-4.191" x2="-8.001" y2="-4.445" width="0.1524" layer="21"/>
<wire x1="-6.604" y1="-4.191" x2="8.763" y2="-4.191" width="0.1524" layer="21"/>
<wire x1="-6.604" y1="-4.191" x2="-6.731" y2="-4.064" width="0.1524" layer="21"/>
<wire x1="-8.509" y1="-4.318" x2="-8.001" y2="-4.318" width="0.254" layer="21"/>
<wire x1="-7.493" y1="-3.937" x2="-6.858" y2="-3.937" width="0.254" layer="21"/>
<wire x1="-6.35" y1="-4.318" x2="8.509" y2="-4.318" width="0.254" layer="21"/>
<wire x1="-7.62" y1="-3.81" x2="-6.731" y2="-3.81" width="0.1524" layer="21"/>
<wire x1="-7.62" y1="-3.81" x2="-7.62" y2="3.683" width="0.1524" layer="21"/>
<wire x1="-6.731" y1="-3.81" x2="-6.731" y2="-4.064" width="0.1524" layer="21"/>
<wire x1="8.509" y1="-4.445" x2="8.763" y2="-4.191" width="0.1524" layer="21"/>
<wire x1="8.763" y1="-4.191" x2="8.89" y2="-4.064" width="0.1524" layer="21"/>
<wire x1="8.509" y1="4.445" x2="8.89" y2="4.064" width="0.1524" layer="21"/>
<wire x1="8.89" y1="4.064" x2="8.89" y2="-4.064" width="0.1524" layer="21"/>
<wire x1="-5.08" y1="-1.524" x2="-4.572" y2="-1.524" width="0.1524" layer="21"/>
<wire x1="-4.572" y1="-1.524" x2="-4.572" y2="1.524" width="0.1524" layer="21"/>
<wire x1="-4.572" y1="1.524" x2="-5.08" y2="1.524" width="0.1524" layer="21"/>
<wire x1="-5.842" y1="1.27" x2="-5.842" y2="0.508" width="0.1524" layer="21"/>
<wire x1="-6.223" y1="0.889" x2="-5.461" y2="0.889" width="0.1524" layer="21"/>
<wire x1="-5.08" y1="1.524" x2="-5.08" y2="0" width="0.1524" layer="21"/>
<wire x1="-5.08" y1="0" x2="-5.08" y2="-1.524" width="0.1524" layer="21"/>
<wire x1="-3.683" y1="0" x2="8.382" y2="0" width="0.1524" layer="21"/>
<wire x1="-6.223" y1="0" x2="-5.08" y2="0" width="0.1524" layer="21"/>
<wire x1="11.43" y1="0" x2="9.779" y2="0" width="0.762" layer="51"/>
<wire x1="-11.43" y1="0" x2="-9.779" y2="0" width="0.762" layer="51"/>
<pad name="+" x="-11.43" y="0" drill="1.016" diameter="3.1496"/>
<pad name="-" x="11.43" y="0" drill="1.016" diameter="3.1496" shape="octagon"/>
<text x="-8.509" y="4.826" size="1.778" layer="25" ratio="10">&gt;NAME</text>
<text x="-2.7686" y="-2.3622" size="1.778" layer="27" ratio="10">&gt;VALUE</text>
<rectangle x1="-4.064" y1="-1.524" x2="-3.556" y2="1.524" layer="21"/>
<rectangle x1="-9.779" y1="-0.381" x2="-8.89" y2="0.381" layer="21"/>
<rectangle x1="8.89" y1="-0.381" x2="9.779" y2="0.381" layer="21"/>
</package>
<package name="E3,5-10">
<description>&lt;b&gt;ELECTROLYTIC CAPACITOR&lt;/b&gt;&lt;p&gt;
grid 3.5 mm, diameter 10 mm</description>
<wire x1="-3.429" y1="1.143" x2="-2.667" y2="1.143" width="0.1524" layer="21"/>
<wire x1="-3.048" y1="0.762" x2="-3.048" y2="1.524" width="0.1524" layer="21"/>
<wire x1="-1.651" y1="0" x2="-0.762" y2="0" width="0.1524" layer="51"/>
<wire x1="-0.762" y1="0" x2="-0.762" y2="-1.27" width="0.1524" layer="51"/>
<wire x1="-0.762" y1="-1.27" x2="-0.254" y2="-1.27" width="0.1524" layer="51"/>
<wire x1="-0.254" y1="-1.27" x2="-0.254" y2="1.27" width="0.1524" layer="51"/>
<wire x1="-0.254" y1="1.27" x2="-0.762" y2="1.27" width="0.1524" layer="51"/>
<wire x1="-0.762" y1="1.27" x2="-0.762" y2="0" width="0.1524" layer="51"/>
<wire x1="0.635" y1="0" x2="1.651" y2="0" width="0.1524" layer="51"/>
<circle x="0" y="0" radius="5.08" width="0.1524" layer="21"/>
<pad name="-" x="1.778" y="0" drill="0.8128" diameter="1.6002" shape="octagon"/>
<pad name="+" x="-1.778" y="0" drill="0.8128" diameter="1.6002"/>
<text x="4.064" y="3.429" size="1.27" layer="25" ratio="10">&gt;NAME</text>
<text x="-3.302" y="-3.048" size="1.27" layer="27" ratio="10">&gt;VALUE</text>
<rectangle x1="0.254" y1="-1.27" x2="0.762" y2="1.27" layer="51"/>
</package>
<package name="E25-10">
<description>&lt;b&gt;ELECTROLYTIC CAPACITOR&lt;/b&gt;&lt;p&gt;
grid 25.4 mm, diameter 10 mm</description>
<wire x1="-10.16" y1="4.826" x2="-9.906" y2="5.08" width="0.1524" layer="21"/>
<wire x1="-9.906" y1="5.08" x2="-9.017" y2="5.08" width="0.1524" layer="21"/>
<wire x1="-9.017" y1="5.08" x2="-8.763" y2="4.826" width="0.1524" layer="21"/>
<wire x1="-7.747" y1="5.08" x2="9.906" y2="5.08" width="0.1524" layer="21"/>
<wire x1="-9.906" y1="-5.08" x2="-9.017" y2="-5.08" width="0.1524" layer="21"/>
<wire x1="-7.747" y1="-5.08" x2="9.906" y2="-5.08" width="0.1524" layer="21"/>
<wire x1="-10.16" y1="4.826" x2="-10.16" y2="-4.826" width="0.1524" layer="21"/>
<wire x1="9.906" y1="5.08" x2="10.16" y2="4.826" width="0.1524" layer="21"/>
<wire x1="9.906" y1="-5.08" x2="10.033" y2="-4.953" width="0.1524" layer="21"/>
<wire x1="10.16" y1="-4.826" x2="10.16" y2="4.826" width="0.1524" layer="21"/>
<wire x1="-7.747" y1="5.08" x2="-8.001" y2="4.826" width="0.1524" layer="21"/>
<wire x1="-8.763" y1="4.826" x2="-8.763" y2="4.572" width="0.1524" layer="21"/>
<wire x1="-8.001" y1="4.826" x2="-8.001" y2="4.572" width="0.1524" layer="21"/>
<wire x1="-8.001" y1="4.826" x2="10.16" y2="4.826" width="0.1524" layer="21"/>
<wire x1="-10.16" y1="4.826" x2="-8.763" y2="4.826" width="0.1524" layer="21"/>
<wire x1="-8.001" y1="4.826" x2="-8.763" y2="4.826" width="0.1524" layer="21"/>
<wire x1="-8.763" y1="4.572" x2="-8.001" y2="4.572" width="0.1524" layer="21"/>
<wire x1="-7.747" y1="4.953" x2="9.906" y2="4.953" width="0.3048" layer="21"/>
<wire x1="-9.906" y1="4.953" x2="-9.017" y2="4.953" width="0.3048" layer="21"/>
<wire x1="-8.763" y1="-4.826" x2="-8.763" y2="-4.7752" width="0.1524" layer="21"/>
<wire x1="-8.001" y1="-4.826" x2="-8.001" y2="-4.7752" width="0.1524" layer="21"/>
<wire x1="-8.763" y1="-4.699" x2="-8.763" y2="4.572" width="0.1524" layer="21"/>
<wire x1="-8.001" y1="-4.699" x2="-8.001" y2="4.572" width="0.1524" layer="21"/>
<wire x1="-8.001" y1="-4.826" x2="-8.763" y2="-4.826" width="0.1524" layer="21"/>
<wire x1="-8.763" y1="-4.699" x2="-8.001" y2="-4.699" width="0.1524" layer="21"/>
<wire x1="-6.35" y1="-1.524" x2="-5.842" y2="-1.524" width="0.1524" layer="21"/>
<wire x1="-5.842" y1="-1.524" x2="-5.842" y2="1.524" width="0.1524" layer="21"/>
<wire x1="-5.842" y1="1.524" x2="-6.35" y2="1.524" width="0.1524" layer="21"/>
<wire x1="-7.112" y1="1.27" x2="-7.112" y2="0.508" width="0.1524" layer="21"/>
<wire x1="-7.493" y1="0.889" x2="-6.731" y2="0.889" width="0.1524" layer="21"/>
<wire x1="-6.35" y1="1.524" x2="-6.35" y2="0" width="0.1524" layer="21"/>
<wire x1="-6.35" y1="0" x2="-6.35" y2="-1.524" width="0.1524" layer="21"/>
<wire x1="-4.953" y1="0" x2="9.652" y2="0" width="0.1524" layer="21"/>
<wire x1="-7.493" y1="0" x2="-6.35" y2="0" width="0.1524" layer="21"/>
<wire x1="-10.16" y1="-4.826" x2="-10.033" y2="-4.953" width="0.1524" layer="21"/>
<wire x1="-10.033" y1="-4.953" x2="-9.906" y2="-5.08" width="0.1524" layer="21"/>
<wire x1="-9.017" y1="-5.08" x2="-8.89" y2="-4.953" width="0.1524" layer="21"/>
<wire x1="-8.89" y1="-4.953" x2="-8.763" y2="-4.826" width="0.1524" layer="21"/>
<wire x1="-10.033" y1="-4.953" x2="-8.89" y2="-4.953" width="0.1524" layer="21"/>
<wire x1="-9.906" y1="-5.0292" x2="-9.017" y2="-5.0292" width="0.1524" layer="21"/>
<wire x1="-9.017" y1="-5.0292" x2="-9.017" y2="-5.08" width="0.1524" layer="21"/>
<wire x1="-8.763" y1="-4.7752" x2="-8.001" y2="-4.7752" width="0.1524" layer="21"/>
<wire x1="-8.763" y1="-4.7752" x2="-8.763" y2="-4.699" width="0.1524" layer="21"/>
<wire x1="-8.001" y1="-4.7752" x2="-8.001" y2="-4.699" width="0.1524" layer="21"/>
<wire x1="-7.747" y1="-5.08" x2="-7.874" y2="-4.953" width="0.1524" layer="21"/>
<wire x1="-7.874" y1="-4.953" x2="-8.001" y2="-4.826" width="0.1524" layer="21"/>
<wire x1="-7.747" y1="-5.08" x2="-7.747" y2="-5.0292" width="0.1524" layer="21"/>
<wire x1="-7.747" y1="-5.0292" x2="9.906" y2="-5.0292" width="0.1524" layer="21"/>
<wire x1="-7.874" y1="-4.953" x2="10.033" y2="-4.953" width="0.1524" layer="21"/>
<wire x1="10.033" y1="-4.953" x2="10.16" y2="-4.826" width="0.1524" layer="21"/>
<wire x1="-8.636" y1="4.699" x2="-8.128" y2="4.699" width="0.3048" layer="21"/>
<wire x1="12.7" y1="0" x2="11.049" y2="0" width="0.762" layer="51"/>
<wire x1="-12.7" y1="0" x2="-11.049" y2="0" width="0.762" layer="51"/>
<pad name="+" x="-12.7" y="0" drill="1.1176" diameter="3.1496"/>
<pad name="-" x="12.7" y="0" drill="1.1176" diameter="3.1496" shape="octagon"/>
<text x="-9.906" y="5.334" size="1.778" layer="25" ratio="10">&gt;NAME</text>
<text x="-4.0386" y="-2.4892" size="1.778" layer="27" ratio="10">&gt;VALUE</text>
<rectangle x1="-5.334" y1="-1.524" x2="-4.826" y2="1.524" layer="21"/>
<rectangle x1="-11.049" y1="-0.381" x2="-10.16" y2="0.381" layer="21"/>
<rectangle x1="10.16" y1="-0.381" x2="11.049" y2="0.381" layer="21"/>
</package>
<package name="E25-9">
<description>&lt;b&gt;ELECTROLYTIC CAPACITOR&lt;/b&gt;&lt;p&gt;
grid 25.4 mm, diameter 9 mm</description>
<wire x1="-10.16" y1="4.191" x2="-9.906" y2="4.445" width="0.1524" layer="21"/>
<wire x1="-9.906" y1="4.445" x2="-9.017" y2="4.445" width="0.1524" layer="21"/>
<wire x1="-9.017" y1="4.445" x2="-8.763" y2="4.191" width="0.1524" layer="21"/>
<wire x1="-7.747" y1="4.445" x2="9.906" y2="4.445" width="0.1524" layer="21"/>
<wire x1="-9.906" y1="-4.445" x2="-9.017" y2="-4.445" width="0.1524" layer="21"/>
<wire x1="-7.747" y1="-4.445" x2="9.906" y2="-4.445" width="0.1524" layer="21"/>
<wire x1="-10.16" y1="4.191" x2="-10.16" y2="-4.191" width="0.1524" layer="21"/>
<wire x1="9.906" y1="4.445" x2="10.16" y2="4.191" width="0.1524" layer="21"/>
<wire x1="9.906" y1="-4.445" x2="10.033" y2="-4.318" width="0.1524" layer="21"/>
<wire x1="10.16" y1="-4.191" x2="10.16" y2="4.191" width="0.1524" layer="21"/>
<wire x1="-7.747" y1="4.445" x2="-8.001" y2="4.191" width="0.1524" layer="21"/>
<wire x1="-8.763" y1="4.191" x2="-8.763" y2="3.937" width="0.1524" layer="21"/>
<wire x1="-8.001" y1="4.191" x2="-8.001" y2="3.937" width="0.1524" layer="21"/>
<wire x1="-8.001" y1="4.191" x2="10.16" y2="4.191" width="0.1524" layer="21"/>
<wire x1="-10.16" y1="4.191" x2="-8.763" y2="4.191" width="0.1524" layer="21"/>
<wire x1="-8.001" y1="4.191" x2="-8.763" y2="4.191" width="0.1524" layer="21"/>
<wire x1="-8.763" y1="3.937" x2="-8.001" y2="3.937" width="0.1524" layer="21"/>
<wire x1="-7.747" y1="4.318" x2="9.906" y2="4.318" width="0.3048" layer="21"/>
<wire x1="-9.906" y1="4.318" x2="-9.017" y2="4.318" width="0.3048" layer="21"/>
<wire x1="-8.763" y1="-4.191" x2="-8.763" y2="-4.1402" width="0.1524" layer="21"/>
<wire x1="-8.001" y1="-4.191" x2="-8.001" y2="-4.1402" width="0.1524" layer="21"/>
<wire x1="-8.763" y1="-4.064" x2="-8.763" y2="3.937" width="0.1524" layer="21"/>
<wire x1="-8.001" y1="-4.064" x2="-8.001" y2="3.937" width="0.1524" layer="21"/>
<wire x1="-8.001" y1="-4.191" x2="-8.763" y2="-4.191" width="0.1524" layer="21"/>
<wire x1="-8.763" y1="-4.064" x2="-8.001" y2="-4.064" width="0.1524" layer="21"/>
<wire x1="-6.35" y1="-1.524" x2="-5.842" y2="-1.524" width="0.1524" layer="21"/>
<wire x1="-5.842" y1="-1.524" x2="-5.842" y2="1.524" width="0.1524" layer="21"/>
<wire x1="-5.842" y1="1.524" x2="-6.35" y2="1.524" width="0.1524" layer="21"/>
<wire x1="-7.112" y1="1.27" x2="-7.112" y2="0.508" width="0.1524" layer="21"/>
<wire x1="-7.493" y1="0.889" x2="-6.731" y2="0.889" width="0.1524" layer="21"/>
<wire x1="-6.35" y1="1.524" x2="-6.35" y2="0" width="0.1524" layer="21"/>
<wire x1="-6.35" y1="0" x2="-6.35" y2="-1.524" width="0.1524" layer="21"/>
<wire x1="-4.953" y1="0" x2="9.652" y2="0" width="0.1524" layer="21"/>
<wire x1="-7.493" y1="0" x2="-6.35" y2="0" width="0.1524" layer="21"/>
<wire x1="-10.16" y1="-4.191" x2="-10.033" y2="-4.318" width="0.1524" layer="21"/>
<wire x1="-10.033" y1="-4.318" x2="-9.906" y2="-4.445" width="0.1524" layer="21"/>
<wire x1="-9.017" y1="-4.445" x2="-8.89" y2="-4.318" width="0.1524" layer="21"/>
<wire x1="-8.89" y1="-4.318" x2="-8.763" y2="-4.191" width="0.1524" layer="21"/>
<wire x1="-10.033" y1="-4.318" x2="-8.89" y2="-4.318" width="0.1524" layer="21"/>
<wire x1="-9.906" y1="-4.3942" x2="-9.017" y2="-4.3942" width="0.1524" layer="21"/>
<wire x1="-9.017" y1="-4.3942" x2="-9.017" y2="-4.445" width="0.1524" layer="21"/>
<wire x1="-8.763" y1="-4.1402" x2="-8.001" y2="-4.1402" width="0.1524" layer="21"/>
<wire x1="-8.763" y1="-4.1402" x2="-8.763" y2="-4.064" width="0.1524" layer="21"/>
<wire x1="-8.001" y1="-4.1402" x2="-8.001" y2="-4.064" width="0.1524" layer="21"/>
<wire x1="-7.747" y1="-4.445" x2="-7.874" y2="-4.318" width="0.1524" layer="21"/>
<wire x1="-7.874" y1="-4.318" x2="-8.001" y2="-4.191" width="0.1524" layer="21"/>
<wire x1="-7.747" y1="-4.445" x2="-7.747" y2="-4.3942" width="0.1524" layer="21"/>
<wire x1="-7.747" y1="-4.3942" x2="9.906" y2="-4.3942" width="0.1524" layer="21"/>
<wire x1="-7.874" y1="-4.318" x2="10.033" y2="-4.318" width="0.1524" layer="21"/>
<wire x1="10.033" y1="-4.318" x2="10.16" y2="-4.191" width="0.1524" layer="21"/>
<wire x1="-8.636" y1="4.064" x2="-8.128" y2="4.064" width="0.3048" layer="21"/>
<wire x1="12.7" y1="0" x2="11.049" y2="0" width="0.762" layer="51"/>
<wire x1="-12.7" y1="0" x2="-11.049" y2="0" width="0.762" layer="51"/>
<pad name="+" x="-12.7" y="0" drill="1.1176" diameter="3.1496"/>
<pad name="-" x="12.7" y="0" drill="1.1176" diameter="3.1496" shape="octagon"/>
<text x="-9.779" y="4.826" size="1.778" layer="25" ratio="10">&gt;NAME</text>
<text x="-4.0386" y="-2.4892" size="1.778" layer="27" ratio="10">&gt;VALUE</text>
<rectangle x1="-5.334" y1="-1.524" x2="-4.826" y2="1.524" layer="21"/>
<rectangle x1="-11.049" y1="-0.381" x2="-10.16" y2="0.381" layer="21"/>
<rectangle x1="10.16" y1="-0.381" x2="11.049" y2="0.381" layer="21"/>
</package>
<package name="E3,5-8">
<description>&lt;b&gt;ELECTROLYTIC CAPACITOR&lt;/b&gt;&lt;p&gt;
grid 3.5 mm, diameter 8 mm</description>
<wire x1="-3.429" y1="1.143" x2="-2.667" y2="1.143" width="0.1524" layer="21"/>
<wire x1="-3.048" y1="0.762" x2="-3.048" y2="1.524" width="0.1524" layer="21"/>
<wire x1="-1.651" y1="0" x2="-0.762" y2="0" width="0.1524" layer="51"/>
<wire x1="-0.762" y1="0" x2="-0.762" y2="-1.27" width="0.1524" layer="51"/>
<wire x1="-0.762" y1="-1.27" x2="-0.254" y2="-1.27" width="0.1524" layer="51"/>
<wire x1="-0.254" y1="-1.27" x2="-0.254" y2="1.27" width="0.1524" layer="51"/>
<wire x1="-0.254" y1="1.27" x2="-0.762" y2="1.27" width="0.1524" layer="51"/>
<wire x1="-0.762" y1="1.27" x2="-0.762" y2="0" width="0.1524" layer="51"/>
<wire x1="0.635" y1="0" x2="1.651" y2="0" width="0.1524" layer="51"/>
<circle x="0" y="0" radius="4.064" width="0.1524" layer="21"/>
<pad name="-" x="1.778" y="0" drill="0.8128" diameter="1.6002" shape="octagon"/>
<pad name="+" x="-1.778" y="0" drill="0.8128" diameter="1.6002"/>
<text x="3.302" y="2.794" size="1.27" layer="25" ratio="10">&gt;NAME</text>
<text x="-2.286" y="-3.048" size="1.27" layer="27" ratio="10">&gt;VALUE</text>
<rectangle x1="0.254" y1="-1.27" x2="0.762" y2="1.27" layer="51"/>
</package>
<package name="E30-10">
<description>&lt;b&gt;ELECTROLYTIC CAPACITOR&lt;/b&gt;&lt;p&gt;
grid 30.48 mm, diameter 10 mm</description>
<wire x1="12.7" y1="4.699" x2="12.7" y2="-4.699" width="0.1524" layer="21"/>
<wire x1="-12.7" y1="4.699" x2="-12.7" y2="-4.699" width="0.1524" layer="21"/>
<wire x1="-12.7" y1="4.699" x2="-12.319" y2="5.08" width="0.1524" layer="21"/>
<wire x1="-12.319" y1="5.08" x2="-11.811" y2="5.08" width="0.1524" layer="21"/>
<wire x1="-11.43" y1="4.699" x2="-11.811" y2="5.08" width="0.1524" layer="21"/>
<wire x1="-11.43" y1="4.699" x2="-10.541" y2="4.699" width="0.1524" layer="21"/>
<wire x1="-10.541" y1="4.699" x2="-10.16" y2="5.08" width="0.1524" layer="21"/>
<wire x1="-11.43" y1="4.699" x2="-11.43" y2="4.191" width="0.1524" layer="21"/>
<wire x1="-10.541" y1="4.699" x2="-10.541" y2="4.191" width="0.1524" layer="21"/>
<wire x1="-12.7" y1="4.699" x2="-11.43" y2="4.699" width="0.1524" layer="21"/>
<wire x1="-10.541" y1="4.699" x2="12.7" y2="4.699" width="0.1524" layer="21"/>
<wire x1="-11.43" y1="4.191" x2="-10.541" y2="4.191" width="0.1524" layer="21"/>
<wire x1="-12.319" y1="4.953" x2="-11.811" y2="4.953" width="0.3048" layer="21"/>
<wire x1="-12.446" y1="4.826" x2="-11.684" y2="4.826" width="0.3048" layer="21"/>
<wire x1="-11.303" y1="4.572" x2="-10.668" y2="4.572" width="0.3048" layer="21"/>
<wire x1="-11.303" y1="4.318" x2="-10.668" y2="4.318" width="0.3048" layer="21"/>
<wire x1="-10.16" y1="4.953" x2="12.319" y2="4.953" width="0.3048" layer="21"/>
<wire x1="-10.287" y1="4.826" x2="12.446" y2="4.826" width="0.3048" layer="21"/>
<wire x1="-12.7" y1="-4.699" x2="-12.573" y2="-4.826" width="0.1524" layer="21"/>
<wire x1="-12.319" y1="-5.08" x2="-11.811" y2="-5.08" width="0.1524" layer="21"/>
<wire x1="-11.43" y1="-4.699" x2="-11.557" y2="-4.826" width="0.1524" layer="21"/>
<wire x1="-11.43" y1="-4.699" x2="-10.541" y2="-4.699" width="0.1524" layer="21"/>
<wire x1="-10.16" y1="-5.08" x2="-10.414" y2="-4.826" width="0.1524" layer="21"/>
<wire x1="-12.573" y1="-4.826" x2="-11.557" y2="-4.826" width="0.1524" layer="21"/>
<wire x1="-12.573" y1="-4.826" x2="-12.319" y2="-5.08" width="0.1524" layer="21"/>
<wire x1="-11.557" y1="-4.826" x2="-11.811" y2="-5.08" width="0.1524" layer="21"/>
<wire x1="-10.414" y1="-4.826" x2="12.573" y2="-4.826" width="0.1524" layer="21"/>
<wire x1="-10.414" y1="-4.826" x2="-10.541" y2="-4.699" width="0.1524" layer="21"/>
<wire x1="-11.43" y1="4.191" x2="-11.43" y2="-4.445" width="0.1524" layer="21"/>
<wire x1="-10.541" y1="4.191" x2="-10.541" y2="-4.445" width="0.1524" layer="21"/>
<wire x1="-11.43" y1="-4.445" x2="-10.541" y2="-4.445" width="0.1524" layer="21"/>
<wire x1="-11.43" y1="-4.445" x2="-11.43" y2="-4.699" width="0.1524" layer="21"/>
<wire x1="-10.541" y1="-4.445" x2="-10.541" y2="-4.699" width="0.1524" layer="21"/>
<wire x1="-10.16" y1="-4.953" x2="12.319" y2="-4.953" width="0.3048" layer="21"/>
<wire x1="-12.319" y1="-4.953" x2="-11.811" y2="-4.953" width="0.3048" layer="21"/>
<wire x1="-11.303" y1="-4.572" x2="-10.668" y2="-4.572" width="0.3048" layer="21"/>
<wire x1="12.7" y1="-4.699" x2="12.573" y2="-4.826" width="0.1524" layer="21"/>
<wire x1="12.319" y1="-5.08" x2="-10.16" y2="-5.08" width="0.1524" layer="21"/>
<wire x1="12.573" y1="-4.826" x2="12.319" y2="-5.08" width="0.1524" layer="21"/>
<wire x1="12.7" y1="4.699" x2="12.319" y2="5.08" width="0.1524" layer="21"/>
<wire x1="12.319" y1="5.08" x2="-10.16" y2="5.08" width="0.1524" layer="21"/>
<wire x1="-8.382" y1="-1.524" x2="-7.874" y2="-1.524" width="0.1524" layer="21"/>
<wire x1="-7.874" y1="-1.524" x2="-7.874" y2="1.524" width="0.1524" layer="21"/>
<wire x1="-7.874" y1="1.524" x2="-8.382" y2="1.524" width="0.1524" layer="21"/>
<wire x1="-9.144" y1="1.27" x2="-9.144" y2="0.508" width="0.1524" layer="21"/>
<wire x1="-9.525" y1="0.889" x2="-8.763" y2="0.889" width="0.1524" layer="21"/>
<wire x1="-8.382" y1="1.524" x2="-8.382" y2="0" width="0.1524" layer="21"/>
<wire x1="-8.382" y1="0" x2="-8.382" y2="-1.524" width="0.1524" layer="21"/>
<wire x1="-6.985" y1="0" x2="11.557" y2="0" width="0.1524" layer="21"/>
<wire x1="-9.525" y1="0" x2="-8.382" y2="0" width="0.1524" layer="21"/>
<wire x1="15.24" y1="0" x2="13.462" y2="0" width="0.762" layer="51"/>
<wire x1="-15.24" y1="0" x2="-13.462" y2="0" width="0.762" layer="51"/>
<pad name="+" x="-15.24" y="0" drill="1.1176" diameter="3.1496"/>
<pad name="-" x="15.24" y="0" drill="1.1176" diameter="3.1496" shape="octagon"/>
<text x="-12.319" y="5.334" size="1.778" layer="25" ratio="10">&gt;NAME</text>
<text x="-6.0706" y="-2.4892" size="1.778" layer="27" ratio="10">&gt;VALUE</text>
<rectangle x1="-7.366" y1="-1.524" x2="-6.858" y2="1.524" layer="21"/>
<rectangle x1="-13.462" y1="-0.381" x2="-12.7" y2="0.381" layer="21"/>
<rectangle x1="12.7" y1="-0.381" x2="13.462" y2="0.381" layer="21"/>
</package>
<package name="E30-12">
<description>&lt;b&gt;ELECTROLYTIC CAPACITOR&lt;/b&gt;&lt;p&gt;
grid 30.48 mm, diameter 12 mm</description>
<wire x1="12.7" y1="5.969" x2="12.7" y2="-5.969" width="0.1524" layer="21"/>
<wire x1="-12.7" y1="5.969" x2="-12.7" y2="-5.969" width="0.1524" layer="21"/>
<wire x1="-12.7" y1="5.969" x2="-12.319" y2="6.35" width="0.1524" layer="21"/>
<wire x1="-12.319" y1="6.35" x2="-11.811" y2="6.35" width="0.1524" layer="21"/>
<wire x1="-11.43" y1="5.969" x2="-11.811" y2="6.35" width="0.1524" layer="21"/>
<wire x1="-11.43" y1="5.969" x2="-10.541" y2="5.969" width="0.1524" layer="21"/>
<wire x1="-10.541" y1="5.969" x2="-10.16" y2="6.35" width="0.1524" layer="21"/>
<wire x1="-11.43" y1="5.969" x2="-11.43" y2="5.461" width="0.1524" layer="21"/>
<wire x1="-10.541" y1="5.969" x2="-10.541" y2="5.461" width="0.1524" layer="21"/>
<wire x1="-12.7" y1="5.969" x2="-11.43" y2="5.969" width="0.1524" layer="21"/>
<wire x1="-10.541" y1="5.969" x2="12.7" y2="5.969" width="0.1524" layer="21"/>
<wire x1="-11.43" y1="5.461" x2="-10.541" y2="5.461" width="0.1524" layer="21"/>
<wire x1="-12.319" y1="6.223" x2="-11.811" y2="6.223" width="0.3048" layer="21"/>
<wire x1="-12.446" y1="6.096" x2="-11.684" y2="6.096" width="0.3048" layer="21"/>
<wire x1="-11.303" y1="5.842" x2="-10.668" y2="5.842" width="0.3048" layer="21"/>
<wire x1="-11.303" y1="5.588" x2="-10.668" y2="5.588" width="0.3048" layer="21"/>
<wire x1="-10.16" y1="6.223" x2="12.319" y2="6.223" width="0.3048" layer="21"/>
<wire x1="-10.287" y1="6.096" x2="12.446" y2="6.096" width="0.3048" layer="21"/>
<wire x1="-12.7" y1="-5.969" x2="-12.573" y2="-6.096" width="0.1524" layer="21"/>
<wire x1="-12.319" y1="-6.35" x2="-11.811" y2="-6.35" width="0.1524" layer="21"/>
<wire x1="-11.43" y1="-5.969" x2="-11.557" y2="-6.096" width="0.1524" layer="21"/>
<wire x1="-11.43" y1="-5.969" x2="-10.541" y2="-5.969" width="0.1524" layer="21"/>
<wire x1="-10.16" y1="-6.35" x2="-10.414" y2="-6.096" width="0.1524" layer="21"/>
<wire x1="-12.573" y1="-6.096" x2="-11.557" y2="-6.096" width="0.1524" layer="21"/>
<wire x1="-12.573" y1="-6.096" x2="-12.319" y2="-6.35" width="0.1524" layer="21"/>
<wire x1="-11.557" y1="-6.096" x2="-11.811" y2="-6.35" width="0.1524" layer="21"/>
<wire x1="-10.414" y1="-6.096" x2="12.573" y2="-6.096" width="0.1524" layer="21"/>
<wire x1="-10.414" y1="-6.096" x2="-10.541" y2="-5.969" width="0.1524" layer="21"/>
<wire x1="-11.43" y1="5.461" x2="-11.43" y2="-5.715" width="0.1524" layer="21"/>
<wire x1="-10.541" y1="5.461" x2="-10.541" y2="-5.715" width="0.1524" layer="21"/>
<wire x1="-11.43" y1="-5.715" x2="-10.541" y2="-5.715" width="0.1524" layer="21"/>
<wire x1="-11.43" y1="-5.715" x2="-11.43" y2="-5.969" width="0.1524" layer="21"/>
<wire x1="-10.541" y1="-5.715" x2="-10.541" y2="-5.969" width="0.1524" layer="21"/>
<wire x1="-10.16" y1="-6.223" x2="12.319" y2="-6.223" width="0.3048" layer="21"/>
<wire x1="-12.319" y1="-6.223" x2="-11.811" y2="-6.223" width="0.3048" layer="21"/>
<wire x1="-11.303" y1="-5.842" x2="-10.668" y2="-5.842" width="0.3048" layer="21"/>
<wire x1="12.7" y1="-5.969" x2="12.573" y2="-6.096" width="0.1524" layer="21"/>
<wire x1="12.319" y1="-6.35" x2="-10.16" y2="-6.35" width="0.1524" layer="21"/>
<wire x1="12.573" y1="-6.096" x2="12.319" y2="-6.35" width="0.1524" layer="21"/>
<wire x1="12.7" y1="5.969" x2="12.319" y2="6.35" width="0.1524" layer="21"/>
<wire x1="12.319" y1="6.35" x2="-10.16" y2="6.35" width="0.1524" layer="21"/>
<wire x1="-8.382" y1="-1.524" x2="-7.874" y2="-1.524" width="0.1524" layer="21"/>
<wire x1="-7.874" y1="-1.524" x2="-7.874" y2="1.524" width="0.1524" layer="21"/>
<wire x1="-7.874" y1="1.524" x2="-8.382" y2="1.524" width="0.1524" layer="21"/>
<wire x1="-9.144" y1="1.27" x2="-9.144" y2="0.508" width="0.1524" layer="21"/>
<wire x1="-9.525" y1="0.889" x2="-8.763" y2="0.889" width="0.1524" layer="21"/>
<wire x1="-8.382" y1="1.524" x2="-8.382" y2="0" width="0.1524" layer="21"/>
<wire x1="-8.382" y1="0" x2="-8.382" y2="-1.524" width="0.1524" layer="21"/>
<wire x1="-6.985" y1="0" x2="11.557" y2="0" width="0.1524" layer="21"/>
<wire x1="-9.525" y1="0" x2="-8.382" y2="0" width="0.1524" layer="21"/>
<wire x1="15.24" y1="0" x2="13.462" y2="0" width="0.762" layer="51"/>
<wire x1="-15.24" y1="0" x2="-13.462" y2="0" width="0.762" layer="51"/>
<pad name="+" x="-15.24" y="0" drill="1.1176" diameter="3.1496"/>
<pad name="-" x="15.24" y="0" drill="1.1176" diameter="3.1496" shape="octagon"/>
<text x="-12.192" y="6.731" size="1.778" layer="25" ratio="10">&gt;NAME</text>
<text x="-6.0706" y="-2.4892" size="1.778" layer="27" ratio="10">&gt;VALUE</text>
<rectangle x1="-7.366" y1="-1.524" x2="-6.858" y2="1.524" layer="21"/>
<rectangle x1="-13.462" y1="-0.381" x2="-12.7" y2="0.381" layer="21"/>
<rectangle x1="12.7" y1="-0.381" x2="13.462" y2="0.381" layer="21"/>
</package>
<package name="E30-16">
<description>&lt;b&gt;ELECTROLYTIC CAPACITOR&lt;/b&gt;&lt;p&gt;
grid 30.48 mm, diameter 16 mm</description>
<wire x1="12.7" y1="7.747" x2="12.7" y2="-7.62" width="0.1524" layer="21"/>
<wire x1="-12.7" y1="7.747" x2="-12.7" y2="-7.62" width="0.1524" layer="21"/>
<wire x1="-12.7" y1="7.747" x2="-12.319" y2="8.128" width="0.1524" layer="21"/>
<wire x1="-12.319" y1="8.128" x2="-11.811" y2="8.128" width="0.1524" layer="21"/>
<wire x1="-11.43" y1="7.747" x2="-11.811" y2="8.128" width="0.1524" layer="21"/>
<wire x1="-11.43" y1="7.747" x2="-10.541" y2="7.747" width="0.1524" layer="21"/>
<wire x1="-10.541" y1="7.747" x2="-10.16" y2="8.128" width="0.1524" layer="21"/>
<wire x1="-11.43" y1="7.747" x2="-11.43" y2="7.239" width="0.1524" layer="21"/>
<wire x1="-10.541" y1="7.747" x2="-10.541" y2="7.239" width="0.1524" layer="21"/>
<wire x1="-12.7" y1="7.747" x2="-11.43" y2="7.747" width="0.1524" layer="21"/>
<wire x1="-10.541" y1="7.747" x2="12.7" y2="7.747" width="0.1524" layer="21"/>
<wire x1="-11.43" y1="7.239" x2="-10.541" y2="7.239" width="0.1524" layer="21"/>
<wire x1="-12.319" y1="8.001" x2="-11.811" y2="8.001" width="0.3048" layer="21"/>
<wire x1="-12.446" y1="7.874" x2="-11.684" y2="7.874" width="0.3048" layer="21"/>
<wire x1="-11.303" y1="7.62" x2="-10.668" y2="7.62" width="0.3048" layer="21"/>
<wire x1="-11.303" y1="7.366" x2="-10.668" y2="7.366" width="0.3048" layer="21"/>
<wire x1="-10.16" y1="8.001" x2="12.319" y2="8.001" width="0.3048" layer="21"/>
<wire x1="-10.287" y1="7.874" x2="12.446" y2="7.874" width="0.3048" layer="21"/>
<wire x1="-12.7" y1="-7.62" x2="-12.573" y2="-7.747" width="0.1524" layer="21"/>
<wire x1="-12.319" y1="-8.001" x2="-11.811" y2="-8.001" width="0.1524" layer="21"/>
<wire x1="-11.43" y1="-7.62" x2="-11.557" y2="-7.747" width="0.1524" layer="21"/>
<wire x1="-11.43" y1="-7.62" x2="-10.541" y2="-7.62" width="0.1524" layer="21"/>
<wire x1="-10.16" y1="-8.001" x2="-10.414" y2="-7.747" width="0.1524" layer="21"/>
<wire x1="-12.573" y1="-7.747" x2="-11.557" y2="-7.747" width="0.1524" layer="21"/>
<wire x1="-12.573" y1="-7.747" x2="-12.319" y2="-8.001" width="0.1524" layer="21"/>
<wire x1="-11.557" y1="-7.747" x2="-11.811" y2="-8.001" width="0.1524" layer="21"/>
<wire x1="-10.414" y1="-7.747" x2="12.573" y2="-7.747" width="0.1524" layer="21"/>
<wire x1="-10.414" y1="-7.747" x2="-10.541" y2="-7.62" width="0.1524" layer="21"/>
<wire x1="-11.43" y1="7.239" x2="-11.43" y2="-7.366" width="0.1524" layer="21"/>
<wire x1="-10.541" y1="7.239" x2="-10.541" y2="-7.366" width="0.1524" layer="21"/>
<wire x1="-11.43" y1="-7.366" x2="-10.541" y2="-7.366" width="0.1524" layer="21"/>
<wire x1="-11.43" y1="-7.366" x2="-11.43" y2="-7.62" width="0.1524" layer="21"/>
<wire x1="-10.541" y1="-7.366" x2="-10.541" y2="-7.62" width="0.1524" layer="21"/>
<wire x1="-10.16" y1="-7.874" x2="12.319" y2="-7.874" width="0.3048" layer="21"/>
<wire x1="-12.319" y1="-7.874" x2="-11.811" y2="-7.874" width="0.3048" layer="21"/>
<wire x1="-11.303" y1="-7.493" x2="-10.668" y2="-7.493" width="0.3048" layer="21"/>
<wire x1="12.7" y1="-7.62" x2="12.573" y2="-7.747" width="0.1524" layer="21"/>
<wire x1="12.319" y1="-8.001" x2="-10.16" y2="-8.001" width="0.1524" layer="21"/>
<wire x1="12.573" y1="-7.747" x2="12.319" y2="-8.001" width="0.1524" layer="21"/>
<wire x1="12.7" y1="7.747" x2="12.319" y2="8.128" width="0.1524" layer="21"/>
<wire x1="12.319" y1="8.128" x2="-10.16" y2="8.128" width="0.1524" layer="21"/>
<wire x1="-8.382" y1="-1.524" x2="-7.874" y2="-1.524" width="0.1524" layer="21"/>
<wire x1="-7.874" y1="-1.524" x2="-7.874" y2="1.524" width="0.1524" layer="21"/>
<wire x1="-7.874" y1="1.524" x2="-8.382" y2="1.524" width="0.1524" layer="21"/>
<wire x1="-9.144" y1="1.27" x2="-9.144" y2="0.508" width="0.1524" layer="21"/>
<wire x1="-9.525" y1="0.889" x2="-8.763" y2="0.889" width="0.1524" layer="21"/>
<wire x1="-8.382" y1="1.524" x2="-8.382" y2="0" width="0.1524" layer="21"/>
<wire x1="-8.382" y1="0" x2="-8.382" y2="-1.524" width="0.1524" layer="21"/>
<wire x1="-6.985" y1="0" x2="11.557" y2="0" width="0.1524" layer="21"/>
<wire x1="-9.525" y1="0" x2="-8.382" y2="0" width="0.1524" layer="21"/>
<wire x1="15.24" y1="0" x2="13.462" y2="0" width="0.762" layer="51"/>
<wire x1="-15.24" y1="0" x2="-13.462" y2="0" width="0.762" layer="51"/>
<pad name="+" x="-15.24" y="0" drill="1.1176" diameter="3.1496"/>
<pad name="-" x="15.24" y="0" drill="1.1176" diameter="3.1496" shape="octagon"/>
<text x="-12.319" y="8.382" size="1.778" layer="25" ratio="10">&gt;NAME</text>
<text x="-6.0706" y="-2.4892" size="1.778" layer="27" ratio="10">&gt;VALUE</text>
<rectangle x1="-7.366" y1="-1.524" x2="-6.858" y2="1.524" layer="21"/>
<rectangle x1="-13.462" y1="-0.381" x2="-12.7" y2="0.381" layer="21"/>
<rectangle x1="12.7" y1="-0.381" x2="13.462" y2="0.381" layer="21"/>
</package>
<package name="E35-12">
<description>&lt;b&gt;ELECTROLYTIC CAPACITOR&lt;/b&gt;&lt;p&gt;
grid 35.56 mm, diameter 12 mm</description>
<wire x1="15.24" y1="5.969" x2="15.24" y2="-5.969" width="0.1524" layer="21"/>
<wire x1="-15.24" y1="5.969" x2="-15.24" y2="-5.969" width="0.1524" layer="21"/>
<wire x1="-15.24" y1="5.969" x2="-14.859" y2="6.35" width="0.1524" layer="21"/>
<wire x1="-14.859" y1="6.35" x2="-13.716" y2="6.35" width="0.1524" layer="21"/>
<wire x1="-13.335" y1="5.969" x2="-13.716" y2="6.35" width="0.1524" layer="21"/>
<wire x1="-13.335" y1="5.969" x2="-12.446" y2="5.969" width="0.1524" layer="21"/>
<wire x1="-12.446" y1="5.969" x2="-12.065" y2="6.35" width="0.1524" layer="21"/>
<wire x1="-13.335" y1="5.969" x2="-13.335" y2="5.461" width="0.1524" layer="21"/>
<wire x1="-12.446" y1="5.969" x2="-12.446" y2="5.461" width="0.1524" layer="21"/>
<wire x1="-15.24" y1="5.969" x2="-13.335" y2="5.969" width="0.1524" layer="21"/>
<wire x1="-12.446" y1="5.969" x2="15.24" y2="5.969" width="0.1524" layer="21"/>
<wire x1="-13.335" y1="5.461" x2="-12.446" y2="5.461" width="0.1524" layer="21"/>
<wire x1="-14.859" y1="6.223" x2="-13.716" y2="6.223" width="0.3048" layer="21"/>
<wire x1="-14.986" y1="6.096" x2="-13.589" y2="6.096" width="0.3048" layer="21"/>
<wire x1="-13.208" y1="5.842" x2="-12.573" y2="5.842" width="0.3048" layer="21"/>
<wire x1="-13.208" y1="5.588" x2="-12.573" y2="5.588" width="0.3048" layer="21"/>
<wire x1="-12.065" y1="6.223" x2="14.859" y2="6.223" width="0.3048" layer="21"/>
<wire x1="-12.192" y1="6.096" x2="14.986" y2="6.096" width="0.3048" layer="21"/>
<wire x1="-15.24" y1="-5.969" x2="-15.113" y2="-6.096" width="0.1524" layer="21"/>
<wire x1="-14.859" y1="-6.35" x2="-13.716" y2="-6.35" width="0.1524" layer="21"/>
<wire x1="-13.335" y1="-5.969" x2="-13.462" y2="-6.096" width="0.1524" layer="21"/>
<wire x1="-13.335" y1="-5.969" x2="-12.446" y2="-5.969" width="0.1524" layer="21"/>
<wire x1="-12.065" y1="-6.35" x2="-12.319" y2="-6.096" width="0.1524" layer="21"/>
<wire x1="-15.113" y1="-6.096" x2="-13.462" y2="-6.096" width="0.1524" layer="21"/>
<wire x1="-15.113" y1="-6.096" x2="-14.859" y2="-6.35" width="0.1524" layer="21"/>
<wire x1="-13.462" y1="-6.096" x2="-13.716" y2="-6.35" width="0.1524" layer="21"/>
<wire x1="-12.319" y1="-6.096" x2="15.113" y2="-6.096" width="0.1524" layer="21"/>
<wire x1="-12.319" y1="-6.096" x2="-12.446" y2="-5.969" width="0.1524" layer="21"/>
<wire x1="-13.335" y1="5.461" x2="-13.335" y2="-5.715" width="0.1524" layer="21"/>
<wire x1="-12.446" y1="5.461" x2="-12.446" y2="-5.715" width="0.1524" layer="21"/>
<wire x1="-13.335" y1="-5.715" x2="-12.446" y2="-5.715" width="0.1524" layer="21"/>
<wire x1="-13.335" y1="-5.715" x2="-13.335" y2="-5.969" width="0.1524" layer="21"/>
<wire x1="-12.446" y1="-5.715" x2="-12.446" y2="-5.969" width="0.1524" layer="21"/>
<wire x1="-12.065" y1="-6.223" x2="14.859" y2="-6.223" width="0.3048" layer="21"/>
<wire x1="-14.859" y1="-6.223" x2="-13.716" y2="-6.223" width="0.3048" layer="21"/>
<wire x1="-13.208" y1="-5.842" x2="-12.573" y2="-5.842" width="0.3048" layer="21"/>
<wire x1="15.24" y1="-5.969" x2="15.113" y2="-6.096" width="0.1524" layer="21"/>
<wire x1="14.859" y1="-6.35" x2="-12.065" y2="-6.35" width="0.1524" layer="21"/>
<wire x1="15.113" y1="-6.096" x2="14.859" y2="-6.35" width="0.1524" layer="21"/>
<wire x1="15.24" y1="5.969" x2="14.859" y2="6.35" width="0.1524" layer="21"/>
<wire x1="14.859" y1="6.35" x2="-12.065" y2="6.35" width="0.1524" layer="21"/>
<wire x1="-10.287" y1="-1.524" x2="-9.779" y2="-1.524" width="0.1524" layer="21"/>
<wire x1="-9.779" y1="-1.524" x2="-9.779" y2="1.524" width="0.1524" layer="21"/>
<wire x1="-9.779" y1="1.524" x2="-10.287" y2="1.524" width="0.1524" layer="21"/>
<wire x1="-11.049" y1="1.27" x2="-11.049" y2="0.508" width="0.1524" layer="21"/>
<wire x1="-11.43" y1="0.889" x2="-10.668" y2="0.889" width="0.1524" layer="21"/>
<wire x1="-10.287" y1="1.524" x2="-10.287" y2="0" width="0.1524" layer="21"/>
<wire x1="-10.287" y1="0" x2="-10.287" y2="-1.524" width="0.1524" layer="21"/>
<wire x1="-8.89" y1="0" x2="14.097" y2="0" width="0.1524" layer="21"/>
<wire x1="-11.43" y1="0" x2="-10.287" y2="0" width="0.1524" layer="21"/>
<wire x1="17.78" y1="0" x2="16.002" y2="0" width="0.762" layer="51"/>
<wire x1="-17.78" y1="0" x2="-16.002" y2="0" width="0.762" layer="51"/>
<pad name="+" x="-17.78" y="0" drill="1.1176" diameter="3.1496"/>
<pad name="-" x="17.78" y="0" drill="1.1176" diameter="3.1496" shape="octagon"/>
<text x="-14.732" y="6.731" size="1.778" layer="25" ratio="10">&gt;NAME</text>
<text x="-7.9756" y="-2.4892" size="1.778" layer="27" ratio="10">&gt;VALUE</text>
<rectangle x1="-9.271" y1="-1.524" x2="-8.763" y2="1.524" layer="21"/>
<rectangle x1="-16.129" y1="-0.381" x2="-15.24" y2="0.381" layer="21"/>
<rectangle x1="15.24" y1="-0.381" x2="16.129" y2="0.381" layer="21"/>
</package>
<package name="E35-14">
<description>&lt;b&gt;ELECTROLYTIC CAPACITOR&lt;/b&gt;&lt;p&gt;
grid 30.48 mm, diameter 14 mm</description>
<wire x1="15.24" y1="7.239" x2="15.24" y2="-7.239" width="0.1524" layer="21"/>
<wire x1="-15.24" y1="7.239" x2="-15.24" y2="-7.239" width="0.1524" layer="21"/>
<wire x1="-15.24" y1="7.239" x2="-14.859" y2="7.62" width="0.1524" layer="21"/>
<wire x1="-14.859" y1="7.62" x2="-13.716" y2="7.62" width="0.1524" layer="21"/>
<wire x1="-13.335" y1="7.239" x2="-13.716" y2="7.62" width="0.1524" layer="21"/>
<wire x1="-13.335" y1="7.239" x2="-12.446" y2="7.239" width="0.1524" layer="21"/>
<wire x1="-12.446" y1="7.239" x2="-12.065" y2="7.62" width="0.1524" layer="21"/>
<wire x1="-13.335" y1="7.239" x2="-13.335" y2="6.731" width="0.1524" layer="21"/>
<wire x1="-12.446" y1="7.239" x2="-12.446" y2="6.731" width="0.1524" layer="21"/>
<wire x1="-15.24" y1="7.239" x2="-13.335" y2="7.239" width="0.1524" layer="21"/>
<wire x1="-12.446" y1="7.239" x2="15.24" y2="7.239" width="0.1524" layer="21"/>
<wire x1="-13.335" y1="6.731" x2="-12.446" y2="6.731" width="0.1524" layer="21"/>
<wire x1="-14.859" y1="7.493" x2="-13.716" y2="7.493" width="0.3048" layer="21"/>
<wire x1="-14.986" y1="7.366" x2="-13.589" y2="7.366" width="0.3048" layer="21"/>
<wire x1="-13.208" y1="7.112" x2="-12.573" y2="7.112" width="0.3048" layer="21"/>
<wire x1="-13.208" y1="6.858" x2="-12.573" y2="6.858" width="0.3048" layer="21"/>
<wire x1="-12.065" y1="7.493" x2="14.859" y2="7.493" width="0.3048" layer="21"/>
<wire x1="-12.192" y1="7.366" x2="14.986" y2="7.366" width="0.3048" layer="21"/>
<wire x1="-15.24" y1="-7.239" x2="-15.113" y2="-7.366" width="0.1524" layer="21"/>
<wire x1="-14.859" y1="-7.62" x2="-13.716" y2="-7.62" width="0.1524" layer="21"/>
<wire x1="-13.335" y1="-7.239" x2="-13.462" y2="-7.366" width="0.1524" layer="21"/>
<wire x1="-13.335" y1="-7.239" x2="-12.446" y2="-7.239" width="0.1524" layer="21"/>
<wire x1="-12.065" y1="-7.62" x2="-12.319" y2="-7.366" width="0.1524" layer="21"/>
<wire x1="-15.113" y1="-7.366" x2="-13.462" y2="-7.366" width="0.1524" layer="21"/>
<wire x1="-15.113" y1="-7.366" x2="-14.859" y2="-7.62" width="0.1524" layer="21"/>
<wire x1="-13.462" y1="-7.366" x2="-13.716" y2="-7.62" width="0.1524" layer="21"/>
<wire x1="-12.319" y1="-7.366" x2="15.113" y2="-7.366" width="0.1524" layer="21"/>
<wire x1="-12.319" y1="-7.366" x2="-12.446" y2="-7.239" width="0.1524" layer="21"/>
<wire x1="-13.335" y1="6.731" x2="-13.335" y2="-6.985" width="0.1524" layer="21"/>
<wire x1="-12.446" y1="6.731" x2="-12.446" y2="-6.985" width="0.1524" layer="21"/>
<wire x1="-13.335" y1="-6.985" x2="-12.446" y2="-6.985" width="0.1524" layer="21"/>
<wire x1="-13.335" y1="-6.985" x2="-13.335" y2="-7.239" width="0.1524" layer="21"/>
<wire x1="-12.446" y1="-6.985" x2="-12.446" y2="-7.239" width="0.1524" layer="21"/>
<wire x1="-12.065" y1="-7.493" x2="14.859" y2="-7.493" width="0.3048" layer="21"/>
<wire x1="-14.859" y1="-7.493" x2="-13.716" y2="-7.493" width="0.3048" layer="21"/>
<wire x1="-13.208" y1="-7.112" x2="-12.573" y2="-7.112" width="0.3048" layer="21"/>
<wire x1="15.24" y1="-7.239" x2="15.113" y2="-7.366" width="0.1524" layer="21"/>
<wire x1="14.859" y1="-7.62" x2="-12.065" y2="-7.62" width="0.1524" layer="21"/>
<wire x1="15.113" y1="-7.366" x2="14.859" y2="-7.62" width="0.1524" layer="21"/>
<wire x1="15.24" y1="7.239" x2="14.859" y2="7.62" width="0.1524" layer="21"/>
<wire x1="14.859" y1="7.62" x2="-12.065" y2="7.62" width="0.1524" layer="21"/>
<wire x1="-10.287" y1="-1.524" x2="-9.779" y2="-1.524" width="0.1524" layer="21"/>
<wire x1="-9.779" y1="-1.524" x2="-9.779" y2="1.524" width="0.1524" layer="21"/>
<wire x1="-9.779" y1="1.524" x2="-10.287" y2="1.524" width="0.1524" layer="21"/>
<wire x1="-11.049" y1="1.27" x2="-11.049" y2="0.508" width="0.1524" layer="21"/>
<wire x1="-11.43" y1="0.889" x2="-10.668" y2="0.889" width="0.1524" layer="21"/>
<wire x1="-10.287" y1="1.524" x2="-10.287" y2="0" width="0.1524" layer="21"/>
<wire x1="-10.287" y1="0" x2="-10.287" y2="-1.524" width="0.1524" layer="21"/>
<wire x1="-8.89" y1="0" x2="14.097" y2="0" width="0.1524" layer="21"/>
<wire x1="-11.43" y1="0" x2="-10.287" y2="0" width="0.1524" layer="21"/>
<wire x1="17.78" y1="0" x2="16.002" y2="0" width="0.762" layer="51"/>
<wire x1="-17.78" y1="0" x2="-16.002" y2="0" width="0.762" layer="51"/>
<pad name="+" x="-17.78" y="0" drill="1.1176" diameter="3.1496"/>
<pad name="-" x="17.78" y="0" drill="1.1176" diameter="3.1496" shape="octagon"/>
<text x="-14.859" y="8.001" size="1.778" layer="25" ratio="10">&gt;NAME</text>
<text x="-7.9756" y="-2.4892" size="1.778" layer="27" ratio="10">&gt;VALUE</text>
<rectangle x1="-9.271" y1="-1.524" x2="-8.763" y2="1.524" layer="21"/>
<rectangle x1="-16.129" y1="-0.381" x2="-15.24" y2="0.381" layer="21"/>
<rectangle x1="15.24" y1="-0.381" x2="16.129" y2="0.381" layer="21"/>
</package>
<package name="E35-16">
<description>&lt;b&gt;ELECTROLYTIC CAPACITOR&lt;/b&gt;&lt;p&gt;
grid 30.48 mm, diameter 16 mm</description>
<wire x1="15.24" y1="7.874" x2="15.24" y2="-7.874" width="0.1524" layer="21"/>
<wire x1="-15.24" y1="7.874" x2="-15.24" y2="-7.874" width="0.1524" layer="21"/>
<wire x1="-15.24" y1="7.874" x2="-14.859" y2="8.255" width="0.1524" layer="21"/>
<wire x1="-14.859" y1="8.255" x2="-13.716" y2="8.255" width="0.1524" layer="21"/>
<wire x1="-13.335" y1="7.874" x2="-13.716" y2="8.255" width="0.1524" layer="21"/>
<wire x1="-13.335" y1="7.874" x2="-12.446" y2="7.874" width="0.1524" layer="21"/>
<wire x1="-12.446" y1="7.874" x2="-12.065" y2="8.255" width="0.1524" layer="21"/>
<wire x1="-13.335" y1="7.874" x2="-13.335" y2="7.366" width="0.1524" layer="21"/>
<wire x1="-12.446" y1="7.874" x2="-12.446" y2="7.366" width="0.1524" layer="21"/>
<wire x1="-15.24" y1="7.874" x2="-13.335" y2="7.874" width="0.1524" layer="21"/>
<wire x1="-12.446" y1="7.874" x2="15.24" y2="7.874" width="0.1524" layer="21"/>
<wire x1="-13.335" y1="7.366" x2="-12.446" y2="7.366" width="0.1524" layer="21"/>
<wire x1="-14.859" y1="8.128" x2="-13.716" y2="8.128" width="0.3048" layer="21"/>
<wire x1="-14.986" y1="8.001" x2="-13.589" y2="8.001" width="0.3048" layer="21"/>
<wire x1="-13.208" y1="7.747" x2="-12.573" y2="7.747" width="0.3048" layer="21"/>
<wire x1="-13.208" y1="7.493" x2="-12.573" y2="7.493" width="0.3048" layer="21"/>
<wire x1="-12.065" y1="8.128" x2="14.859" y2="8.128" width="0.3048" layer="21"/>
<wire x1="-12.192" y1="8.001" x2="14.986" y2="8.001" width="0.3048" layer="21"/>
<wire x1="-15.24" y1="-7.874" x2="-15.113" y2="-8.001" width="0.1524" layer="21"/>
<wire x1="-14.859" y1="-8.255" x2="-13.716" y2="-8.255" width="0.1524" layer="21"/>
<wire x1="-13.335" y1="-7.874" x2="-13.462" y2="-8.001" width="0.1524" layer="21"/>
<wire x1="-13.335" y1="-7.874" x2="-12.446" y2="-7.874" width="0.1524" layer="21"/>
<wire x1="-12.065" y1="-8.255" x2="-12.319" y2="-8.001" width="0.1524" layer="21"/>
<wire x1="-15.113" y1="-8.001" x2="-13.462" y2="-8.001" width="0.1524" layer="21"/>
<wire x1="-15.113" y1="-8.001" x2="-14.859" y2="-8.255" width="0.1524" layer="21"/>
<wire x1="-13.462" y1="-8.001" x2="-13.716" y2="-8.255" width="0.1524" layer="21"/>
<wire x1="-12.319" y1="-8.001" x2="15.113" y2="-8.001" width="0.1524" layer="21"/>
<wire x1="-12.319" y1="-8.001" x2="-12.446" y2="-7.874" width="0.1524" layer="21"/>
[truncated: 711,666 more chars]
